# Supplementary material for: A High-Density Genetic Linkage Map and QTL Fine Mapping for Body Weight in Crucian Carp (Carassius auratus) Using 2b-RAD Sequencing
Source: G3 (Bethesda). 2017 Jun 8;7(8):2473–87. doi: 10.1534/g3.117.041376 (PMC5555455; doi:10.1534/g3.117.041376)
Supplement: Supplementary file 4 [file 2473TableS1.xlsx]

## Sheet: Consensus map
Table S1 Information of markers located in the high-density genetic linkage map of the Carassius auratus. Distorted markers are marked with ‘*’.
Marker	Linkage group	Map position (cM)	Marker sequence
ref-37395_15	1	0	AATCTTTAGACGAGCGAGCTGCACACTGGAGT
ref-37395_10	1	1.529	AATCTTTAGACGAGCGAGCTGCACACTGGAGT
ref-113223	1	7.592	TCTGTTGTTCCGAAGAGAGTGCACATCTGACC
ref-108014_26	1	12.664	TACTTATAATCGACCTGTGTGCACACGCTCTT
ref-77077	1	16.609	CAATTTTTCACGAATAGGATGCACAGGGCCTG
ref-97626	1	17.453	AACATCCAAGCGATCCGAATGCTTAATTACCA
ref-117734_28	1	18.11	TGCTATGACACGAGAGCCCTGCTGGGCAGGAA
ref-108014_31	1	18.474	TACTTATAATCGACCTGTGTGCACACGCTCTT
ref-92494	1	18.826	GTTTCTTTTACGATGCTCTTGCTCCTCCTACT
ref-91967_15	1	19.143	CTCTCTGCAGCGATATGCCTGCACTTCACCAC
ref-16816_15*	1	19.479	CCTTCACTCACGAAGCGCTTGCGCCCCCTGTT
ref-24088_5*	1	19.543	TTTATCCAACCGATTCCTGTGCGACTGACTGT
ref-12079_32	1	20.557	AGAGGGTGAACGAGCGAGATGCTGAGGTGTTG
ref-74084	1	23.513	ATCAGTATTCCGATGCGCTTGCTTCTCTCTCT
ref-27800_25*	1	24.157	ACCCCCAAATCGATCTGTCTGCTCTGGCAACC
ref-110498_3	1	25.274	GAGGAAAATGCGAACTGTTTGCGAATTGACAG
ref-99521_26	1	26.355	ATTCCTGGTGCGAAACAGTTGCACCAAATCAC
ref-4099	1	32.526	TTAGGCTTTGCGATGCTAATGCAGCCTAGACC
ref-124208	1	34.114	ATCTCCAGTACGAAAGTGCTGCTGATTAGCCG
ref-60454	1	34.574	GCCATACACACGACGAGCCTGCACTCCCACAC
ref-62443_30*	1	34.824	GTGACGAATACGAGACTGTTGCTCGGTGTAAT
ref-59263	1	34.911	GTTTTTGACTCGATTGTGCTGCGGGGTGTCTT
ref-38156	1	36.264	ACTGGCGCATCGAATCCTTTGCTTAAATAAGC
ref-75205_5*	1	37.348	ATTGCTCTCACGAGCAGCCTGCTGCTGCATGA
ref-82178_28	1	37.785	TTGTCAGTCACGAATATTCTGCCAACCGCACT
ref-82564_18	1	38.586	AGGTGCTGGCCGAATGACGTGCTTTGAAGGCG
ref-59198*	1	39.813	GGGTGTTTGTCGAAAGCTGTGCAGCTGCTATG
ref-33336	1	39.882	CTGTTTCTATCGATGCACGTGCAGTCAATGCA
ref-77717_15	1	41.407	CCTGGACCAGCGAGGGATATGCTGATACGTGT
ref-101708	1	42.021	TTCCCGCAAGCGATGTGATTGCGAATTCACAC
ref-110268_19	1	42.194	AACACATGCCCGAATTGCGTGCCTTTAAATGC
ref-8248*	1	42.48	TATGGTGTTCCGAGGCCATTGCTCAAGGCAAA
ref-69888*	1	43.046	ATTGCCCTAACGACTGCAATGCACAGACTCTA
ref-42900_6	1	43.918	CCACAGAAGCCGACCACGCTGCACTTTCCTCT
ref-63417_28*	1	45.456	CACCCATGAACGAACTAAATGCGGAGGGCAAT
ref-63417_29*	1	45.456	CACCCATGAACGAACTAAATGCGGAGGGCAAT
ref-38013	1	46.936	ATGTAGCAGACGAGTGCCGTGCCGTCGTGTTG
ref-81758_25*	1	48.006	GGCAGCCCATCGAACTGCTTGCAGCAATGTTA
ref-122636	1	49.062	TGCAGTAAAGCGAGGTCGGTGCAGAAGAAAGG
ref-55912*	1	49.122	ACATGACTCACGACACTCGTGCATATCCCCAC
ref-79535*	1	49.545	GTTCGCTGGACGAACAGATTGCCTAGAGTAAC
ref-80100_24*	1	49.658	AGACACTCAACGACTGGGATGCCAAAAAGACT
ref-58326_5	1	49.858	TGTGCACGAGCGAGTATCCTGCAGGTCTCGAG
ref-58326_16	1	49.907	TGTGCACGAGCGAGTATCCTGCAGGTCTCGAG
ref-67537_10*	1	50.274	TGGACGAGAACGAGCGACCTGCCGTCTAGACG
ref-21842_31	1	50.725	ACCACACTAGCGACGGCACTGCACACAACCAT
ref-74174	1	51.259	CTCGTTGAGCCGAAGGCACTGCCAATGTAAAT
ref-51136	1	52.334	AAGGGACTAGCGACGCCCCTGCTCTGCCTGTA
ref-6581_25	1	52.675	TCCCTGCACTCGATTGGGATGCTCTCTTTTAT
ref-106793*	1	53.126	ACTCACGCATCGAGCATTATGCTAGCAGGTCA
ref-43683_1	1	53.511	CATAGAATTGCGAAATCCTTGCAAACTCTGCA
ref-110498_4	1	53.664	GAGGAAAATGCGAACTGTTTGCGAATTGACAG
ref-23127	1	53.907	CAAAACAGCACGACAGCCCTGCACAAACAAAA
ref-32248_6	1	54.175	TTTCTACACTCGATCCCCTTGCTCTTTCAACC
ref-30892	1	54.276	TGGAGAAGTGCGAAAGAGGTGCAGTGAAAAAC
ref-67407*	1	54.393	GATGAGAGTTCGACTGCGTTGCCTCCCTCGGG
ref-75736	1	54.467	TTTGCTGTACCGAGGCCATTGCAGATTAAAGA
ref-24389	1	54.651	GGCGGCAGCGCGATAGCAGTGCCATCTAGCGA
ref-31753*	1	54.775	AAATTCTGAGCGACGCAAGTGCAAAGCTGACC
ref-32556_29	1	54.882	CACACTTGCCCGACAAAAGTGCCATCCCTGAT
ref-111403	1	55.042	TCCCTTAAACCGAAGCCTTTGCAGGAGCTTTT
ref-67454_25	1	55.198	ATTAGAGAAACGACAGGAGTGCGATATCTTTC
ref-81191_30	1	55.236	CCCATGAGGACGACAAGCATGCAGAGCTTCCC
ref-88291	1	55.293	ACAGACTTAACGACAGATGTGCACATCCGATT
ref-64733_18	1	55.42	TGCACATAAACGAGAGCCGTGCAAACAAAGTG
ref-48269	1	55.608	CCTTTGATTTCGACAGAGATGCTCACAAGTCT
ref-94859_6	1	55.744	TGTTACAGGCCGAACAGGATGCTCACAGAGCA
ref-105553_6	1	55.835	AATTTGCATGCGAAGAATATGCCTTGCCCATC
ref-77717_29	1	55.921	CCTGGACCAGCGAGGGATATGCTGATACGTGT
ref-108720	1	56.096	CTCTCAAGTTCGACTGGCATGCGGCCGCCAGG
ref-113550_6	1	56.413	TCCCCGATGACGACTAATCTGCAACGGAAATG
ref-72669	1	56.52	CTGCTGTAGACGACTTCAATGCTACTGAAGTC
ref-16760	1	56.622	CACTCCCCTCCGACATCTCTGCCGCTGCCATA
ref-104028_26	1	56.739	GTTAGCAGTCCGAAAAAGCTGCTAGTACGAGA
ref-86143	1	56.886	AGAGTGAGGTCGATAGCAGTGCAAGCCTCCTG
ref-91287_6	1	56.919	AATGAGAGCACGAGGGACATGCCAAAGGCCTG
ref-15753_5	1	57.005	AGAAAGAAAGCGAGCCCCGTGCAACTGAAGGG
ref-45091_29	1	57.017	TCATGCAAGTCGACACTGTTGCAACACTAAAT
ref-75785	1	57.018	TGTTAGCTAACGAGTTTGTTGCGTTGAAGACG
ref-95476_10	1	57.056	CAGAACAGACCGACCGCTGTGCATACAGCAGC
ref-81932_25	1	57.057	GAGGAAATGACGAATCTGCTGCGGATCGTTTC
ref-77613	1	57.07	GAGATGACGTCGAACCAGGTGCAGAAACCGCT
ref-89240	1	57.077	TGTAGGCGCACGATAAGGGTGCTCTAATGGAA
ref-68892	1	57.1	AACGCCACCACGAGTCCTGTGCTGTGCCAACA
ref-27151_4	1	57.125	AAGGCAGTTACGACAAGGGTGCCACCTACTGG
ref-69933	1	57.132	TCTCCTGAGGCGATAGTTTTGCTCTGTTTTGC
ref-72769	1	57.138	GCAGAAGAGACGACATGTGTGCCACTGACGCT
ref-86271_27	1	57.208	GGGAGGAACACGAGAGTGATGCAACACACACA
ref-108436	1	57.239	GCAAAAGTCACGACAGAAATGCTGGTTGTTAG
ref-75235_32	1	57.276	GTGAACAAAGCGAAGCCTCTGCTGGCAGCGAT
ref-64982_9	1	57.308	TGTCATTCGCCGATGTGTGTGCATCATTCACC
ref-9238	1	57.352	GTGAGCTATGCGACCCATATGCTGAACCAGTG
ref-92073_31	1	57.389	TTTAGAAGAGCGACCCCACTGCAAGACGGCGG
ref-92481_30	1	57.428	AAACTCACAGCGATAACATTGCCAATACAGGG
ref-11562	1	57.478	CACATGTGTGCGATGGTGATGCTATCTTGTCA
ref-104018	1	57.52	AGAGCCCGGCCGATGGGAATGCACTCTCATTT
ref-79955_31	1	57.57	AACTAGAGCACGACTGTTTTGCAAAGTGGAGC
ref-100911*	1	57.738	AGATCTTCAACGAGCCATCTGCCATCAAAAGG
ref-36064_23	1	57.825	CGACAACTACCGACGCGTTTGCGCTCTCTAAA
ref-112995_2	1	57.85	ACATTCTGGGCGACCACAGTGCAGGGTGGAGT
ref-58542_32	1	57.89	CTGAGTAACACGATCACCATGCACAGAGAGAG
ref-7580_30	1	57.914	AATCCCAAAACGAACTCTGTGCCCTGTGTAGT
ref-73205	1	58.019	TCCTGTATGACGAAGGATGTGCACGGGTGTTG
ref-14211	1	58.052	TAGAGAACAGCGAGATATATGCGGGGGAGAGG
ref-102819	1	58.154	ATGTGAGGATCGACTGATGTGCCTGCATCGTG
ref-36413*	1	58.483	CTGTCTTACGCGATCACCATGCCAGCTGACCT
ref-119703	1	58.641	TAACAACTCACGACTGAGGTGCCCTTGAGCAA
ref-70026	1	58.688	CCCCGAGACCCGACAATATTGCTGTTAATAGT
ref-66897_6	1	58.758	ATGTGCTATCCGAAAGGTGTGCAGATGTGCGC
ref-104490*	1	59.041	TTATACCGGACGAAGCGTTTGCCGATGGGATT
ref-9911*	1	59.459	TGAGCCCTTCCGAATGGAATGCAGGGCCTGTT
ref-117308_19	1	59.835	AGAGAGAAGTCGAAAATGGTGCGAGACAAAGA
ref-50008_29	1	59.859	TCTTTCCCATCGAGCACTGTGCCAACCAAACC
ref-54120	1	60.416	TGTGTGTTCCCGAATCCTTTGCTCCTCTTGTC
ref-119858	1	60.65	CGGCTGTACACGATATGTATGCCTCAACATCT
ref-49259_5	1	60.964	CGCCTGGTTTCGACTCCTCTGCTTCAATCTGG
ref-78487_32	1	61.081	GACCCTAATTCGAACCATGTGCCTCCAAATTG
ref-113720_7	1	61.339	CACATCCGAACGATACGGTTGCGTTCAAGGAG
ref-46325_28	1	61.8	CGAGCAAACACGAGCGCACTGCCCACAGCGCG
ref-14498_8	1	61.865	CAAGCATGGACGACAAGTGTGCTGTTTTACAT
ref-71785_19	1	62.062	TCTGTCAGTACGAATGCAGTGCATTGACACCC
ref-29102	1	62.128	TTACATCAGACGAAGGGTTTGCAGGCACAGAG
ref-94617_17*	1	62.226	TTATGTCTCACGAGCCATTTGCCTGAAGTGGA
ref-54909	1	62.372	TGGAGGAACACGATCCAACTGCCTTGGTTGTG
ref-16949	1	62.54	AATAGGAACACGACAAGCTTGCAGATACACAA
ref-10546_30	1	62.725	GGTTAGCCTACGACAAATATGCAGTGGCGTTG
ref-115487	1	62.954	ATAAGCGCAGCGATAGTCATGCTCCTTCAAAT
ref-112421	1	63.68	ATCCGACACCCGAGACCGATGCAGAGGACGAC
ref-71793_4	1	63.852	TCCTGTACAGCGAAAGGTCTGCAGGATTAGCT
ref-91615	1	64.08	GGCGTGTAATCGACCTTTGTGCCAAGTTCACT
ref-83008_5	1	64.104	AGAATGTTCACGAAATGGCTGCCAGCTCAGAG
ref-122168*	1	64.945	GACCGCCCACCGACAGATATGCATTTGGAAGC
ref-58409*	1	65.102	TGATAACGTTCGAATCGGGTGCAATGACAACA
ref-16765_2	1	65.69	CGAGTGTTTGCGAAGGTCTTGCTATGTGCCAA
ref-21707_18*	1	66.635	GGCACCGATCCGATGAAAGTGCAGCATGCGTC
ref-55051_7	1	66.852	TAGGTTTATTCGATCAAGCTGCTCTGCTGTGA
ref-55051_10	1	66.9	TAGGTTTATTCGATCAAGCTGCTCTGCTGTGA
ref-17377_28*	1	67.39	TTCCGGGCGACGAGACTGCTGCTAGTAAGTGA
ref-96495_29	1	67.428	GGATAGTTTCCGAAGCCTCTGCCCTGCCTGAA
ref-29330	1	68.168	GGCGCGCCCTCGACCAGGCTGCACACCAGACA
ref-67353*	1	68.578	TAGGACTTTGCGAATGATTTGCTGATGAATCC
ref-46565_27*	1	69.068	GACGCTCACGCGATACTGATGCTCTGCCTTGG
ref-80808_2	1	69.721	AGGCACCAAGCGAGGAATGTGCAGTCAAAGAA
ref-119677	1	70.195	CATGCCGCTACGATGGCGTTGCTGATGAGCGC
ref-105817	1	72.007	TATGCAAGCACGATGACTGTGCATCAGTGCCA
ref-19769_30*	1	72.05	CGAGGACACGCGATGTCAGTGCAGGAGTTAGT
ref-12275_9	1	72.492	ACGTCACTGTCGAAGACTCTGCTTGCGGGTTT
ref-20814_15	1	72.714	GTAGCTGCTTCGAGAGAGATGCCTCAGAGTAT
ref-38251*	1	72.871	GTCAGCGGTGCGACACACGTGCTTCTCGCATG
ref-55208	1	73.429	TCATGAAGGTCGACTGTCGTGCAAATGACATG
ref-70532_32	1	73.812	TGATCTCTGTCGATTGTGTTGCACTCAGGTTA
ref-49259_32	1	74.316	CGCCTGGTTTCGACTCCTCTGCTTCAATCTGG
ref-113491	1	74.319	ACAACACTCACGACTGTTATGCCCTTCTGGAT
ref-86628	1	74.482	ACCTGGTACTCGATCTCGATGCTGCTGTTGTG
ref-105614	1	74.551	CTTTTGCGTTCGATGCAATTGCGTCATTGGCG
ref-93206	1	74.877	ATGTGTTGGGCGAAAGGGTTGCAACATGACTT
ref-80804	1	75.028	TTATCTCTCCCGATTTGGGTGCCTCCCCTCAA
ref-35678_7	1	75.071	GGGGAGTTACCGAGTAATGTGCGCGAGCGCTA
ref-9844	1	75.471	CAGGTTACCTCGATCTTGCTGCCAGATTTGGC
ref-36157*	1	75.472	ACGTTGATGACGATGACGATGCTGACGACAAT
ref-74563*	1	75.478	AATAAGGTTTCGAGAACAGTGCACTCGCTCCA
ref-117833_24	1	75.525	AGATCAGCAGCGATAGCAGTGCTCAGTGACCT
ref-89110	1	75.68	TCGTAGTGACCGACAGGCATGCGCGTAATTTG
ref-10281_30	1	75.737	ACACGCCTCCCGAGAAACGTGCTGCTAGTCAT
ref-68386_31	1	76.028	CCCATCGCCTCGATCTGACTGCTGTTCAGCGC
ref-60923	1	76.122	ACTGTGTTGACGATCCGTTTGCAGAATGGGAT
ref-79724*	1	76.473	AGCTTGATGACGATCTGTATGCCAGAGTTTCT
ref-57336	1	76.736	AAGAGTCTGACGATGACAATGCACAAGCACAT
ref-5775	1	76.748	GTCTCATAGACGATGTTTTTGCCGAAGTGATG
ref-73666	1	77.818	CTTCATAAGGCGAAGAGGATGCGGGGGCAGCA
ref-18393_10	1	78.605	AGACTCCAAACGAAACAACTGCGTGGAGTACA
ref-102414	1	80.801	CCTGTTGTACCGATGCAGGTGCCGAATTCTGA
ref-50330_29*	1	81.386	AACACGTGTACGAGTCATTTGCAGGCTTTAAG
ref-71793_3*	1	81.59	TCCTGTACAGCGAAAGGTCTGCAGGATTAGCT
ref-32624*	1	82.532	CCCTGCTGATCGATTGTCCTGCAAAGCTTGGC
ref-53795	1	82.599	TTTCTGAACACGACAGCAATGCTTCAACGTTG
ref-49346*	1	82.601	CCTGGGTGCACGAGGCCTGTGCAGAGAAACAC
ref-73035	1	82.632	GTGAGTGGCGCGACCATTGTGCCGTGCCATTA
ref-120117_4*	1	82.71	CCTCTGGAGTCGACCCCCGTGCATACGCGTTA
ref-19170	1	82.72	GACTGCCTGCCGAACAGACTGCTGTACAGAAG
ref-11872	1	82.842	ATGTTTGGAACGAATGTTATGCTGCACCGCAG
ref-8564	1	82.91	GTGGTCAGCACGATTGCTTTGCTACACATATG
ref-93156*	1	83.332	ATCTGGTTTTCGACCACATTGCAAGCACAGAG
ref-40982	1	83.521	GTTGTTTTCGCGACGTGCATGCATTAAAACAT
ref-58917	1	86.012	GTCTATTCAGCGATTCTGTTGCATGTTAAACA
ref-55340	2	0	ACACAGTGATCGATGCATCTGCACAGCTGACG
ref-98131_30	2	10.874	AAAAAGCTTGCGATGGAGCTGCATGAGAGTTT
ref-81928	2	12.578	GAAAGAGTTGCGACAACATTGCACAACATTGA
ref-96615	2	13.577	AAAGCTACGGCGATTTGTTTGCTACACACTAG
ref-116048	2	14.214	ATGAAACAGACGAACCCACTGCTTTATCTTCA
ref-72449_6	2	16.009	TGACATGGACCGAATCTCATGCTTTGGTTTAC
ref-112426	2	17.198	CTTGACTTAACGAGTCATCTGCCGCAGTCTTT
ref-65054	2	18.25	TCTTGCTAGTCGATGCGGGTGCATTATTCCAG
ref-78612	2	19.301	GACAGCATACCGAATCCACTGCTACTGCTAGG
ref-70396	2	20.031	GACAAGCGCACGAAGAGATTGCACTCTTTCCT
ref-5490	2	20.812	AACAAAAACACGACAAGTCTGCCAGCGCACGT
ref-36674_3	2	21.278	ATCCAGCACCCGAGTGGGGTGCAAAAACAGCA
ref-89193	2	21.441	TACTCAGGCTCGATGCTCATGCAGGTTGCCAG
ref-13511	2	21.747	GAATCAGGCTCGATGCTCATGCAGGTTGCTAG
ref-27659	2	21.924	CAGCGTCAAACGATGCATTTGCAGAAAGAGTC
ref-114081	2	22.342	TCCATTTCTCCGACATCATTGCCGCAACTGCA
ref-117127_16	2	22.653	TCTGAGAAACCGAAGGAAATGCAAGAAGTGCT
ref-88634*	2	22.867	GAGCACTATGCGATAGGGCTGCATGATATTGG
ref-118848*	2	23.079	ACAGGAACACCGATGCCAGTGCCAAAACCCAG
ref-47523	2	23.128	TTTTACTTTGCGAGTTGTGTGCAGGTTCAAGT
ref-43405_18	2	23.259	GAGGATGATACGATACCGCTGCTCCCCTTCAG
ref-64706_30	2	23.378	CTCATCACCCCGACCCCTGTGCTTCAACACGA
ref-89558	2	23.385	GCACTGATAGCGATGCTAGTGCTAATGCTCCT
ref-98423_32*	2	24.151	CAGCTCCTTCCGAGGTCCCTGCTCAGTGTGGG
ref-25180	2	25.909	AGGACACTCACGAACCTGCTGCTTCATCTCCA
ref-18963_26	2	27.524	GTACATTCCCCGACGCAGTTGCCCCGTTCGAG
ref-60665_31	2	28.323	GTAAGCAGAACGATACTGTTGCTCGGCTTTGA
ref-48413_27	2	29.643	TCTGACCACCCGATCACAATGCCCCGCCTGCA
ref-41258	2	30.408	TCCACATTTCCGATGCTCATGCCTGAATGAAC
ref-105260_27	2	30.553	CTCCAGATCTCGACCTGTGTGCAGGTGGGATT
ref-56052_25	2	31.642	GAGACAAAGACGACGGTATTGCTGGATCGTCT
ref-27046	2	31.891	CTTCGAAAAACGAATCTAGTGCACGCGCTGGT
ref-56052_1	2	31.905	GAGACAAAGACGACGGTATTGCTGGATCGTCT
ref-33970*	2	32.053	TGCATGTAAACGATGCATGTGCATGGTGCTGC
ref-78947_2*	2	32.478	CCTCTTGGTCCGATGTAGATGCTCTCAGCAAA
ref-35262	2	32.479	ACAAAGAGTACGATGCCAGTGCTATGATTGAC
ref-13703_30	2	32.809	ACCCGCATGACGATATCCTTGCTGAAAGAAGG
ref-43305	2	33.164	ATTCAGTGAGCGACACAGATGCCGGAATCAGC
ref-66198	2	33.906	CTGTGTCTGTCGACTGTCTTGCCATCCTCAGG
ref-82147	2	33.961	GTGTCTATTACGATTCTCCTGCCTGCAGCTGG
ref-70018*	2	34.584	GGAAGCAGTGCGATAATTTTGCACAGTAATCT
ref-82858	2	34.825	GGGAAATCCGCGACACCTGTGCCCCCACCATC
ref-86311	2	35.413	TGAACCGCCACGATTGGCTTGCCAAGCTTATG
ref-109211_32	2	35.806	AGCTGTGCAACGATCGAGGTGCTGTTCTAGCC
ref-51708_15	2	35.902	GTTGAAAGGGCGAGGAGAGTGCAGAGAATCAA
ref-61358	2	36.509	ACTTTAATGACGATGTGACTGCCTCAATTGTG
ref-89485_9	2	36.879	AACAAATAGGCGAATGTATTGCGCCATCTGTC
ref-91494	2	37.411	AGGAGCTTTTCGAAGCTGTTGCAAAATGCAGG
ref-30149_19	2	37.687	ATGCTCTTCACGAGGAGAATGCACTTTGTCTG
ref-49400	2	37.957	CATAGGTGCGCGAAACATTTGCGCTGTGCTCG
ref-93883_30	2	38.272	TAAGCCTCCCCGATCGTGATGCTTCAGAACAC
ref-95010	2	38.292	CACAGGCCACCGAGCTAAATGCTAAAGTAGTC
ref-1445_14	2	38.581	CACACCCCTGCGACACACATGCATTTAAACAG
ref-86455_8	2	38.671	TCTGCAATCCCGAAGCTTTTGCAATGATATCA
ref-12716	2	38.681	GGCAGTTCTCCGAAGTGTTTGCCAGTGTGACA
ref-7370	2	38.806	GTGATGATAACGAAAGGGGTGCTCCAGTTCTG
ref-17913	2	38.909	GAGTCGATTCCGAACCCCATGCCAACAATGCG
ref-54755	2	38.993	GCTGCCGACACGACCGGGCTGCTTCCAATCGT
ref-121462	2	39.05	AGCTTTCCCACGATGTGTGTGCTAAATAGATG
ref-5341*	2	39.139	CTCCAGATAGCGATCGAGTTGCTGCGCACATA
ref-75185_3	2	39.36	ACATTAAAAGCGACCGTTCTGCTGGCGCAGGT
ref-62647	2	39.461	GTTCGTACGACGAAAGACGTGCTTTCAAATAG
ref-22667	2	39.553	AAGATTTGTACGATGGTACTGCATCTGTTGGC
ref-65174	2	39.604	TGTTTGTATTCGATGTGTGTGCATCAGCGGTT
ref-89106_17	2	39.628	TACTGGCAAACGACCCGGATGCTGACCGACTA
ref-104771	2	39.662	CCCTGCTTACCGATAGTTATGCCTGTGGCCAT
ref-105470_2	2	39.689	CTTCCAGAGTCGAGTCAGGTGCCCTTAACCCT
ref-95768	2	39.839	GAACTTAAAACGATACCTGTGCGTGGGGCGGC
ref-39706_14	2	39.885	AGAAACGAAGCGATGCGCATGCGCTGGATTTA
ref-93648_28	2	40.246	GGCAAAATGGCGACCCCTATGCATGGCGCACT
ref-93648_29	2	40.262	GGCAAAATGGCGACCCCTATGCATGGCGCACT
ref-83373	2	40.448	CTTTGACTCTCGACTGAGATGCAGATCGACTC
ref-77400_6	2	40.621	AGAGACCGGACGACTGCCGTGCACAAACAAAA
ref-26639	2	40.804	CTCTCCCACACGAGCAGCCTGCACCAGTCAAT
ref-81396	2	40.882	GAGCAAATGTCGACAATGTTGCAACGCTACAT
ref-19713	2	41.282	AACCTGTCGACGACAGTATTGCATGTATTGCC
ref-102693	2	41.493	GCTAATGAAACGACCCGAATGCAGCATGACAT
ref-75725	2	41.525	ACTCTTCACTCGATCACCCTGCTGGAAAAACC
ref-105234_31	2	41.537	GCTCTGAAGACGATTGCAGTGCGGACAGTGTT
ref-71398_3	2	41.585	TCCACGATCCCGACTGAACTGCACTCAGCATG
ref-72698	2	41.707	TCCCCCTTATCGAAGCACATGCTCAGCTTACA
ref-63907_19	2	41.763	GAGGAAAGCGCGACGGCTTTGCAAAGTAACGT
ref-18884_18	2	41.796	CCTCTGTACTCGACCTGCTTGCTGCCCTCTTT
ref-60619	2	41.925	CTCATCTTTCCGATATGCGTGCCACTGAGTGA
ref-54479_30	2	41.979	GACCTTTTGCCGATAGAGGTGCATACGCTCTG
ref-70009	2	42.025	GTAGCTAATGCGATGGGCATGCAGCAATGAGA
ref-121622_26	2	42.26	CTGCTGCACCCGATAGCTTTGCAAGATCCACC
ref-78066_32	2	42.44	ATACCAAGGACGAGTATTTTGCTATTGCTGCG
ref-32345_16	2	42.581	GCTCACAGGACGAGCGGCTTGCTGGGGAACCA
ref-26939_29	2	42.588	CAGACCTATACGAGACAAGTGCCATAGTAGAG
ref-103875	2	42.741	GCCAGTACTCCGACTTGACTGCCTTTTTTGTA
ref-40786	2	42.747	ATAGATGTTCCGAACTCCCTGCGGTAAATTGA
ref-101573	2	42.942	TTCAGTCTGTCGATGGCGATGCCAATTCAACT
ref-92099_8	2	43.058	CTTGAGCGCTCGATCATTCTGCTGTGTGTTCC
ref-109076	2	43.159	GGAACAAACGCGATTCAGTTGCTTCTGAATCA
ref-764	2	43.52	ACTCTTCCATCGAACTGATTGCACACGATATT
ref-86256_6	2	43.805	GGTGCAACAGCGATATAGCTGCCCACTGCTAT
ref-3104	2	44.324	CTTGTGATTTCGACTGTTTTGCTTAGCCAGAC
ref-22206_32	2	44.73	AGCTCAGGTACGAGTCCTGTGCAACATGAGCA
ref-116134	2	44.934	GACTGTGCAACGAAGGTTATGCTCTAAGATTG
ref-115350_30	2	45.277	GCGATTTATGCGAGCGTGTTGCCTGGGGAACT
ref-39706_32	2	45.544	AGAAACGAAGCGATGCGCATGCGCTGGATTTA
ref-38515_6	2	45.855	TCATTGCACACGATGGTGGTGCTTCAAGTGTA
ref-67603	2	46.167	TTCGAAAAAACGAATCTAGTGCACGCGCTGGT
ref-43405_6	2	46.887	GAGGATGATACGATACCGCTGCTCCCCTTCAG
ref-40974_26	2	47.07	CCAACTGGTCCGATGCCACTGCTGCCATCCGG
ref-121622_10	2	47.607	CTGCTGCACCCGATAGCTTTGCAAGATCCACC
ref-121622_17	2	47.72	CTGCTGCACCCGATAGCTTTGCAAGATCCACC
ref-108302	2	47.892	AGAGAGAAACCGAGTCATGTGCCAGTGACACA
ref-55224	2	47.969	GTGGTGGGCACGATATTACTGCTCTGTCTGAA
ref-110656	2	48.012	GGCTGCTAGGCGATTAATCTGCCGCCTGTTAA
ref-110676_4	2	48.182	TGGCTGAAGGCGAAGAACCTGCACTTTTCACT
ref-58572	2	48.412	AAAATGGACCCGATCGGTTTGCAAGATTTTGC
ref-89433_24	2	48.966	CTCAGCAGAGCGATCACCGTGCCTGGGGCAGC
ref-112589	2	49.609	ACAAAAAGCACGATACAGATGCATGGGTGCAA
ref-36674_32	2	50.108	ATCCAGCACCCGAGTGGGGTGCAAAAACAGCA
ref-18621*	2	50.631	AAACATTCTCCGAGTCCAGTGCATGTATAACA
ref-69650_16	2	50.968	GACATGAGGACGAGGTTGTTGCCTCAAGAGTG
ref-70124_9	2	51.602	CCAAATGACACGACCACAGTGCTGCGCACGGA
ref-90297	2	51.691	AACAAAGCAGCGATCTCTTTGCATTTAGCCCT
ref-104108	2	52.041	TTTCTGTTCCCGATAGTGATGCTCTTGTGGTG
ref-119624_6	2	52.189	AAAGCGCATCCGACTGTCATGCACATTTAGTC
ref-24677	2	52.361	CCAGATACTACGATGCGCTTGCACCCGGGGTC
ref-64431	2	52.766	CATTCTGGTCCGACAACACTGCAACTGTAGCG
ref-28927	2	53.098	TACTCTCCAACGAAGGTCTTGCAGGTTAGGAA
ref-49345_31	2	53.326	TGTGAATGAACGAAGCCCTTGCCAGCATATTT
ref-41200_26	2	55.197	GTTTCAAAACCGAATGAGCTGCTTGCGTAGGC
ref-49894_6	2	55.376	AGTGCCGATACGATGCCTATGCTCAGAGCCTT
ref-11497_10	2	55.978	GGAGCGCACACGAGCGCGTTGCGATAGCGTTG
ref-16992	2	56.058	CAAGAGACCGCGACTGTCTTGCCGTAGCGTGC
ref-11708	2	56.467	ATTGTGAACACGACACACATGCTTGTAGTGAA
ref-57324	2	57.157	GTAAGAAAGGCGATTCTGGTGCCATTGCTGTC
ref-120642	2	57.784	GCCAATAACCCGATGATCATGCAGAGCTGCAT
ref-75185_5	2	58.451	ACATTAAAAGCGACCGTTCTGCTGGCGCAGGT
ref-119532	2	61.502	ATAAAAACTACGACTGAGATGCTGACCTGAGT
ref-37415_4	2	61.959	TATCCAATGGCGATTCTGTTGCCAAGGTGTTC
ref-9645	2	62.497	CCATTGGAGACGATCACAATGCAAATGCTCAT
ref-14268*	2	62.56	TGACAATGACCGACTCTGCTGCTGCCGTAACA
ref-787_3*	2	63.143	CAACACCACGCGACCCTGCTGCCGACGTGGCT
ref-117563	2	63.481	ATGGAATCCACGACCAGATTGCACAGGGTGGT
ref-94591_1	2	63.603	TGGCACATTTCGACTTTGGTGCTGGTGCATGT
ref-3337	2	64.082	AGTGTCACATCGACATTTGTGCACACGAATGC
ref-42392_9	2	64.392	AACAGGGCCACGATGACACTGCACATCTTGTC
ref-92180_14*	2	64.745	TGTCTGCATCCGATCCCACTGCTATACGACCC
ref-73143	2	64.766	AATCGAACCCCGAACCTTGTGCTTAATAACAT
ref-11996_23	2	64.987	ACTGAACTGCCGAAATGGTTGCATAACGGACC
ref-85653	2	65.014	GTACAGGGTACGATGGGCCTGCCGTGAAGAAA
ref-97944_1	2	65.382	AAGAGAAAGCCGATGAACATGCACATGTGAAT
ref-58327	2	65.669	ACGGACTGACCGACAGCAGTGCTGGAGGAACC
ref-21139_1	2	66.548	ATTGGCAGGTCGAGCCCAATGCCACCATCGGG
ref-29268_19*	2	66.937	AGATATGATACGATGGCCCTGCCACTAGATTT
ref-72428	2	66.946	GTCACTCAGACGATATCAATGCAAAAGCCTAC
ref-64592	2	67.375	GTCTCACGCACGAGGGGGCTGCCGAGCCCGAG
ref-122274	2	67.896	TCCTGTCCTACGAGGAGAGTGCTCACTGTGTA
ref-101086	2	68.05	CCAGGCTGGACGATTGCAATGCCCTCTTGAGC
ref-86291_16	2	68.611	TGCTCCATCTCGAAGCTTGTGCAGGCGGTTGG
ref-46349_23	2	69.271	ATAACCAGTGCGATCCGTATGCTGTCGTCTCG
ref-44189	2	69.349	AGTGCATACACGATAATGATGCTTGCAGACTT
ref-59362_8	2	69.744	GCTGATGCACCGACAGAAGTGCCTTATTCTGA
ref-1123	2	69.914	ATAGCTACAGCGATAACTGTGCCGATAGCTAT
ref-112175	2	70.115	CTGAACATAACGAACCAAATGCGGTCTCACAC
ref-74512	2	70.349	CACCTCCACGCGATCACAGTGCACACCCTCAC
ref-105736	2	70.48	CTGAACTGAGCGATGCCCTTGCAGCTGGAACT
ref-61897	2	70.634	GGCAATACCACGACTGAGGTGCTTGAGCAAAG
ref-27953	2	70.819	CCTGCTGCTACGATGGCGTTGCTGACGAGCGC
ref-115035	2	70.821	GTTGCAATGACGAGATCACTGCAGACTTTCAT
ref-14103	2	71.06	CAGGCTGGAACGATGCTTCTGCCACATCCGGA
ref-26316	2	71.125	TGGATGTTTACGATGGATATGCCTTTGCAAGT
ref-119968	2	71.176	TATCCTCATTCGATGCCTTTGCCACCCACCTC
ref-56684	2	71.353	AGCAGATGGACGATGGAAGTGCTCCCAAAATC
ref-122681	2	71.614	AGTAACCTTGCGATTGGCATGCTGAGATAGAA
ref-86740	2	71.969	TCGTAGCGTACGACAAGAGTGCTGTCCAAAGT
ref-22783	2	72.294	TGTATTAATTCGACAAGCTTGCACATGTGTGC
ref-7945	2	72.679	TACTGGTGCTCGAGACATGTGCATCAGCCACA
ref-59128	2	74.193	GATATCGTTCCGATACCGATGCAGATTTTTAC
ref-14141	2	75.321	TTTTGGATCACGACTAGGCTGCCTCACTGACA
ref-15595	2	75.947	GAGATGCGGACGAAGATGATGCGCAGCTGGTG
ref-36971	2	76.098	TTTGTTCTGGCGACGGCCCTGCAGATCGCACA
ref-124289_14*	2	76.278	TGCAGCTTGACGACAATAATGCATCACCAGAC
ref-32976	2	77.984	TGCCTTGTCGCGATGAGCCTGCCTTCAGGTGT
ref-41285_25	2	81.386	CGATGCCAGCCGAAGCCCATGCAGCTCGCCCC
ref-57578	2	81.843	GTTACACTGTCGAGTGTGTTGCTGCTGTATAT
ref-110873_5	2	82.179	ACATTAGTGTCGAATGCATTGCACTGGAGCTG
ref-79655	2	82.458	AACCAACCAACGATCTGTATGCACAAATAACC
ref-50716_5	2	83.126	AATCCCTCACCGAAGGAGCTGCATTGAGAATA
ref-112361	2	83.742	AACCATGAATCGAATGGCTTGCTTGACAAATA
ref-32728	2	84.78	CTTTTAGAGACGACTCGTCTGCGCTTTAGAAT
ref-60067_18	3	0	TTTCACTGATCGATGGATGTGCATCGATGCCT
ref-118785_9	3	0.022	AAGTGACACACGACCTGTATGCAGCTTGAACA
ref-60431_3	3	0.29	GGCGAATCTCCGAGAGGCCTGCAGAAGTGATG
ref-24606	3	0.671	GTAACAGCCTCGACAGCTGTGCTTAATTAAGG
ref-93399	3	1.035	CAGGAAACCGCGAGAGATGTGCCACAAAGGAC
ref-20327	3	1.255	CTTTTGGTGACGATGTGGATGCAAACACTGCA
ref-54051	3	1.26	ATCGAAATTGCGATTAGCCTGCGATGTGGACG
ref-83027_25	3	2.395	TCAGACTCAACGACATATGTGCACATGCACTG
ref-54872	3	3.203	CCTCCTGAAGCGAATGGGATGCCCTGAGGGCG
ref-89861	3	3.347	AAGATTAATGCGATGCATTTGCGGCGGTTTCT
ref-115613	3	3.851	TCCTTGTTGCCGATGGTTTTGCTTTGTTTAGT
ref-76123	3	4.656	TCAATGAGGACGATGCCTTTGCTAAAGGTCCC
ref-41100*	3	5.648	CCTTATAAGGCGATGGCTTTGCAGGCAGTGTT
ref-41472_16	3	5.751	CTTTAAGACGCGAGGTGATTGCATGAAGTCTC
ref-85894_4	3	6.168	ACTTTGCAAACGAACTGCTTGCAATTCATTCT
ref-99975_30	3	6.604	CCGGTCTAATCGAGCCAGGTGCTTCCAGGCCT
ref-60922_14	3	7.17	GATGGAAAGGCGATTATTGTGCAGAGCGTAAG
ref-9391*	3	10.29	CAACGTAGACCGAAATGTGTGCAGTATTATGC
ref-62060	3	11.138	CCCCGATTCTCGATCAGTCTGCGTCGGTATAG
ref-108113	3	11.378	TACTGACTGGCGAATTCTGTGCTTAACTGTGG
ref-18450	3	11.571	TGTGTCAAAGCGACTGGTATGCTATGGAAAAT
ref-106853_31	3	12.676	CTTCGACCCTCGACCCCTCTGCCTGTCAGCGT
ref-46919_31	3	13.349	ATGTGTCAGACGAACGCAATGCAACTACATAT
ref-72515_16	3	13.358	ATCGCTAGCTCGAAGTGTTTGCGTTAAGTATG
ref-46919_29	3	13.495	ATGTGTCAGACGAACGCAATGCAACTACATAT
ref-120175	3	13.995	GACTGTTGACCGAAGACTCTGCCAACATCATA
ref-102478	3	15.549	CGTGAGCGCGCGACGGCTCTGCCTCCAAGAGT
ref-68114	3	16.468	CGTCCAGCAACGACTAGCTTGCTTAAAGCAGT
ref-114324_31*	3	17.048	GTTTTCCATGCGACTCTTGTGCTGCTTTTATA
ref-62630	3	17.29	TCTATTAGCCCGATCACGTTGCACTGGCCAGC
ref-45761	3	17.482	AGTTTATATACGAGGCCCATGCACTACATTCC
ref-41472_9*	3	17.985	CTTTAAGACGCGAGGTGATTGCATGAAGTCTC
ref-89687_5	3	18.872	GTTTTGACAGCGAAGGCTTTGCTTTAGGCGGT
ref-68784	3	20.209	AACAAGAGAGCGAGGAGAATGCAAAACAGATG
ref-74624	3	20.261	GTTGCTGGCCCGAGGCACTTGCCTAATAAATT
ref-85315	3	20.879	ATAAATGGACCGATTCGGATGCTCGTGCACGC
ref-54825	3	20.936	TGGCACATTTCGAACCCATTGCCTCGATATAA
ref-56735_29	3	21.268	AGAATAATTGCGAGGGCCATGCTGCTATATAG
ref-37365	3	21.793	GTCGTGCCAGCGACACACGTGCATAGACTCCC
ref-3066	3	22.564	TAGTGAACAACGATTGATGTGCATGAGCGAGA
ref-12231	3	22.991	GCAAGACGCGCGACTGCTATGCTCAAAAATCT
ref-33090_23	3	23.092	CAACAAGCATCGACAGAAGTGCACCCATTGAG
ref-93278_9	3	23.144	AGAGCAGCTTCGAGTTTGATGCTGATTGTTGC
ref-111622_10	3	23.44	TTACCGAACACGATTCTTTTGCTACCTTGTGA
ref-71281_4	3	23.851	CAGATAGAGCCGACTCTGTTGCCATGGCAACC
ref-71281_26	3	23.851	CAGATAGAGCCGACTCTGTTGCCATGGCAACC
ref-99307_23	3	24.807	ATGCTGCTTACGAAGTCATTGCATGATAGGGC
ref-94313_23	3	25.241	TGATGTCCCGCGATTGTTCTGCGGTTATCATC
ref-109565	3	25.408	AAAAGTTTGCCGACCCCTGTGCTAGACCATCA
ref-5340	3	25.564	GTGTTTGTGGCGATATCATTGCCTTTGCTCTC
ref-107042_8	3	25.738	TCGAGATCCTCGACTCTTGTGCCCACAGTGAC
ref-113343_19	3	25.797	GGATGGTTTGCGATGAGGTTGCTGACTGTGTG
ref-108306	3	25.883	TCTCTGCACGCGACGGACATGCTCTTATCGTT
ref-25645	3	26.238	GACGTCAAAACGATAAATATGCGCATCGATTC
ref-55850	3	26.266	TTTGTTTCGGCGAAGAGCATGCAACGTCCTTG
ref-107209_32	3	26.612	GGTGGCGTAGCGATTTGCATGCTTGTCTTATC
ref-28922	3	26.62	CGATTGAAATCGAGTCATTTGCAAGCTGCAAA
ref-14983_7	3	26.871	CAGGCCATTTCGACATTCCTGCATTTGAATCC
ref-71869_28*	3	27.05	AGCATCAATACGAGAGACTTGCAGGAGTTTTC
ref-24069	3	27.109	AAAATGAGTTCGATCAAAGTGCTGGAGAGTGA
ref-106172_14	3	27.663	CTGAGGGCAGCGACGGGTGTGCATTCTTAGAA
ref-58957	3	27.769	AGTGGTGGGCCGATGGTATTGCAGGTGGGCCG
ref-14760	3	27.776	ATGGCCTGTCCGAACTCCATGCCCATCCAACA
ref-113546	3	28.198	AAATCCTCCACGAAACGGATGCCAGCTTCTTT
ref-61065	3	28.358	TTCACTAAACCGAGGGGGATGCAGCAGTTACA
ref-86085_23	3	28.377	GAGGTTAGAGCGATGAGAGTGCGTTAAGAGGG
ref-86393	3	28.514	AACAGGCTCACGAATGCCATGCAAATCCATCA
ref-48823	3	28.653	GTGTAGTTCTCGACAGCGTTGCTGAAAAGGCC
ref-78960	3	28.709	TCGGACTTGTCGAAGGCAATGCAAGACAGAGT
ref-90552_4	3	28.728	ACCAACAGAACGACATGATTGCCAGAACAAAT
ref-111321_1	3	28.891	TGAATACACACGAGACAAATGCAGGTGGTTTG
ref-116447	3	28.9	AAGCAACGTACGAAGAATGTGCCCCTGATCCT
ref-65876_1	3	28.998	CTGGTTTAAACGATGGAGATGCGAACGTGTTC
ref-115678	3	29.191	CTGTGGGCCGCGATGGTATTGCTAATTACTAT
ref-96786	3	29.316	CATGCCCTGGCGATGCATATGCATATTGAGAT
ref-93404_1	3	29.353	GTGTCTGACACGAAGCTTATGCATGACATCTA
ref-65978	3	29.449	CATGCCCTGGCGATGCACATGCATATTGCTAT
ref-1494	3	29.456	CAGAGGAAAGCGATGTTCATGCCTCTTGTTAC
ref-43973	3	29.475	CACATGCTGTCGATGTTTTTGCTGTTCACAAA
ref-34959	3	29.504	TGCTCAGTAGCGATCGTCTTGCACTTTCAATC
ref-103404_1	3	29.519	TGGAGAGAAGCGAGCGCTTTGCCAATGTTCAC
ref-28511_26	3	29.522	CGATGAAAGTCGATGGGGATGCAAATCAACAT
ref-39615	3	29.688	TTCTGCCCACCGACTGGCCTGCTAAGGGGCGT
ref-115164	3	29.736	AGACTGATAACGATCGTGTTGCTACCACTGCT
ref-107209_26	3	29.742	GGTGGCGTAGCGATTTGCATGCTTGTCTTATC
ref-117009	3	29.863	GTATAAAGCACGATAGGGGTGCTCCGATCACG
ref-54895	3	30.055	GGACCTGACTCGACCTTAGTGCTTAACCCTCT
ref-58483_7	3	30.064	AACAACGTTGCGATGTCATTGCATGATGACGT
ref-124059	3	30.103	GGTGTAAAACCGAGGTTGTTGCATTCAGAACT
ref-122421	3	30.16	TCTTCACGATCGAGCCGCCTGCGCCCTCAGAG
ref-40633_7	3	30.187	CTGAGCATGCCGATGCGTTTGCAAACCTCTAT
ref-82777_1	3	30.208	CACAGTGAAACGAGCCACCTGCATCTGTGACA
ref-4630	3	30.292	AAGAAGCGCCCGAAGAAGATGCTGGTAGTGCA
ref-59602	3	30.303	AACTATTGGACGACCATGATGCAACCGAATCA
ref-61052	3	30.51	TCTAGGGAACCGATCTGGATGCATGACTCTCT
ref-62297	3	30.655	ATTAGCAGAACGATCAGGCTGCATCCTCCAGT
ref-117167	3	30.853	CACATGAGAACGAGGGACTTGCACTGTTCTGT
ref-119389_1	3	30.994	GGGATACTGACGATACCATTGCAAATTGCGAA
ref-23323	3	31.469	AGAGCCCTGACGATGTTACTGCTCATCTCTGT
ref-87210	3	31.522	TGGGGAAAACCGACTGTGATGCACAAGAGAAC
ref-104760	3	31.606	CTGAGACGATCGATGCACCTGCTGTTGCGTCC
ref-59963	3	31.608	ACACTTCACACGATGGCGGTGCTACAGCCGTT
ref-94370	3	31.627	GGTAGGAGGGCGATAGGAGTGCCGCACTGAGG
ref-114352_17	3	31.748	ACGATGTCTCCGAGAGGGGTGCTGTTCGCACG
ref-37584_18*	3	31.851	TGCAGGAGTTCGATGCTGCTGCCACTACGATT
ref-82140	3	32.048	CAGTAGAGATCGACATTATTGCTGCCTGTATC
ref-85703	3	32.515	GCTCATCAGACGAAACTGCTGCTGGTAAACAC
ref-106192	3	32.656	ACTGCTTGGTCGAAAAGTCTGCTGAGGGAGGT
ref-4103	3	32.773	TCTCTCCTCTCGACTGTACTGCCAAACACATG
ref-81630	3	32.856	GGAAGAGAAACGACATTCCTGCAGGATGAGAG
ref-23374	3	33.136	TCCAAGGATGCGAGTGGGATGCCACTGAGGAT
ref-98842	3	33.38	GCAATAATGACGAGATCACTGCAGCCTTTCAT
ref-8360_4	3	33.903	CGCCTTCTGACGAACAATGTGCCCCCCGTTGT
ref-72908_18	3	34.208	GAGAAGATTGCGACTTGCTTGCAGCATTTCAA
ref-70458_25	3	34.607	CAATGCATTTCGACTGACCTGCTGTAGTATCA
ref-123207	3	35.011	AAAACAAGAGCGAACCTCCTGCTAGGGAAGCG
ref-19656_24	3	35.244	AGCAGATCGACGATGTGAATGCAGTATAACCT
ref-68483_5	3	35.382	AGTCCGAACACGATCTGAATGCTTTACTCACA
ref-49485	3	35.692	CTGAGACTCCCGACCCCCGTGCCACTACAGGA
ref-114566_24	3	35.699	ATCTTGCCCTCGACCTGTATGCATATGTAAAC
ref-21189	3	35.977	TTACGCTGCACGAATCACCTGCTGGACCAATC
ref-3083	3	36.099	CGCACCTCGTCGAAGGCGTTGCCGTAATATTT
ref-4649	3	36.171	GACAAGATAACGATAAGTATGCCGTCATCGTA
ref-90931_10	3	36.238	CATTGTTGAGCGAAGCTCCTGCCAAAGCAGCT
ref-39635	3	36.377	ATAAACGCTGCGATCCAGTTGCAGACAGGAAA
ref-400_28	3	36.518	CCACCTGGAACGACTGGAGTGCTGTAAAAATA
ref-1816	3	36.711	GTCGGATGACCGACGAATATGCGAATATGGGA
ref-50681	3	37.023	ATGGCCGTGTCGATAAGAGTGCTTGCATCTGA
ref-3838	3	37.246	ATAAACACCCCGAGTATTGTGCATTTTGGGTC
ref-81827_26	3	37.323	GTGTTTCACACGAGGAACGTGCAGTAGTTAAT
ref-80479	3	37.546	GAGGTCTTCGCGATGTGTGTGCGCGCACATGC
ref-63803	3	37.822	GCTTTTTAAACGAATCGGTTGCTTCAGCTCAC
ref-61180	3	37.865	AATCATACACCGAGACAAGTGCAGGAAACGTT
ref-93284	3	38.016	AAGTTAATAACGAGCACGATGCTTTGCTATGC
ref-6399_29	3	38.222	TTGTGTAGCACGAATAAGCTGCAATTTGGACC
ref-47267_18*	3	38.491	AGAGTTGAAGCGATGACAGTGCTATGAAAAGA
ref-39308_1*	3	38.881	TTTGGGCGTTCGACCGTGTTGCTGCGTTTCCA
ref-21435	3	39.61	TTGGTCGTGGCGATTGGCTTGCTGCATAACTG
ref-25250_26	3	39.694	TCTTGTGCACCGAGCCCATTGCCCATTGGCCA
ref-115513_16	3	40.483	ATACAGAATGCGACAATTATGCGGCCTCCTCA
ref-56303	3	42.01	AGCTCCCTTTCGAACCCGCTGCGTTAACATGC
ref-22679	3	42.09	ACTGAACACGCGAGACCTGTGCCAGAGTGAGA
ref-5197	3	42.212	TAACTGCACCCGAAACTGGTGCATGTTGGAGC
ref-87785_19	3	42.583	AGTGATTCAGCGATATGGATGCTGATGGTGTA
ref-59688	3	43.36	AGCCTCCGCTCGAGACCGCTGCGACAAACCAC
ref-67183	3	43.414	TCAAAGCTTACGACTGACTTGCTCTTGCTCCA
ref-64931	3	44.191	ACAGACAGTGCGAGACACTTGCATTTTACAGC
ref-119722	3	44.351	AGGGCCTTTTCGAATGGCTTGCATCAATAACA
ref-104916_29	3	44.66	GACCAGGGGCCGACAGCTGTGCTGGAACGACT
ref-91437	3	44.95	AGACACTCAGCGAGTCGCATGCTCTCTGATGT
ref-89840_9	3	46.699	ACTGCAGCCGCGATCACTCTGCAGGGTGGGGA
ref-77981_24	3	47.255	TAATGCATCACGAGCACCATGCAGTTATGGCA
ref-120909_23	3	47.295	CTGCCAACTGCGACCCCTATGCGGTCACCGAG
ref-21011	3	47.859	GCTTCCTCTTCGATTGGTGTGCAGTGCTTTGT
ref-47267_10	3	47.995	AGAGTTGAAGCGATGACAGTGCTATGAAAAGA
ref-77049	3	48.347	CATACCTGAGCGACTCCCGTGCCGACGGGTAT
ref-27595	3	48.873	TCCTGCCTGACGATGGAAATGCAGAGTGATTT
ref-23881_8	3	49.302	GAAACAACCTCGAGACACATGCAACAGCTCAC
ref-63924_7	3	50.092	TCTGTTTGAGCGACAAGGGTGCCGTAGCTGTC
ref-14998	3	50.333	AGAGTGGACACGACCTGGCTGCCGCACGAGAT
ref-90214	3	50.667	GAACTCAAGACGACCGCAGTGCATAACCATCT
ref-98618_31	3	50.824	ATCATGCTGTCGAATGGGCTGCTGATGAAGCG
ref-106028_30	3	50.919	ATCGATAAACCGATGACGATGCATTGCACGGC
ref-103050_6	3	51.169	GCGGGCGGTACGAACAAGATGCTGCTTAATTA
ref-37092_16	3	51.369	GTTTGTGCAGCGAGGCGCTTGCGAAATCCAGC
ref-114305	3	51.707	TTTAGTTCCTCGACACTGTTGCCTCTGGCTTG
ref-124115	3	52.256	AACGGTTTCTCGATCTCAATGCCGAGATGGTC
ref-53515_1*	3	53.327	TGGCTGCCACCGACTGCGTTGCCTCAATGTTT
ref-23881_10	3	54.135	GAAACAACCTCGAGACACATGCAACAGCTCAC
ref-30	3	54.304	GACACGAAACCGACATGAGTGCTGGGATCTAC
ref-98670	3	54.422	GCAAGACGAGCGACTGCTATGCTCACAATCTG
ref-62654	3	54.47	GGTTGAGAAGCGATATGCGTGCTTATGGAGTA
ref-114150	3	54.625	TGACGACCACCGACCACCGTGCACACTCATCA
ref-37568	3	54.663	AATGCAACGGCGAAAGATGTGCCTCATGTATT
ref-98086_27	3	54.854	CAAACAGACCCGAGTGTGTTGCATGGATGTCT
ref-51034_2	3	54.998	TGCTGTGGAGCGAGCGTTGTGCTTATAAAGGC
ref-56331	3	55.266	ACGTTAACACCGATTGGTATGCGGCTGTGTCA
ref-79668	3	55.549	CTGTGATTCACGAACAAACTGCTCAACCGAAT
ref-5172	3	56.956	GAATGCTGTACGAAAGGCATGCATTTAAAACT
ref-50030	3	59.365	GTGTAAAGTGCGATTTTAGTGCATGCAAGCAT
ref-9170	4	0	GCAAGAACGACGATGTGAATGCAGAGGTGAGT
ref-38561	4	0.516	TCGAACAAGCCGAAGACATTGCGCTGCTTCAC
ref-89350	4	0.917	CTGGCCACCTCGATAAACATGCCTTAACATCC
ref-78536	4	1.366	AGTTAACAAGCGATGCTTCTGCTTCAGGGGGG
ref-3264_31	4	3.358	CTAGCAGATCCGACACTGATGCAGCCTCCCCC
ref-100303_27	4	4.922	AGAATAAAGCCGACAAGTGTGCAGAGATGGCT
ref-108391_1*	4	5.795	GGATGCGTCTCGAAGCCTCTGCGGGCGTTTCT
ref-106748	4	6.47	TATTTAACACCGATGCCAATGCCATCTGAGGG
ref-35901	4	7.429	TTCATCTCACCGAAAGGGGTGCCGTCGAAGCT
ref-117246_8	4	10.609	TGTCATCTTGCGATAAACATGCCCCTCGCCCC
ref-91340	4	12.773	TAATCCATGACGATCCTTGTGCAATTTCAGTT
ref-4279_16	4	14.001	GGCCTAGAGCCGATTCTGATGCAGAAGCGAAT
ref-3264_10	4	14.078	CTAGCAGATCCGACACTGATGCAGCCTCCCCC
ref-25997	4	14.121	ACTATAAAAGCGACGGCGTTGCAACGTGCACC
ref-10952	4	14.209	GTTTCTGTCCCGATACGGATGCTAAAAGACCC
ref-20546	4	14.223	TCTAATGAACCGATGTGCGTGCATGTGGCACG
ref-4547	4	14.823	TCTCGGTTCCCGACCCTAGTGCTGGATGATGT
ref-112570_8	4	14.846	TGCGTCTGGCCGAACCTGCTGCTGCTCGCTTT
ref-113762	4	16.013	AATTGGATGCCGATGCTTATGCAATGCCCCAG
ref-35105	4	16.701	GGACTCGAACCGACACCCGTGCCGACAACCTT
ref-2895_6	4	17.301	AGCCATCACACGAAATGACTGCTGACAAACCA
ref-118621	4	17.548	ACAGCTCATCCGACCTTTGTGCTACAAACATT
ref-96482	4	18.098	ACACGATAGTCGAGCGTTTTGCGTAAAATCAA
ref-80060_9	4	18.304	GTGTGTCAACCGACTGATGTGCATGATCTAGA
ref-75556	4	18.466	ACCGGTGAGTCGACGTCTCTGCATTACACATT
ref-100358	4	18.917	ACTGGTGAGACGACACCGATGCAACCGGTTCT
ref-26032	4	19.025	CTCGCAATTCCGACATGCTTGCAATTGCAATT
ref-84413_5	4	19.248	CGCGGTCTGACGAAGAAAATGCCCCCCGTTGT
ref-60062_18	4	19.519	CTGCTGCTGCCGAAGCCCTTGCACAAACACAC
ref-27647_32	4	20.272	TGTGTTTGCACGAATCCTGTGCAATGGCAGCC
ref-38635_4	4	22.665	TGTTCAGACCCGATGTCCATGCTGCATTTTTC
ref-99144	4	22.685	ATGGTTTCAGCGAGAGTGATGCAACAACCAGA
ref-60079	4	23.329	CTGTCAATGACGATACTGATGCTTCGCCCATA
ref-44504*	4	23.597	ACTAAACTGCCGATCAGTATGCCGTGACTACG
ref-26688_4	4	24.472	TACGGGAACCCGAGTGGGATGCTGCAAAACAC
ref-39832_28	4	24.896	GCAGATAATTCGAGGGAGGTGCAGCCTGCAGC
ref-20946_32	4	26.716	AAAACATGCACGAGGGGTCTGCTGTGATGATT
ref-17215	4	27.093	AGTGAATCTCCGAGAATACTGCCATCTTGTGG
ref-73099	4	28.048	AAGTCGAAGACGAGATGTGTGCAGGCACCTCT
ref-83423_18	4	28.901	GATTTGTCTGCGAAGACAGTGCTTGCAGTTTA
ref-83423_5	4	28.901	GATTTGTCTGCGAAGACAGTGCTTGCAGTTTA
ref-40140_25	4	28.936	TTAAAGGTCACGAATCCCATGCAGAGAAGCAA
ref-49960	4	29.171	GTCCACATCACGATAGATGTGCACAGTGATGC
ref-112678_2	4	29.556	ACAACAACATCGACCCCAATGCTGTAGGCAAC
ref-68398	4	30.119	AATCAGTAACCGATCCAGTTGCAGGTGAGTTT
ref-105812	4	31.596	TATCCTGGCTCGATAGGGATGCTGATAAAGCC
ref-77357	4	31.856	GCGCTGTTAGCGACTTGCTTGCTTGCCGCCAC
ref-90817*	4	31.903	CTTGTGTTCCCGACAGTACTGCAATGCTTTTA
ref-84074_2	4	32.105	TGCAGTGGTGCGAGTAGTGTGCTAGTATGCCA
ref-52608_16	4	32.821	CCCAAGAGAGCGATATCTGTGCTGCCTTCAAA
ref-17544_16	4	33.124	GCGATGCTTACGAGTGTAATGCACCACAAACA
ref-58438	4	33.292	TGATGAGCTCCGACGAATCTGCGATGTCGTTT
ref-85427_29	4	33.5	CTCCAACCCTCGACCCCTCTGCCTGCCAACGT
ref-105393	4	33.844	CAAACACACACGAACATCCTGCACATGCACAA
ref-31350_3	4	34.047	AAACAGACCCCGAGCTTCTTGCCATTTCAGTC
ref-91465	4	34.537	ACAAGGCAGTCGATCACTGTGCATATTGTCTA
ref-3213	4	34.539	AACCTGCAAACGAGCTCCCTGCAGCAGCACAT
ref-44727_14	4	34.949	TCTGCGGAGCCGAAAAACCTGCAACTCCCACT
ref-63033	4	35.335	TACATGCATCCGACTCTGTTGCCACGGCTGGA
ref-65496_25	4	35.517	GTACTGATCTCGAGGAATTTGCTGCAGTGCTG
ref-82773	4	35.767	CCAGAAATTTCGAGCCTTTTGCATCTCTCCAT
ref-78573	4	35.768	ACAACTGCACCGATGTGTCTGCCGTTTCACAA
ref-114557_14	4	35.78	GGTGAAGACACGACGGAAGTGCCGCATCTTAA
ref-26524	4	35.823	CACACAACCTCGATGCTTGTGCAGGAAACTAG
ref-41077	4	36.184	GGATTTGAACCGACACCTTTGCCGACAACCTT
ref-112978_4	4	36.776	AAACCACCATCGAGGTTAATGCTGGATCAACA
ref-37804	4	36.981	CAAACGGCCTCGAAAGGTATGCACTGAGCCAA
ref-78516	4	37.403	ATCTCCACACCGAGGGTTCTGCACGATACATC
ref-120844_27	4	37.729	AATGACCCATCGAGGCTTATGCTCAGAGTGCA
ref-4588	4	38.033	ACTGCTTGCGCGAGCCCTGTGCGTGAGGCTCG
ref-2538	4	38.31	AGAGAGAGAGCGAGACTGCTGCTGCTGTATCT
ref-11452	4	38.384	ATAACTCTACCGACTGAGCTGCAGAAACAGAC
ref-77083	4	38.413	TCCAGTCCTCCGAGAGGTGTGCAGGAAATCCT
ref-70064	4	38.59	GCAAAGACCACGAGCTCCCTGCGACATTCCAG
ref-24427	4	38.716	GAGTCGAACGCGACTTGGTTGCAACAACAAAA
ref-55902	4	38.83	CCAGGACTCCCGACAAAGATGCTCTCCGAGGC
ref-120606	4	39.221	TATTAGTGAACGATGCAACTGCCTCAGTCTTT
ref-78649	4	39.402	TGTCATATTTCGATTGGTGTGCAGAATGCAGT
ref-114919	4	39.428	AAGAAGGAAGCGACATGTGTGCATGCGCAGTA
ref-84413_1	4	39.441	CGCGGTCTGACGAAGAAAATGCCCCCCGTTGT
ref-70502	4	39.593	TGTCCTGAAACGATGCAGCTGCCATTGTGGCA
ref-110013_29	4	39.916	CAAAACTCCACGAGTTCAGTGCTGGTTCGTTT
ref-45930	4	39.921	TTCTATCCAGCGATGCACTTGCAAACTGGTTG
ref-106539_4	4	39.951	TGTCGTCTCACGAACACCTTGCTTTCCTCTCA
ref-102872	4	40.322	GCCGGTCTCCCGATGCTCTTGCATTTGAGAAA
ref-90680_26	4	40.47	GCGATGGGACCGACAGTGATGCCTTCGCCATT
ref-67623_16	4	41.01	CTAATAGGCTCGACCCTTCTGCACGATCCAAA
ref-56475_6*	4	41.351	TGTAAACACTCGATACAGTTGCGCCGCGTCCC
ref-49556	4	41.568	CTGTAAAAGTCGAGGTGTTTGCCTTCTCCATG
ref-96708_29	4	41.598	TGCAGTGTATCGACCCCCGTGCCATGCTCATC
ref-83423_30	4	41.634	GATTTGTCTGCGAAGACAGTGCTTGCAGTTTA
ref-47567_14	4	41.652	ATTCGGCACGCGAGGAGCTTGCTGGGGTTGCC
ref-100195_24	4	41.774	ATCGGTGCTGCGATGTTCTTGCTCGCAAGATG
ref-62260_31	4	41.788	TATAACTTACCGAGACAGCTGCGGTTTCACAC
ref-62260_32	4	41.788	TATAACTTACCGAGACAGCTGCGGTTTCACAC
ref-102059_28	4	41.795	ACAGCTGAAGCGATTATTATGCATGCAAGAGG
ref-17977	4	41.91	AGGATATTGTCGATACCAATGCAAACTACGTG
ref-40140_29	4	41.96	TTAAAGGTCACGAATCCCATGCAGAGAAGCAA
ref-84149	4	42	TCACTAAAAACGACCTCCATGCTAAGGAGCTG
ref-101031	4	42.003	TTTTGCATGCCGAACTACATGCTCTCTTCTCC
ref-5645_24	4	42.068	GTTATCGCATCGAGCAATTTGCACTCTTCTCT
ref-88243	4	42.175	AAGTCGATTCCGAAGCGTGTGCTTCGTGTCAC
ref-118897	4	42.188	CAAAGCAACTCGAGCCGTTTGCTGAAAAGCCC
ref-76553_6	4	42.22	AACGCTGACACGAATGAGCTGCAGACGTCTCA
ref-102826_23	4	42.228	GTGTGCACGGCGACTTTTATGCATTAAAACCC
ref-116286	4	42.251	TCAGACAACACGAGTGCCGTGCTGAGTGACGA
ref-4678	4	42.263	TGTCTGCAGACGACTTCTGTGCTGATCTTCAT
ref-89246_2	4	42.32	CGGTAGAGAGCGATGGGACTGCTGCTCTAAGC
ref-107340	4	42.351	TGTGTGAGTGCGAGTGTGTTGCCAGAGGGGAT
ref-44024_2	4	42.409	ATGTAAGTCCCGAGGTCTCTGCTTTGTGTGGC
ref-68436_3	4	42.526	ATGTTCAGCGCGACAGTGTTGCCCGTGCTTCT
ref-47595_4	4	42.558	TCCGGTAAAACGATGAGCTTGCTGGAACGGTC
ref-58974_19	4	42.564	AATGCTTGAACGACAGAGCTGCAGTACAACCC
ref-106007_8	4	42.599	GCCATGTTCTCGACTGTGTTGCCGAAAAGGCT
ref-67359	4	42.808	GAAAAAAGTGCGACTCCATTGCCAAGTCATAT
ref-27945_6	4	43.05	TCATCCGGCACGACACTGATGCAGTATAGGGA
ref-104016_19	4	43.325	ACCTCAATGCCGACGCCTTTGCAACGTGAACC
ref-122132	4	43.508	CAGCTTTGTCCGACATGTATGCACATTAATCG
ref-47567_8	4	43.541	ATTCGGCACGCGAGGAGCTTGCTGGGGTTGCC
ref-62432	4	43.925	TTGTGTCAACCGATGCCTCTGCCACAGGATGG
ref-23743	4	44.055	CACCTGCGCTCGATAAAGATGCAGAAATTTCA
ref-10719	4	44.177	CACCCCAGCCCGACTCGCATGCTGTTATTGTA
ref-5691_24	4	44.314	ATGCTGTATGCGACACATTTGCAAAGACTGTG
ref-113638	4	44.367	TGAACTGCACCGATTGGCATGCACTGATAAAA
ref-121989	4	44.564	AATGCTAATGCGATGCAGGTGCACTGCATGGA
ref-12759_24	4	44.807	GGAACACAGGCGAGAAAAATGCACGTGACGTC
ref-67566_10	4	44.904	GATCAAGAGCCGAGAGAGCTGCTGGAGAATCG
ref-111059_26	4	45.044	TCTAAACCTGCGACACCAGTGCCATACAATGA
ref-59780_4	4	45.192	GAGTCGGTGACGAGTCACATGCGTAATGGCGT
ref-73344	4	45.576	ACAACTATAACGATAGGGGTGCTCCGATCACG
ref-106898_19	4	45.622	CAGCTTGACTCGATCGCCGTGCATGCTGGGAT
ref-72573	4	45.753	CCTAACACTTCGAGTGAAGTGCTGCTGGAGGT
ref-28580	4	46.112	ATGCAGTACTCGACTTGAGTGCCTCTTCCCCA
ref-106030_24	4	46.321	ACGAGCGAAACGATCAGCGTGCACAGAAAGAA
ref-29033	4	46.434	ATTCTGTTCACGACACTGCTGCAGAAAGATAC
ref-76508_23	4	46.573	AGGACCTCCTCGAGACAAGTGCTAACAAAGCA
ref-30880_4	4	46.696	GGCGCTCAAGCGATGCAGGTGCCTGATCAAGC
ref-454_9	4	46.79	AGGACTTAAGCGAAGGGTGTGCCTCCCAAATG
ref-60635	4	47.082	AATCATCTCGCGACCCCTGTGCGAGTTAATAG
ref-23313	4	47.452	ATTTAGGTGCCGATAGTGTTGCCATAGAAACA
ref-59477_6	4	47.943	AAAGCCTTTGCGAATCCTTTGCATACTGCATG
ref-37359	4	48.151	CCCCCCTTGACGACGGGCCTGCCCCCCTGCAT
ref-93600_6	4	48.531	GCTTCCAAAACGACTGGACTGCTGCTGAGTGG
ref-85859	4	48.765	TTTGTTCTGGCGACGGCCCTGCAGGGGGGAGG
ref-20785	4	49.113	AGTCCTCCTACGAGCAGGCTGCCTGCTAGTAT
ref-88190_23	4	49.303	CTCTACAACACGAGGCCACTGCCGCCGCACTG
ref-61940	4	49.683	GGAAGTTAGGCGATGGAAATGCTTTTTGAGCA
ref-40600	4	49.766	TGAACCACGTCGAGAGCAGTGCAAGAATCTGC
ref-117745_29	4	50.59	ATATACGGTACGACTTGTGTGCTGAAGCTATA
ref-38997	4	51.498	AGTGTGCACGCGACGTCCCTGCCTGTACGCGG
ref-63597*	4	51.551	ATACATTGACCGATTGCTGTGCTGAAATGCTG
ref-21261	4	51.755	CCTAAGCACACGAAAATCTTGCCACAGCACAC
ref-117406	4	52.296	TAACATACACCGATGCAGATGCACGATGAGAC
ref-33157_30	4	52.798	AAGGAGAACTCGATGTCCATGCGGAAGTGACT
ref-123417_16	4	53.386	GAGCTATAGCCGACATCTGTGCGCTTAAGCGA
ref-84241	4	53.873	TAAAGAGGAACGACTTCCATGCACAAGCAGAC
ref-106030_5	4	54.685	ACGAGCGAAACGATCAGCGTGCACAGAAAGAA
ref-19467_32	4	55.629	ACTCTGTTATCGACCTCAGTGCATCCTCTTTC
ref-77530_15	4	55.958	GCATTGACTGCGAATGAGATGCTGAACGAGAT
ref-11098	4	56.367	AGATCAAGTTCGACAACCATGCACACAGTGGG
ref-33371_16	4	56.431	TTATCTTGCTCGATCTGCCTGCTGATTTGACA
ref-5481	4	57.075	TGTACGAGCTCGATGTGTGTGCACTGATCAAA
ref-58897_14	4	57.444	TTGTAGCCAACGAGGGCTTTGCAGGGTAAATT
ref-60945_30	4	57.474	TCACTGAGAGCGAGGCCTTTGCCAAACGCGCC
ref-16511	4	58.121	AGCAGCGGTTCGATCTCGTTGCACAGTGTCTG
ref-11588_28	4	58.323	GTGAAGCATGCGATTGTTGTGCTTCTAGGGTC
ref-20965	4	58.401	TGATGAGGAACGATGCTATTGCCTACAAGCTA
ref-32962	4	59.595	TACCTATGTCCGAGGAGCATGCCATAAAATGG
ref-54226	4	60.165	TTAGCATATACGACTGGATTGCTCATCGCGTT
ref-5691_1	4	60.512	ATGCTGTATGCGACACATTTGCAAAGACTGTG
ref-123305	4	60.78	GATTCAGACACGAGATTGCTGCAGAAATGTGT
ref-66437	4	61.335	ACAACTTGGGCGATGGCCATGCCCACGGCAGG
ref-8785	4	62.19	TCAAGGCACACGATGAGGGTGCTAACTCTTCT
ref-96963_9	4	63.155	AGGTCTGGGGCGAGGCAAGTGCATTAAATGCA
ref-37361_29	4	63.407	TATTTGGACACGAACTAAGTGCATCTGCACCT
ref-116821	4	63.686	GGTGAGAGAGCGAGAGGGCTGCAATCTTGGAC
ref-45476	4	64.162	CCCACGGGTGCGACGCCCCTGCCTCCATGCCA
ref-676	4	65.049	TGGATCCAGTCGAATCCTATGCCAACTCTTGA
ref-63955_17	4	65.629	ATCGGGCAGTCGATGGAAATGCTTGTGTTGAG
ref-39225_8	4	66.027	TTGCTGTTGGCGATGCCACTGCCAATACCTCC
ref-37229	4	66.353	CTCGGCCGAACGATATTGTTGCCTTGGATTTT
ref-94592	4	66.639	CTATTGGCAGCGATGCTCATGCACCTTTTCGA
ref-3413_16	4	66.826	ATGATCAAAACGATTCCAGTGCATCAATTGGC
ref-11381	4	66.89	CACCAGAAGACGATGCAGCTGCTCCAAGGAGA
ref-26480	4	66.928	CAGTGTACTTCGACCTCAGTGCCGTTTGTGTT
ref-16776_31	4	66.933	TCCAAAGGACCGAAGCGCATGCGTTTGGGGAA
ref-39392	4	67.744	GGTGATAGAGCGAATCTTTTGCGGATTTACAT
ref-117531_7	4	68.135	CCGCGCGCACCGATAGGCGTGCACGAGCATCC
ref-51177	4	68.748	TCCCTGAGGTCGACACACATGCGCACCTGTCC
ref-23262	4	70.56	ACTTCCAACTCGAAGCATGTGCCACTCTCGTG
ref-120210_28	4	71.387	CCCGGGCCCTCGAGCCAGCTGCTGGACGACAG
ref-116004*	4	75.492	TGTTTCTGACCGACCAAGATGCAAAGACTGAC
ref-12338*	4	77.119	AGGGAACCATCGAGTCTTGTGCTCCACGTGGC
ref-118705	5	0	GACGATTGTTCGATCGGGTTGCTTTTATTTTC
ref-56933	5	1.462	ATACTCAGCTCGATAAAATTGCCAATGCAGTG
ref-7630	5	1.562	CAATCTGCAGCGAAGGGACTGCGGCATGCCTG
ref-114802	5	2.07	ATCAGAGCAGCGAGTCTGCTGCACATAGACAT
ref-112076_10	5	2.829	GGCTATGCTCCGACTAACTTGCTAGTTTAATC
ref-1251*	5	2.916	CGGGGCAAACCGAAAGTCCTGCTCAGTTTTAC
ref-74220_29	5	3.051	GCAGTGCATGCGACAGCCCTGCCAGCAGAAAC
ref-13631_24	5	3.378	AGCGGTCAAACGATTTGGTTGCCATTGACACT
ref-101969_30	5	3.531	GGCTGCAGCTCGACAAGACTGCATTGACTTCT
ref-107659	5	3.748	TGACACATCACGAACCTGCTGCTGAGAACGTG
ref-31244	5	3.987	ATTTGGTCAGCGAAGAAAGTGCCGCTGCAAGA
ref-108967	5	4.006	TGTAGGGACCCGACGGGCTTGCAGATCTCTGT
ref-1902	5	4.114	GGAACTGCTGCGATGCTGATGCACGAAGAGAG
ref-19950	5	4.202	AAGAAAACCCCGACTGGCTTGCTCTGTGGACT
ref-87224	5	4.48	CCTGCAAGCCCGAGGCAACTGCCTACTCCGCC
ref-74220_17	5	4.644	GCAGTGCATGCGACAGCCCTGCCAGCAGAAAC
ref-2222	5	4.774	ACCCCACTAGCGACGGCCCTGCCCATCTCACG
ref-88381	5	4.962	CCCCCCTTGACGACGGGCCTGCTCTGAGGTGT
ref-64020	5	5.102	CATGGTGGAACGAAGGATGTGCAAGTGCAGTA
ref-81902	5	5.321	CCCTTGAGGACGACTGTCGTGCACAAATAAGG
ref-98461_23	5	5.336	TGTCAAGCAGCGAGATGCATGCATTTAAGACA
ref-104582_15	5	5.474	ACAGTACACACGACAGACATGCAGAGGCACAG
ref-16763	5	5.488	TCTATGCGAACGACATGTGTGCAAGTTCAGTC
ref-1563	5	5.518	CTGATAACCGCGATAAGAGTGCAAACACAAGC
ref-120772	5	5.775	AGCAGTGGGCCGACATTTATGCTGCGGCGCCA
ref-55676	5	5.979	TTTGTTCTGGCGACGGCCCTGCTGTGTTAATA
ref-39272	5	6.09	CTTCAGGGATCGAGCGGTATGCTGTGATTGGG
ref-59553	5	6.276	CTCCTGAACACGACTGGCCTGCAGATCACTTC
ref-86778*	5	8.31	TGCCTTGTCGCGACTGGCCTGCTTAAAGAGCT
ref-94244	5	9.078	TCCTGTGCTTCGATTCACATGCCAGTCAAACC
ref-59114_4	5	9.196	GATGCATGCTCGAAAAAGCTGCTTGGAGGCAT
ref-87343	5	9.507	CCCACGGGTGCGACGCCCCTGCAAGTATCAGC
ref-95189_16	5	9.57	GGATTTCGTCCGAGCAGCTTGCTGAAGTCTGC
ref-37881_4	5	10.633	ATTTTTCTCTCGACAGCCTTGCTGCTGCGCTC
ref-40024	5	10.701	GAAGAGAAAACGACTGAGGTGCCCTTGAGCAA
ref-7662	5	10.862	TGCACTGTCACGATCACTGTGCACAGTCACAC
ref-14947_23	5	10.945	CCCTTCTTTCCGAAGCAGCTGCGGGCGAATAG
ref-121079_17	5	11.44	TGTGAGTAACCGAAGCTTCTGCAGAACGACAC
ref-36598	5	12.269	GGCAATCCCACGACTGAGGTGCCCATTTTTCA
ref-111779_27	5	12.466	GTAAACAACTCGAAAGTGATGCACAAAATCCT
ref-80362_6	5	12.892	AAACATACCGCGACTCCTCTGCCTGTCTGTAA
ref-103775_31	5	13.082	GATGTGAGCTCGACACAGATGCCACCACAGTA
ref-6288	5	13.095	AGTGACACACCGACGTCAGTGCACTTAAACAC
ref-51455_4	5	13.262	GACATGATTGCGAGCAATGTGCCATTTAACAC
ref-17757	5	13.501	TAATCGAAAGCGAATCATCTGCAGACGCATCT
ref-19572	5	13.612	TGAAGGCGAGCGACTGTGGTGCTGTAACGTTA
ref-78065	5	13.671	AGCGTGGCTCCGATGAGTGTGCAGTGAAGTTG
ref-113469_25	5	14.181	GTGTTTTGACCGACAGGAGTGCTAACTAAGTT
ref-63153	5	15.06	GTGTGTAACTCGACTCCACTGCTGTGCAGAAG
ref-286_19	5	15.359	TGTCTGGACACGATGCTCATGCTCTCAGTCTT
ref-85035_6	5	15.81	AGCAGAGCTGCGACGTACTTGCGCTTGCATGT
ref-82198_6	5	16.014	CCCGAATCCGCGACAGTTCTGCAGAGAGATGC
ref-82198_29	5	16.391	CCCGAATCCGCGACAGTTCTGCAGAGAGATGC
ref-86194	5	16.943	GCCCGTGGTGCGATGATTATGCCGCATTATGT
ref-44370_1	5	17.235	CCGAAACATCCGATGCAAGTGCAATTGCTTCC
ref-121739	5	17.553	ACGTGTGTAACGACACACCTGCCGACCAACCA
ref-92806	5	17.826	ATGCTCAACACGATACATTTGCTGAGGAGATG
ref-122971_17	5	18.085	TTCAGTTTTGCGAGGGAAGTGCATGAAGCGAA
ref-67296	5	18.348	AAAAATCTTGCGACAACGTTGCCAAGTTGGCA
ref-76958	5	18.462	TGTTCAGTACCGATGCTTGTGCTCCACTGTCC
ref-69420_9	5	18.634	AACTCAGGATCGACAGTGCTGCTCTTATTCTG
ref-12952	5	18.981	TCTCCATGAGCGAGTGATGTGCCACTAACACA
ref-83665	5	19.219	CTCTCTCTTCCGAAAACTCTGCGCCTTTGACT
ref-108286	5	19.277	TGGAGACGTGCGAGGAGCATGCACAGAATAAA
ref-40755	5	19.483	CAAACACAAACGAACACTTTGCCACCTACACC
ref-111648_3	5	19.6	AACGACGCCGCGAGACCACTGCAAGTCCAGTC
ref-35360_14	5	19.668	CTCTTTCTCCCGACACGACTGCCAAGGTGGCT
ref-35670	5	19.838	TGTAAAGCCACGACGCAGGTGCAACTCAGGGC
ref-34565	5	19.871	CGCAGCAGAACGAATAACGTGCTCGGATATCA
ref-2516_26	5	19.923	AACAACCAGACGACACACATGCGTACGCATGC
ref-29312_10	5	20.051	GTTCTACTGCCGACACTTATGCTACCGCCGTT
ref-85735_31	5	20.707	ATATCCCGCGCGAGCCCGATGCTACAGCGGCA
ref-99111	5	20.864	AACTTGAACTCGAAAGAGATGCCGATCTCGCT
ref-123480_23	5	21.002	AACTGCTCGACGAGGTGTGTGCCAAATCTCCT
ref-52936_18	5	21.502	CCTGCACTGACGAGCAGTCTGCACAACATAGC
ref-42793	5	22.111	TGACCTGGTTCGACTTCCATGCTGCCGTTCTG
ref-66893	5	22.179	AGCACGGTCACGACTTCTGTGCGCATGCCCGT
ref-100734	5	22.248	CTAGTCATGACGAAGCAGCTGCTGGGTGTTTA
ref-80485_26	5	22.321	AAAGCTGGAGCGAGATCACTGCGTGAACCTTG
ref-75653_2	5	22.444	GCCAACATTTCGAAATGTGTGCTTCTGGAGGA
ref-88556	5	22.473	AATTTCGACACGAACTTACTGCTCGAGGATCA
ref-67072	5	22.737	AGCATGATCACGAGTTCTCTGCGTGATGGTCA
ref-45725	5	22.755	ATAACTTTTGCGACAGTTATGCCTGTCGTTTA
ref-93965_18*	5	22.787	TGCTACCAGACGAAGTTTCTGCTGATAACAGC
ref-93168	5	22.836	CCCCCCTTGACGACGGGCCTGCATTAACATTA
ref-104383_1	5	22.874	CAGACAGACACGATCCAGATGCCAGCTGGCCC
ref-46859	5	22.989	TGCATTTAAACGATCCTAGTGCGCGCGCACAC
ref-52000	5	23.054	TAACCGTGGACGAGCGTTGTGCGTTGTGCTTT
ref-93843_27	5	23.112	GTTGCAATGACGATATCACTGCATTTATGCAC
ref-67701_7	5	23.304	CACCGCACCTCGATTTAAGTGCGTAAATGCTT
ref-116003_31	5	23.308	CTGTAGGGTTCGAGTGAAGTGCTCCCAGCAGC
ref-28147_2	5	23.556	GATCGCTAACCGAGGCTTCTGCTTCTTCATTT
ref-68138_29	5	24.103	GGCACAAAAACGAGATCTGTGCATTAAGCCCT
ref-121621	5	24.133	ACTTAAGATGCGAAAGCTGTGCGTGACACACA
ref-81157	5	24.221	GAGTCCTTCGCGACAGCCATGCTCGTGTTGAA
ref-117842_26	5	24.382	TCTCTCAGAGCGACACACGTGCCAGAAGACAT
ref-74962_19	5	24.389	GCATGAGAAGCGAGTGAACTGCCGCTGTTTGA
ref-38924_32	5	24.532	ACAGAGAGTGCGAGGCTCTTGCAATACCCCCA
ref-40280	5	24.676	CACCTCTGCACGATCCAGCTGCTTCGAAAGGA
ref-75135_7	5	24.706	GTTAGTAAGACGAAGATGGTGCCAGCTGCACC
ref-64781	5	24.84	ATGATGTCAGCGATGCGCATGCGCTGGTAAAT
ref-108848	5	24.944	TGGTTGAAACCGATGCAGCTGCCGCTCAAAAA
ref-68836_14	5	24.962	AAATAGAAACCGACAGGGGTGCTCCGATCACG
ref-115104	5	25.021	AGGAGGGGGGCGACTGTGCTGCAGAGACATGT
ref-9765	5	25.058	CTACTCCGATCGACTGTCCTGCAAAGTTCAGC
ref-15304_23	5	25.169	CTTGTGATCCCGAGGCAGCTGCCACTGCTCTC
ref-14602_4	5	25.292	CCAGGCCTTACGACTCGTTTGCGTTCATGCTT
ref-25169_14	5	25.432	AGAGAGGAAACGAGGAGTGTGCCTGGAGTAAA
ref-64435_14	5	25.513	CTCTGCGCTTCGAGTTTATTGCGCGTCTATTC
ref-64435_6	5	25.517	CTCTGCGCTTCGAGTTTATTGCGCGTCTATTC
ref-75482_3	5	25.816	TGCACACGAGCGAGCATGCTGCTGGGAGAGGG
ref-5364	5	26.012	ACTTCCTCAACGACAAAGATGCCAATCAGAGA
ref-94066_24	5	26.155	AAACACACAACGACATCCATGCGACAGAATGG
ref-101485*	5	26.283	TAACCAGACTCGACACCACTGCACTGCCATCT
ref-87762_10	5	26.31	TCAGGGCGTCCGATACGGCTGCACAGATTTGA
ref-105513	5	26.366	GCAAAAGTCTCGAACAGAATGCTACCAGCGTG
ref-69124_31	5	26.645	CCAATGTAACCGAATGTCCTGCTTCGGACTCG
ref-35012	5	26.722	GAAAAACCTGCGAAGACTGTGCTACCTGACCA
ref-118258_17	5	27.021	TTTCCCAAGACGACACCGATGCTGTTTGATGG
ref-27400_27	5	27.31	TTATTACACACGATCCATGTGCCGAGCCCTTT
ref-82880	5	27.362	CTCTAAACTACGAACCAGATGCCAGAACCAAT
ref-38805_31	5	27.493	CTGTGGGCCGCGATGGCATTGCAGGTGGGCGC
ref-83684_3	5	27.577	ACACACAACACGAGCGCGGTGCACACACGCAT
ref-25447	5	27.64	GTTTTTTCCCCGACTTCCTTGCATGATCCACA
ref-120930_4	5	27.996	ACAACGCGCGCGAACGTTCTGCCAATGAGAGC
ref-76060_2	5	28.067	GTTGAAGGAGCGACATCTGTGCTAGAAGCTGT
ref-65260	5	28.351	AGAGCTGATCCGATTTCAGTGCCGGGTGAAAT
ref-76598	5	28.499	ATGCATTGACCGACTGTTTTGCTTCATACACC
ref-42908	5	28.506	TAGACTAAACCGACTGCCCTGCGGATGTTCAC
ref-40787	5	28.784	CCTCGTCTAGCGATCCCAATGCTACATGAAAG
ref-74712_6	5	28.909	AGCGAGTTTGCGACTGTCATGCTACAACACTG
ref-51912	5	29.01	CATACTTCTCCGAGATCTCTGCCGTCCGTCAC
ref-27416	5	29.301	GAGGGCTTGGCGATTCAAATGCGCTTTGTGGG
ref-99436_2	5	29.594	TGGTGGACTCCGAATGTGGTGCAGAGCTCAAA
ref-58119	5	29.738	TGGGCCACATCGACAGTTTTGCCGCAGACAAT
ref-91519*	5	29.968	CTCTGTCTGCCGAGTGAAGTGCTGCTGTATCT
ref-41514	5	29.986	CCTGTGCCCACGAAATCCCTGCAAATAGTCAA
ref-91767	5	30.152	AAACAGTAGTCGAAGTCAGTGCCTAAAGGGTC
ref-102265_5	5	30.272	AGCCGGAATCCGAAGGCAATGCAGAGAGCGAG
ref-102265_27	5	30.432	AGCCGGAATCCGAAGGCAATGCAGAGAGCGAG
ref-85732_23*	5	30.563	AAGACCACGGCGAGAAACCTGCGAACAAAACA
ref-68344_10	5	30.843	TCAGCAGCAGCGAGGTTCCTGCCATGTCCCCA
ref-88240	5	30.93	AGAGGCAAGACGAGAGGGATGCAATGAGGAGG
ref-42083_2	5	30.976	ATTGACTCAACGATCAGGTTGCTGTTGTTAAC
ref-24768	5	31.139	AGTTGACATGCGACGGGAGTGCAGACCACCTT
ref-92637	5	31.271	CAGCTAGTCTCGACATACCTGCCTGGCAGTTT
ref-3845	5	31.658	TCATGTTCTACGACCTCTTTGCCCAGAAGAGT
ref-48908	5	31.724	GGACTAAGCTCGACAGCTTTGCTAAAGAATCT
ref-123480_24	5	31.837	AACTGCTCGACGAGGTGTGTGCCAAATCTCCT
ref-115134_15	5	32.373	GAGAACGTGACGATATCCTTGCAAAACAATTT
ref-102520	5	32.581	GCCGTAGACACGATGAGTTTGCAGACTGATAA
ref-124113	5	32.72	AAAAGTCGCGCGAGGAAATTGCATTAAAACAT
ref-35558	5	32.814	TGATCTCACTCGAAATGTGTGCCCACATTATC
ref-89681	5	33.085	CGCTCCTTCGCGAGTCCATTGCAATCATAGGT
ref-115834_30	5	33.168	CCATAGACACCGAGACAGATGCTGGTAGTTTG
ref-12025_14	5	33.365	CTTACGCAAACGACGGTAATGCATCGAGTCAA
ref-48886	5	33.489	CAGACTGGAACGATCCTGATGCATGTAAGCTC
ref-102382_28	5	33.534	TGGAATCTCCCGATGCTCGTGCGTTTTTACGC
ref-52267	5	33.692	ACCACAGTGTCGATTAGTCTGCATGACACATT
ref-72268	5	33.965	AGTTGTTTGTCGAGTCTGTTGCTTGCCTGATA
ref-64753	5	34.16	TGTCTGTCGCCGACCCCTCTGCTTTTTGGTTA
ref-26129*	5	34.22	GCAGCGGCCGCGATGGGCGTGCCCGTGATCTG
ref-109281_17	5	34.311	ACTTCCCAGACGAGCTACGTGCAGACATCGCC
ref-71175_18	5	34.313	TGTGAATTGTCGATGCTTTTGCAGGCAACTGG
ref-109281_29	5	34.44	ACTTCCCAGACGAGCTACGTGCAGACATCGCC
ref-40087_2	5	34.454	AGGGAGAGGCCGAGGTAGGTGCTGTTTCACGC
ref-83921	5	34.5	ATTCTGGGGACGATGCATTTGCCTCAGCCCTG
ref-2964	5	34.501	AGGCTATGTGCGATGTCCATGCGAGTCGTCAA
ref-44656	5	34.645	GTTGCAAGTTCGAGTCTTTTGCCAGCAGGAAT
ref-48700_32	5	34.767	CAGTGTGCTACGATTGGGTTGCTCTGACCAAT
ref-110109_29	5	34.814	ACATGAGTCACGATACATTTGCCACTCCGGAA
ref-113845*	5	34.855	GCTTTATCCCCGAGGTGTGTGCAATCCTTTTC
ref-33573*	5	35.01	TTACGCTTCGCGATAGGGCTGCACGATGTGTC
ref-79093*	5	35.341	GGTCATGAGACGACAATGCTGCATGCTATTTC
ref-28147_27	5	35.659	GATCGCTAACCGAGGCTTCTGCTTCTTCATTT
ref-54123	5	35.684	ACTAGAGATGCGAAGACTTTGCCACTCTAATG
ref-76060_23	5	35.685	GTTGAAGGAGCGACATCTGTGCTAGAAGCTGT
ref-46640	5	35.836	GAATTTGTGACGAGCCGCATGCGTTCTAAACG
ref-83512_24*	5	35.948	AGTTTGAGGGCGAGAGGTGTGCCGTAAGGGGA
ref-101203	5	35.952	GACAGAAGAACGACTTTAGTGCGTCATCGTCG
ref-98645	5	35.955	AGTCATAACACGAAACAGCTGCTCCTCAAGTG
ref-100753	5	36.075	GTGTGTGGGTCGATGCACATGCCGAGTCAAGT
ref-4703*	5	36.133	ACGCTGCGCTCGATATCAGTGCCATGTGATCT
ref-49872_30	5	36.23	TGCTTTGCTACGAATTGGCTGCCGAGGGGACA
ref-80773	5	36.264	CATGGTGGAGCGAAGAATGTGCAAGTGCGGTA
ref-114758	5	36.313	ATTCCCAACTCGACAATCATGCTGCCGCAAAG
ref-72182_27	5	36.448	CACACTCTACCGACACAATTGCCATCGTGTAG
ref-60913_23*	5	36.593	CAGACTCCAGCGATACCACTGCTGAGACCTCA
ref-5065	5	36.623	TGAACAGAGACGAGGTCTGTGCACCAAACACT
ref-73906*	5	36.985	TGGGTTTTTACGATACCGGTGCCATTTGCATA
ref-2604	5	37.042	AACAGGAAAACGACGGATCTGCTAGTTCGGTA
ref-98265	5	37.349	CTGTTGAACACGATAAAGCTGCTCTGACAGTC
ref-35515	5	37.681	TGGTCTAATACGATGTTTTTGCAGTGAGGTCT
ref-4362	5	38.196	CTCAGCTGAACGACACAAGTGCAACTGGTGCC
ref-69004_18	5	38.218	GTTTTCTGAACGATGAGTGTGCATCTTCCACG
ref-95819_16	5	38.238	TTTTATGAAGCGATGCGAGTGCTTTGTTTGAA
ref-14098	5	38.703	GTCTAAGGCACGAAGGCATTGCCGCTGAAATG
ref-6652_7	5	39.187	CGTTATGAAACGAGTTCAGTGCTAAGCAGCTT
ref-67976_19	5	39.313	TGGAGCTCAACGAAAGACATGCACAGGTTCAT
ref-122165	5	39.914	ATACATTTCACGAAGGCATTGCTTGTTCTAAC
ref-47401_23	5	39.995	AGGATGATACCGATGCAGTTGCACAACTGGAA
ref-115059	5	40.21	AGAGCAAAGCCGAGATGCATGCAGATCATCTG
ref-23600	5	40.472	TCAAGAGAAACGATGCGGTTGCAAAACAATGA
ref-2574	5	40.596	GCATTGTACTCGATCACTATGCAGGGTCTGCA
ref-67681_29	5	40.76	ACCTGCATATCGACAGGGTTGCCAGGTTTTTT
ref-117432_29	5	40.992	TGTGATTGTCCGATCACGCTGCAAAACTGTTA
ref-106249	5	41.331	TAATTTAAAACGAGCATCCTGCATCATCGGCT
ref-113215	5	41.754	ACTAAGTGGGCGATGGACATGCTAACTCTGTG
ref-51656	5	42.449	GATGACCTCTCGAAGCTGCTGCATGCTTTATG
ref-78924_10	5	42.686	ACAACCGTCCCGAGCTTAGTGCGCGCCATGTG
ref-88950_15	5	43.892	GCTGATGAGACGAGAGACGTGCAGATACATTT
ref-88950_18	5	44.388	GCTGATGAGACGAGAGACGTGCAGATACATTT
ref-47721_30	5	44.643	TCATTTCAAGCGAAACTGCTGCTTCTCCCCCT
ref-49683	5	45.031	CAAAGGCTGACGACTGCTGTGCCACAAACATA
ref-111123_9	5	46.613	ACAGTTTCCACGACTATCTTGCCACACACAGA
ref-60518	5	47.618	CATCAGTCCCCGAAGCCTTTGCAGACTGAGAA
ref-114712_6	5	47.939	ATGATATGAACGAACACGTTGCTGTTCCTGCA
ref-84863	5	49.351	ATTCCGAAGACGAAGGCAGTGCAAAGCCTACC
ref-89216	5	53.628	AATGTCCATGCGACTTCAGTGCCTCTGTATTC
ref-13362_23	5	54.19	TTAAACTCCTCGAGAGCCGTGCAGCACGCTGA
ref-54954_29	5	54.637	AGTTTGTATGCGACTTCTGTGCAGCGTTGGGT
ref-81873_25	5	57.488	TGTCTCCTAGCGAGCTGGATGCTGGTTTTTCT
ref-22277	5	58.575	TCATGAGGGGCGATGCAGCTGCTGACCTCTCT
ref-86297_26	5	58.966	AGATGAAGTCCGAGAGGTTTGCTCTTAACGTT
ref-26547	5	59.616	AAATCTTTGTCGAGGAGCATGCTTACTGAGTC
ref-77291	5	60.408	AGGGAGACTACGAGTACAGTGCAAGGGTCGTT
ref-74615_8	5	61.102	ACCTAGCGTCCGACAGCAGTGCAGATGGCACA
ref-18405	5	63.691	AACAACTTGTCGAAATCTGTGCAAAAGTCATG
ref-100111_7	5	67.454	CGACTCGGCTCGAGAGAAGTGCACTGATCTGG
ref-100111_2	5	67.505	CGACTCGGCTCGAGAGAAGTGCACTGATCTGG
ref-108590	5	74.58	TGATAACGTTCGAATCGGGTGCCCCGAGAGCA
ref-29630	5	75.141	GTGTGTGTGACGAGGCCAATGCTTTAAAGCGT
ref-7939_2	5	77.043	CGCAACCCATCGATGTAGATGCCTTTTGTGCA
ref-8422	5	77.812	TTTGTTCTGGCGACGGCCCTGCAACAGCCAAT
ref-30873	5	78.565	TCTTTATGAGCGACGGCGGTGCTGGGCGAGAT
ref-49234	5	79.266	TTGACACCAACGACTCTGTTGCTGATATGCTC
ref-54621	6	0	ATCAGAAAGACGAACCTAATGCCTGCTCTGAA
ref-43948	6	0.464	CTGTAGGAGACGAGCACACTGCATTGACTTCC
ref-107932_23	6	0.895	ACTACAGTCACGACTGAGGTGCCCTTGAGCAA
ref-14844_10	6	1.415	GTTAGGTATGCGATGATTCTGCGATGCTGGTT
ref-42065	6	1.975	TCATCAAGCTCGAGCGACATGCATTCAAACAA
ref-45034	6	2.331	TGCCTTGTCACGACGGGCCTGCTTGGATATAT
ref-107135_16	6	2.628	TGAAGTACATCGAAGCGGCTGCAAAGCAAACA
ref-27049	6	2.926	ATCGTGATCACGAGCTCATTGCATTCCAGCAT
ref-81427	6	3.095	AGTCGCCATTCGAAACCTGTGCATAGTCATCG
ref-21460	6	3.152	GATCGTTGTACGACATCTATGCACCGTGAGAG
ref-124257	6	3.223	CAACTTATCCCGATAAAAATGCCACAGCTTGC
ref-99967	6	3.311	GAGGGTTAAACGATGCTAATGCACTTCCATCA
ref-69036	6	3.424	AGTACGGGGACGAACCTAATGCACAAGCAAAT
ref-64499	6	3.537	GGTACGTGTTCGATCTCAGTGCAAGACCTGCA
ref-59021	6	3.583	ATGTTTTCTGCGATAGACATGCAAAGCGGGTA
ref-33436	6	3.592	AGCATAGGCACGATGACTATGCACAGGTTTCG
ref-84307	6	3.613	ACCAGAGTCCCGAATGGAGTGCCCTCTACTGG
ref-108834	6	3.705	CTCCCTTGACCGAAAGCGTTGCCGATGTTGTT
ref-7830	6	4.814	GGAACAGAAGCGACTGTGCTGCATTCGTTAAG
ref-69891_18	6	4.889	TTTGGATCCGCGAATGATCTGCATATCCGCTC
ref-91250	6	4.935	ACAGTTTGACCGAACAAGCTGCAAACTAAAGT
ref-115383	6	5.737	GAACCCATTGCGAAATCTGTGCAGGGGGATCT
ref-17525	6	5.966	GTAACGACCACGAAGTTGGTGCATGTGCAATG
ref-106478	6	6.272	AGGATGTTCCCGAATGAGCTGCTGCCATCCAG
ref-88341	6	6.297	CCCTCACTCCCGAGCGCTTTGCCACACATTTA
ref-91546_27	6	6.47	GCTGCTGCAACGATCGGTTTGCATAAGCAAAG
ref-45548	6	6.868	AATCGGGTGTCGACACGGATGCACACATTGTC
ref-66799_23	6	7.118	AATCTGTCCACGATACCCTTGCCCCACAAGTC
ref-97096	6	7.356	CTACAAACCACGATGGACTTGCCGATTTTTCC
ref-43393_28	6	7.609	TCTGAATGAGCGACGCCTCTGCATTCGCATCA
ref-61635_17	6	7.699	AACATGGGGACGACAAGCATGCATATGAGGTT
ref-116836	6	7.824	CGTAGTTGCGCGAACGCCCTGCTCGAGCACCG
ref-5299	6	7.983	TGATAACATGCGACTAGCATGCCGCTAGCATG
ref-11911_10	6	8.065	GTTAAACATCCGAGCCCAATGCACACGGTTTC
ref-113431*	6	8.232	CTTAGGTCCTCGATATGTCTGCTCTTGGACGT
ref-82702	6	8.296	GAGTGTGTCACGATTGGGGTGCGGGGATGAAC
ref-65336	6	8.309	GAATGTCCTCCGAACGTCCTGCAGCGAACGTC
ref-63051	6	8.31	TGACTTCTGCCGATGAAACTGCAAAGTACTTC
ref-119802	6	8.324	CTCTGAATGTCGATTCACCTGCAGTTGAGTGT
ref-14180_6	6	8.326	ATCTCCTCCTCGAAGCTCGTGCTCAGCTTCTG
ref-8868	6	8.365	TATATCAAAACGATGACTGTGCGTGTGTGTGC
ref-117435	6	8.369	GCCAAAGAAGCGACTATAATGCAGAGTTGTGA
ref-80043	6	8.381	ATTGTCAGATCGATCCAGATGCTCTTCTTCTG
ref-109514_32	6	8.381	GAACCGGTGTCGAGTTTGCTGCTGTGATTTTA
ref-90405	6	8.495	ACACATAGTCCGACTGCAGTGCGTATACATTG
ref-26948*	6	8.531	GACCTTTTTGCGACAGAAATGCTAGCCTTTAT
ref-74699	6	8.613	CTCAAACAACCGATGCTACTGCTGGAAGTAGT
ref-2977	6	8.651	AAAATGGACTCGACGCCCATGCTACATTAGCA
ref-32410	6	8.682	TGCCAAGCTTCGACATATTTGCACCAAAGTTT
ref-95554	6	8.875	TGCTTCAAGTCGAACTTTGTGCGATTGCTTCT
ref-90335_15	6	8.894	GTCTTGGGAACGATGTTGGTGCATGTGACTGG
ref-33407_24	6	8.903	GAGAGCAGCACGAGCCGTCTGCTACTGTCCCA
ref-102501_17	6	8.917	CAAAACCTAGCGAGCTCCCTGCTTAGACAGCA
ref-102501_14	6	8.917	CAAAACCTAGCGAGCTCCCTGCTTAGACAGCA
ref-84321	6	8.94	ACTCTCGAAACGAGACTTGTGCCAGATAAAAT
ref-96160	6	8.979	GCTTTGAAGACGATGACTCTGCACTTCACACA
ref-65939_6	6	9.004	CCCATCTGGCCGATGTGAGTGCTAATGGAGCT
ref-58135_28	6	9.009	ACAATGTCCGCGAACAGGATGCTGACCGGCTC
ref-25785	6	9.066	GCCAGGCCTCCGAACGACCTGCAACAATGTGT
ref-20158_3	6	9.068	TGCGTCGTGCCGATTCACGTGCGCTTGAGCCG
ref-95790	6	9.149	GGGGTCAGGACGAGGACTGTGCTAGAGGAGGA
ref-85847	6	9.173	GTCAATGGAACGAAGAAGGTGCAGTGGGACAT
ref-112331_1	6	9.356	TATCAGAGAACGACTGGGATGCTGTTCATCCC
ref-12341	6	9.366	GTCATGGCAACGAGGGGGCTGCCAGTCACAGC
ref-80639	6	9.47	ACCGTCAGCACGAATTCAGTGCTACTCAAGAT
ref-60630	6	9.553	TGTAATGTGACGAGTGGGGTGCCGGTGGAGTG
ref-119453	6	9.738	CAACTTTATCCGACGCGAATGCAAGCGCTAGA
ref-38677	6	9.781	AAGAGTTTGGCGACACATGTGCACATTGTTTA
ref-118745_14	6	9.909	CTTATGGTGGCGAGAGAGTTGCCATACCTGTT
ref-9060_19	6	10.067	CACTTCTCACCGAAGCCTATGCTAGGCTTACG
ref-60474	6	10.151	TTTTATTCCCCGAGCAGATTGCTCTAGGCCAG
ref-26956	6	10.42	TTCAGGAGAGCGAAGGTCGTGCTTTTATATTG
ref-66454	6	10.467	AGGAACCCAACGATCAGGCTGCAATGGCAGCC
ref-56059_32	6	10.607	ACTGGTGGAACGAATGCGGTGCAATTAGCAGA
ref-18439_28	6	11.087	AAAACCTCTGCGAGTGGCGTGCAGGACAGAGA
ref-45792	6	11.485	AACTGCTGCTCGAAACTGCTGCTCGAAACTGC
ref-81856	6	11.493	GGAATGTCTGCGACATACTTGCACACTTGTGG
ref-110421_19	6	11.939	GATTAGGGGACGAGATCCCTGCCACCATTGAG
ref-100177_9	6	13.821	GCCTTTACGCCGAAGGCTATGCATTTGGTTTC
ref-58135_6	6	13.929	ACAATGTCCGCGAACAGGATGCTGACCGGCTC
ref-78238	6	14.184	GGGTAAAATACGAGCTGGATGCTTCTGGACGG
ref-117612_2	6	14.743	CTGAAAACTACGACGAAGGTGCTTCCTGAGTT
ref-109959	6	15.13	TACTAAAACACGAGGCTATTGCACACGAGACA
ref-61847_26	6	15.752	TGCTCCTGGACGAAGAAGATGCTCTCATGATG
ref-86961_28	6	16.145	GTGAGAATGACGAAGCGATTGCTGGGTGGAAC
ref-87165	6	16.563	ACTTTGCACACGATGACAGTGCTCCAAGTTTC
ref-97761_10	6	16.565	CCTTTCCGAGCGAGGCATGTGCCCTCTCACGC
ref-86961_9	6	16.566	GTGAGAATGACGAAGCGATTGCTGGGTGGAAC
ref-121665	6	17.112	GCTTCAAAAACGAGTGAGCTGCCTAACAAGTC
ref-104960	6	17.372	TCGTGCGTCCCGATGCCCATGCAAATCATGGT
ref-97368	6	17.758	TGAGCTGAGACGACTGGCTTGCTAATGTAATC
ref-79734	6	18.08	TTATCGCAGACGATTATATTGCACACTCCGCA
ref-108520	6	18.253	ACCAAGACTACGAAATTTGTGCTCGCTCACAT
ref-58870	6	18.704	CCCCAACAGACGAGGCCAGTGCCCCTCAGGGC
ref-113099_15	6	18.917	CAGGCCAAACCGACCGTGCTGCGCATGTACAC
ref-33235_27	6	19.772	AAAACAAAAACGACTGCAGTGCCATTACAGTC
ref-120516	6	19.928	CCCACGGGTGCGACGCCCCTGCGTGCCATGAT
ref-67847_18	6	20.941	TGGTCATTAGCGATGTTGTTGCACTGCAGGGT
ref-50334_28	6	21.694	TGTTTTAGCACGAGGTAAGTGCACGGGGCTGA
ref-48528_25	6	22.103	GAGCTCAAACCGAAAGCGCTGCTGACAAGAGC
ref-76290_4	6	22.61	ATTCAAGCGACGAGCCCGGTGCCACCGAAACA
ref-33999_19	6	22.695	CCCTGCCGGCCGACAGCGCTGCACTCTGACGG
ref-79818	6	23.044	AGTTAACCAGCGATACTTGTGCTGCTTTGTTG
ref-91575_24	6	23.181	ATACATAAAACGAATGCTGTGCTACGTGTACC
ref-76164	6	23.626	CTCCTTAAAACGACTACATTGCCTCTGAAGGC
ref-91696	6	23.909	GTCATAGAAGCGACAGGACTGCTGTTGCCGAA
ref-49679_10	6	24.017	GCAAAGCTCACGAAACCGTTGCTAGGAAACAA
ref-54627_29*	6	24.369	GCACGACTCACGACTCGAGTGCATTTACTCGG
ref-49705	6	24.39	GATATGGGGACGATATTCGTGCGACACACATT
ref-32409	6	24.895	TGATAACGTTCGAATCGGGTGCTTTAGTTCAT
ref-62819_2	6	25.305	ATTCCCGTCACGACAGACTTGCGACTTAGTGT
ref-107673_18	6	25.446	GACATACATCCGATGTCCTTGCCACAAAGGAA
ref-61847_14	6	25.557	TGCTCCTGGACGAAGAAGATGCTCTCATGATG
ref-31353	6	25.797	CTGCGTTACTCGATTCTGGTGCTGCTGGCAAT
ref-99786_18	6	26.328	ACTGTGTGAGCGAAGATCGTGCCACTCAGTTC
ref-14811_15	6	27.045	CCTGGCATAACGAATTGCGTGCACCATCCACA
ref-27995_30	6	27.053	CCTGGTTTGCCGACTGGCTTGCCGTCAGTCTT
ref-1751	6	27.46	CTTCTTCCAACGATCCATATGCAATTTAGCGC
ref-7755	6	27.938	AAATTTGTTGCGATGCGATTGCTAAGGAGTTC
ref-28057	6	28.042	TGTGCTGAATCGATGTCTATGCACAAAAATGT
ref-72952	6	28.705	CATCAGTGCCCGATCAACATGCATGCATTGTG
ref-116754_4	6	28.977	ATTAAGCTACCGAAGCCTTTGCCGAATCGCGA
ref-73796	6	29.233	TTACAAACCACGAGATGGCTGCTTTTTGAGCA
ref-53084	6	29.24	GAGAACCAATCGAAATCAGTGCCGTAAACCAT
ref-4905_23	6	29.282	TTTTCTCATGCGATGCCACTGCGTAAGTGATT
ref-59597	6	29.322	CGCGTCATTGCGAACAATGTGCTTAATTCATT
ref-32693_8	6	29.704	AGAAGCCATACGATGAAGATGCAGAGTACATG
ref-32693_2	6	29.704	AGAAGCCATACGATGAAGATGCAGAGTACATG
ref-75416_23	6	30.687	CCCCACAGCACGAGGCTGCTGCAAGCACACTT
ref-80434_27	6	31.238	GGATAATGCACGACACCTGTGCCATTCACCCT
ref-15506_16	6	31.33	TGCAGTGATGCGATGCCTGTGCCAAATCGCCA
ref-79560	6	31.345	TCAGCCCTTGCGACACCATTGCTGAGCGTGTG
ref-4030	6	31.626	GTCTACATGTCGACACGTATGCATCCAGATAA
ref-79893*	6	31.663	TGATAATGCGCGACTCCTGTGCCACAGAAGGA
ref-15506_25	6	31.847	TGCAGTGATGCGATGCCTGTGCCAAATCGCCA
ref-12199_3	6	32.502	CCTTGTTGTACGAGGCTGTTGCTCTTAGCTAC
ref-50892	6	32.777	GTCAGTTTGTCGATTTTTGTGCACTCACTGTT
ref-8630	6	33.241	ACTGGTGATCCGAACATCATGCAACCGGTTCT
ref-118767	6	33.402	TCAGTGCTAGCGAGCGACGTGCGAAACTACAA
ref-84215	6	33.608	CAGAAAGCAGCGAAGCTACTGCCCAACACTGT
ref-112829	6	33.759	GCTGCTGCACCGAAGCGCGTGCCGATCACGAC
ref-98065	6	33.849	ATTTTTGAGACGACCACTCTGCTGCATGGGAG
ref-102542	6	34.023	CCAACAGCGGCGACCGAGGTGCTCTGGGAATA
ref-98788*	6	34.058	TGGAGCGACGCGACAGGTGTGCTTTTCCTTCT
ref-81608_8	6	34.117	TCATCCTGCACGACGGTGTTGCTATAAAGCTT
ref-86943	6	34.215	TATCTCAGCACGAAACATTTGCAGATGGTACT
ref-59941*	6	34.383	TGCATTTATACGACAGGCATGCAGTTGAGATT
ref-27379_8	6	34.495	ACATCGCTATCGAAGACTTTGCTTCGATGTCC
ref-3486_9	6	34.549	AATCTGCAGTCGAAAGATGTGCCATGTGCCTG
ref-70205	6	34.749	GATGGTCCATCGACTGCAGTGCTTGCCTGTTG
ref-39208_7	6	34.836	ACCAGCACAGCGACACTTCTGCTCCAGATTTA
ref-37098	6	35.06	TCATACAACCCGATTGGCCTGCACACACTGCT
ref-79562_24	6	35.267	GGTTCATAACCGAAGGCTTTGCTCACCTAAAA
ref-29498	6	35.367	AGGACGCGTCCGAACCTCATGCATTTTCTTCT
ref-55703	6	35.373	AAGACCGCGGCGACCGAAGTGCTCCGGTAATA
ref-43421_5	6	35.542	TGCAAAATCTCGAAGCACATGCGTGACTATCT
ref-73269	6	35.809	ACAGAGCTGTCGATGCCAGTGCCCAAATTCAA
ref-116779	6	36.125	TTAACATTGTCGAGTTTAGTGCCGTTGATCTC
ref-72301_14	6	37.209	AGCAGTGTACCGATAGAGCTGCTCACTGGATT
ref-4676	6	37.236	CTCCTGGCAACGAGGCACATGCTTCTGCTTCA
ref-3811	6	37.42	TGATAACGTTCGAATCGGGTGCCTCATCCAAC
ref-42278_26	6	37.917	TAACCGCACGCGACATTCCTGCGCCTGTCACT
ref-24498_28	6	37.919	CGCAGCTGTTCGACTGTCATGCTACAGGAAGT
ref-65349_14	6	38.35	CACTTAGACTCGATGTGCCTGCCTTTTTCGTC
ref-65560_1	6	38.478	ATATGGAAAACGAGGTGGGTGCTTTTGTGGGC
ref-65560_3	6	38.609	ATATGGAAAACGAGGTGGGTGCTTTTGTGGGC
ref-40244_27	6	38.796	TGCAAAAATCCGATGGAGTTGCAGTCAGTAAA
ref-87690_23	6	38.813	CCCCTCTTTCCGAAGCAGCTGCGGGCGACCAG
ref-68029	6	38.855	TTCACCACGCCGATTGGGTTGCACCAATTTGT
ref-84104	6	38.987	ATTGACAACACGAGCGCAATGCTAGCCTTAAT
ref-26664	6	39.094	CCCCCCTTGACGACGGGCCTGCACTTAGTGCA
ref-55867*	6	39.854	CATACGTAACCGAGATGACTGCTGACGGAAAC
ref-108187	6	40.294	AATTAGATTGCGACTACATTGCGCTCGACGAC
ref-120682	6	40.41	TCCAACTTGACGACCCCAATGCTCAGAGGGAT
ref-75461	6	40.631	GTCAGGCCGGCGAGGCCGCTGCCTTTCAGTTT
ref-94531_18*	6	41.158	CTCACACAATCGAGGGGATTGCTGTGTCCTCC
ref-38142_28	6	41.684	TGCAGCGATGCGAATAGGGTGCTGCATGCACT
ref-70521*	6	42.112	CAATCAGAGTCGAGGGATATGCTTACAGTCAG
ref-93736_25	6	42.319	AGAGACTTAACGAGAGCAATGCCAATGGACTG
ref-914_24	6	42.597	GGAAACGGCACGACCAAAGTGCTGAGGTCACT
ref-87690_3	6	42.905	CCCCTCTTTCCGAAGCAGCTGCGGGCGACCAG
ref-75724	6	42.91	CAAATGCTCACGAAGTGACTGCCAGAGCAGTT
ref-16141_14	6	43.368	TTCTTCAACTCGATGTTTGTGCAGCTTAAAGG
ref-72643	6	43.535	CACAAGCCTGCGAGGCTTTTGCAATATCACAC
ref-94802	6	43.748	ATTACGACCACGAGAGATGTGCGGAGTACAGT
ref-64278	6	43.767	ATTATCCACACGACGCAAATGCATATCCTCTG
ref-45700_27	6	43.934	ACAGTTAAACCGAGGGCTTTGCACTTCGTTGA
ref-52304	6	44.494	ATGCAGCAAACGACAGATTTGCTCGGATCAGG
ref-17818	6	44.651	AATCATAACCCGACACCCCTGCCCATAAACAC
ref-109253*	6	45.169	CCGCGGTCTCCGAGGCACGTGCTTTTTTTGTT
ref-39916_5	6	45.866	TGAACCACTACGACTGGATTGCTAAGTGAATC
ref-67882	6	45.954	GCATCCACCCCGATGGAGATGCAGCCCTCCAC
ref-89564_31	6	46.042	GCTGACTGAGCGACAGTCTTGCTGTGAGATCA
ref-15923*	6	46.567	AACGGCCTGTCGAACAGACTGCCGCGAGGTTT
ref-98149_14	6	46.642	AAAAAACAGACGACGGATCTGCACATCTGCTC
ref-43536_24	6	46.905	GGTACTCAGACGATCACCCTGCTAATAAAACA
ref-32047_29	6	47.208	CTCAAAAAGACGAGCGAACTGCATTCCACAAC
ref-38957_15	6	47.937	TCGGCTGATTCGATCAGTGTGCGACTCGTCTG
ref-74156_32	6	48.462	GATCATCCGGCGATGCGCTTGCACTGATAATC
ref-120805	6	48.626	TCTCGCTAGTCGACACAGATGCCATGTGACAC
ref-109726_10	6	48.942	AAGTTAGAAACGAGGCTCCTGCTCATTTTTCT
ref-46086_14*	6	50.587	CACAGAGACTCGAATAGACTGCAACATGAGGG
ref-120225	6	50.62	AGTTCACTTTCGATCTGCATGCATGCTTCTGT
ref-21681	6	50.957	AGAGAAAGAGCGAACGGGTTGCTATTGGCAAC
ref-98149_2	6	51.219	AAAAAACAGACGACGGATCTGCACATCTGCTC
ref-34875	6	51.226	CTCTGTTTTTCGATGGCTATGCAGAGCTTTTT
ref-99112	6	51.648	AGACTGGAGACGATGTCGCTGCAAGTCCTGCC
ref-49678_14	6	51.835	AACGCAGCAGCGAGAGCGGTGCTAGAGAAACA
ref-82145_19	6	52.169	TCGCGATAAACGATAATATTGCCGTTCTAAGA
ref-43110	6	52.547	TGGCTGTTCACGAGCTCTGTGCCCAAGCACAT
ref-55791*	6	52.552	AGTTTTGTGTCGAGGGAGATGCAGTTCATTTG
ref-75145_19*	6	52.777	TACACTCAAACGAACCTCGTGCAGATCCTGAT
ref-75145_24*	6	52.777	TACACTCAAACGAACCTCGTGCAGATCCTGAT
ref-109726_7	6	53.076	AAGTTAGAAACGAGGCTCCTGCTCATTTTTCT
ref-71754	6	53.109	AGGTGACTCTCGACAAGGCTGCAAAGTTTCAT
ref-14935_30	6	53.289	TATTCATGCTCGAGGAACATGCTCACAGTTCA
ref-24550	6	53.507	CGCTGATTTCCGACATATATGCCTTCGTTAGT
ref-24410_28	6	53.566	GAATGAGTCACGAGCCCACTGCCTAGCTTCTG
ref-107628	6	53.71	TAAAGAGCTGCGATCAAGCTGCTCCTCTGTTC
ref-21223	6	53.837	TTTTTTGACACGACAGGATTGCCAAAGCATTG
ref-53787	6	53.859	TGAGAGAGAACGAGATCTCTGCTGCTGTCACA
ref-121080	6	53.974	GAGAGCCGGTCGAGACGCATGCTCAGTGTTAC
ref-17565	6	54.313	GTCTACAAGTCGAGCATTATGCTTACAGGTGG
ref-44304	6	54.592	CTCCCTCCACCGAAACTGCTGCAGCTCTTCCT
ref-5720_9	6	54.963	TGCCGCTGCGCGAGGAGGATGCAGTCTGAATT
ref-100971_23	6	55.445	CGGGGCAAAACGAAAGTCCTGCGCTCTCATTC
ref-51573_15	6	55.662	AGACTTTGCCCGACGAGCCTGCTTCTATCGAA
ref-53983_18*	6	55.676	GAGAAACCACCGACTCCGCTGCACCACGCTTT
ref-89949*	6	55.972	TGTCCAAAATCGACCAGGTTGCGCAGGCTACC
ref-57554*	6	56.305	ACCAGGGTCTCGAAGGAACTGCCAACAGCTGA
ref-15888*	6	56.966	ATTATGGAAACGATCTGGTTGCGTTTGTGTTC
ref-40717_25	6	57.038	GGGCTTCTCACGAGCCCAATGCCCTAATTAAA
ref-117191_18*	6	57.199	CATTGTTATACGACTGTATTGCTGGGGCCGGC
ref-72163	6	57.309	GAAATCACCACGAGCGTTGTGCACACTTCAGT
ref-31468_16*	6	57.397	CTGCACTCCACGAGTGTGCTGCGCTCGCCTTC
ref-94774*	6	57.676	TGGTCCGGACCGAAAGGGGTGCCCCGTAAAGC
ref-31230	6	57.979	GGTTTTACCCCGAGTCCGGTGCCCCTGTGTGT
ref-80169*	6	58.677	TACGAGGACTCGATCGTGCTGCAGTCCGTGTT
ref-68276	6	59.009	ACTTTTATGTCGATCCCGATGCCGTTCCCCCC
ref-64471	6	59.603	ATCAGACTAACGAGTCTTATGCAAATTAGCGC
ref-53104	6	59.718	GAGATAGTCTCGAAATGGTTGCCAGAGGTGAT
ref-93139_26	6	59.87	TTGTATCACCCGACCTGTTTGCACCATTAGAC
ref-51947	6	59.871	AGTTCATAGACGAGCCCCTTGCAGGGTGTGAA
ref-85209	6	60.066	ACACACTATACGACATGGCTGCCGACAGCAAT
ref-115189_10	6	60.483	GAAAAGGACGCGACCAGCATGCAATAATATCA
ref-115189_19	6	60.496	GAAAAGGACGCGACCAGCATGCAATAATATCA
ref-41858	6	60.518	GCCCAGAAGGCGACAGAGCTGCCCCCTCCCAC
ref-55299	6	60.572	CTCGCCAGCCCGAACCATTTGCATAGGATGCT
ref-55298	6	60.83	AAAACTTGTGCGAAGTGCATGCGTCTTCAAAA
ref-65202*	6	61.179	TGTGGAGGACCGAGGGCTCTGCTTAATCTCAC
ref-39534*	6	61.384	GTGAAGGTAACGACGTTTATGCCACAGAACGC
ref-105828	6	61.883	AGGTTTGAGTCGAGGCTGATGCTGTGAGCAGT
ref-98510	6	62.006	TCCCCGCTGACGAACCATATGCTGAAGCCGAC
ref-12903_27	6	62.21	GGTCTCCACCCGACCACCCTGCAGGCTTCGCC
ref-51270_8*	6	62.277	TCTTTACCGTCGAATCAAGTGCGCACCTTCCG
ref-69653	6	62.343	CGAAAGCGATCGAATCAGATGCTTTGCTGTCT
ref-78638_23	6	62.45	ACGAAGCTTGCGACAGCATTGCAGGATTGTCA
ref-80667_16	6	62.521	GATGCTTTATCGATCCCAGTGCTGCTGTTTGT
ref-121669	6	62.569	AGAGAAATCGCGAATGAAGTGCAGTGGCAGAG
ref-72559	6	62.658	GAAACAGTGTCGACTGTAGTGCACGTGATGTC
ref-78362	6	62.827	ATGCCATCAACGAACCTTTTGCTACGTACACT
ref-101165_10*	6	62.947	TGGCGCTTCGCGATATGAGTGCGTCACATGTG
ref-76395_25	6	63.031	TAAGGCAAAACGAGCTCTTTGCCACGAACATC
ref-81164	6	63.137	ATTTCCATGACGAAGCATGTGCTGCACCACGC
ref-27348	6	63.231	CTGGCTGTTTCGATCCTTTTGCCTACTTATTG
ref-2899_2	6	63.289	ACGTGGAAAGCGATGGGCCTGCCTGGCTGCCC
ref-6858	6	63.309	TTTGCGACAGCGACAAAAGTGCCAAGTAAACG
ref-95700*	6	63.353	TGCCCCTAAACGATCCAGTTGCTCCCTCCGGC
ref-108677	6	63.407	GAGTAGTGTTCGATTGTGGTGCAACCTCTCAG
ref-77090	6	63.66	AGGGTTAATGCGAAGCTAATGCAGTCTCATTA
ref-25293_1	6	63.806	TCTTGTTCTTCGACCCTCATGCCCTTTTTCTC
ref-63393	6	64.024	AAAGGAGGGTCGATGAAGGTGCAAAGATCCTC
ref-102402	6	64.143	ATACCCTTCTCGATGAGGTTGCCCAGGAGTTG
ref-18738	6	64.228	ACCGTAGCGTCGAGCAGAGTGCAATACGTAGC
ref-100303_17*	6	64.341	AGAATAAAGCCGACAAGTGTGCAGAGATGGCT
ref-39230	6	64.467	CTTGGCAATTCGAACAATGTGCATTGCTGCAG
ref-13516_6	6	64.481	TGGTTTATGCCGATCCTTTTGCTGGTTTATTC
ref-116067	6	64.887	CTCAGGAAATCGATGACGGTGCAGAGGACGAC
ref-51776_5	6	64.891	AACCTCACCCCGAGCCAATTGCCAACAATTGC
ref-17395*	6	65.072	ACGTTTTGGCCGACAGTGTTGCCAACTTCTTT
ref-64439*	6	65.135	AGGAAGTCCTCGATCTGCTTGCCTGGTGGCAG
ref-118597*	6	65.189	TGTTCAGCAACGAAGCCAATGCCAGTAACCGT
ref-173_28*	6	65.251	TCGAGGGCTGCGACATATGTGCAAAAGAAAGA
ref-55089*	6	65.292	AGCCGCGATTCGAGGCTTGTGCTGTTGACATG
ref-56147_28*	6	65.337	CTGCAGAATCCGACAGGCGTGCCTTGCGCTCG
ref-99648	6	65.38	AGAATGAGCTCGACATTTGTGCAGAAAGCTTT
ref-81315_19*	6	65.394	TTCTGTCCAACGACAGTTCTGCCATGCTTTTT
ref-103222	6	65.409	GATGAGGGTCCGATGACTTTGCTGATGAGGGA
ref-1384	6	65.472	GATGCGATGACGATGTATGTGCCCCCTTGCAT
ref-11069*	6	65.488	GAAACCCCAACGAGCCAAGTGCCTTTTATTAT
ref-14315*	6	65.52	GGGGGACGAGCGAAGGACTTGCACAAGGGTGG
ref-77208	6	65.549	GTGAGAGATACGAGACCGGTGCGTCTGTGCAT
ref-66006	6	65.642	AGCTGCACATCGATCCTAATGCCACTGCCTCC
ref-31255	6	65.658	GCTCCCTGAACGACTCAGCTGCCATAAAACAA
ref-76291	6	65.803	ACCGACGCGCCGAATGAGATGCAGTCTAACAT
ref-104148	6	65.903	ACAGTGACAACGATGAGACTGCCTCAGGACAC
ref-66802*	6	65.919	GTGCTCTGTACGACATTTATGCGTGTCACGCC
ref-101191	6	66.069	TCGACGATCACGAGCCCAATGCAGGTGGGTCG
ref-113707	6	66.132	TGAGAATGAGCGATGGCAGTGCACTGGATAAC
ref-80898	6	66.174	GCACCCGAAGCGAGAATCATGCCCCTAGACCA
ref-85803	6	66.217	TTATCTGTGGCGATGCATGTGCAAAAAAGATT
ref-50441	6	66.224	CTCTTGGCATCGAACTCCATGCATTGAATGGG
ref-101893*	6	66.359	GTTCTGATGACGAAAGAGTTGCAACTATGGCA
ref-35207	6	66.474	TTATCAACAGCGATTTGTATGCTATCGTCGCT
ref-81259	6	66.495	GGGTGGGGGACGAAGTGGGTGCAGGCGCAATC
ref-106605	6	66.52	ACAACAATTTCGATTGGACTGCCTGAACATTC
ref-111991	6	66.546	CAGACTTTAGCGAATGCGGTGCTCAGAAAAAG
ref-101698	6	66.549	TGCTTCCATACGAACCGGGTGCACAGAGGAAT
ref-85697	6	66.657	GATGGAGAACCGACAGGTGTGCTGCAGCCAGG
ref-5007	6	66.687	CGCAGAGAGGCGATATTCATGCAATGAGAACA
ref-124101	6	66.759	CGAGAGGACTCGAAGGACGTGCAGACTAGGAA
ref-106618_30	6	66.891	CCTTACAAGACGATGACTTTGCTTCAGGAGGT
ref-57756	6	66.918	ATAGTTGGACCGACAGCTCTGCAGTTTCTTGT
ref-102285*	6	67.041	CTATAGATGGCGACAACTGTGCATGAACACAC
ref-113866	6	67.088	AGCCATTATGCGACTGATTTGCTGTAGGTGCA
ref-51126	6	67.228	GAAGAAGAGCCGAAATAGCTGCAGAGGGGAAT
ref-52252	6	67.477	GGGCAAAATTCGAGCCCATTGCTGTCGATGAT
ref-31626	6	67.661	ACAAATATCACGAAGACAGTGCATCCCCCGCA
ref-83851	6	67.737	GCTCCACCCCCGAATCCACTGCCTCAAGCCCC
ref-92282	6	67.784	GAAATAGAACCGACACGCATGCATGTTGGAAG
ref-20449	6	68.406	AGCTAGACCTCGATTAATGTGCTCAGGTGCAC
ref-9380_18	6	68.462	TGGTTGACTTCGAAACACATGCTGCATGAACT
ref-58482	6	68.751	ACAAACTCTGCGATGTGGATGCAGGCGGCTCT
ref-25583	6	69.01	AGACATTAACCGAATGCGTTGCTGCAGACAGT
ref-92090	6	71.661	TTTTCACTTCCGATACTGATGCTGATGCTGCA
ref-30628	7	0	AGACCAAACACGAATACAGTGCACTTGCAGTA
ref-99966_30	7	1.188	CGACTAGTGACGAAACACTTGCGCGCCGGGTG
ref-99966_28	7	1.242	CGACTAGTGACGAAACACTTGCGCGCCGGGTG
ref-61352	7	1.827	GCTTTTACCCCGATTGCTTTGCTCCCTGGAGA
ref-101477	7	2.442	GTCTAGTTAACGAAACCGCTGCATAAATTGTC
ref-107702_26	7	2.856	GGAATTGTCTCGAGTCTATTGCCCTCGGAAAG
ref-68800_10	7	3.323	CATCTCCCTCCGAGACAGGTGCACAAACAGAA
ref-94297_2	7	8.132	AAAACGCTCACGATGAGTGTGCAACAGAACAA
ref-104969_28	7	8.231	CGCTCGGACACGAATGTTTTGCAAACTGAGAG
ref-96022_19	7	9.365	AGCTCTGACTCGATCTCTCTGCTCCACCTTAA
ref-55547_14	7	10.892	TAAAGTCACTCGAGACCGATGCAGCCAGCATG
ref-5123_19*	7	13.232	AAGTGACAGACGACAAAACTGCAATGTGGGCT
ref-79888_8	7	16.057	TTTGCATGCACGATGCGTGTGCAGAATCTGCG
ref-100460_7	7	17.59	TGTTTGTAATCGATCTCACTGCTTTGACGGAC
ref-111310*	7	18.296	GCTTCTTCCCCGAGGGATGTGCCTGGAACACC
ref-12529	7	18.348	CGATCGACAGCGACATTTGTGCACGGTGTTCA
ref-2583_23	7	18.697	TGTCCCTGAGCGAACAGCCTGCGTTTGGCTCC
ref-3782	7	19.365	TACTCGTATGCGACTGTCATGCTGGTCTCTTT
ref-77381_3	7	20.061	GTGTGTGCCGCGAGCCGCGTGCTCAAATGAGA
ref-7145	7	20.145	TAGAGCATTGCGAATGGAGTGCAAGGTTGTGG
ref-98058_15	7	20.535	AGCCGGTGAACGACATCCCTGCAGCCATGATT
ref-71755	7	20.745	TCTTTTGCTACGACAGCACTGCAAAACCCTTT
ref-68866	7	20.775	CAAACCTCACCGACTGTTTTGCCTTGCTGTTA
ref-79016	7	20.878	CCTTTGGGAGCGATAAAGATGCCGCTGCCCAC
ref-73326_8	7	22.044	GCATTAACTGCGACTGTATTGCGCACATCATA
ref-73290	7	22.494	GAGTTTGTGTCGATGTGAGTGCTAGTGGACAA
ref-14362	7	22.787	AGAGCGACAGCGACAGAACTGCAGAAAATAAT
ref-104163_14	7	22.86	AGCCATTTTACGATGGGTGTGCGCGTAGAGCA
ref-77381_18	7	23.107	GTGTGTGCCGCGAGCCGCGTGCTCAAATGAGA
ref-25804_10	7	23.897	AGTGTGCTTTCGAACTGTTTGCTGTGTGTGCT
ref-111675	7	24.02	GCCAGTACTTCGACTGCAATGCATTCATCCTT
ref-21311_24	7	24.656	ATGAGACGGCCGATCGCCTTGCTCTCCCTGAC
ref-92744	7	24.77	CCACGACTCACGACTTCCATGCAAGTCATGTC
ref-86240	7	25.064	CCTTCCGCTCCGAGTACTTTGCTGTTGTGACA
ref-102049_25	7	25.14	CGGAGCGAGTCGATGCTGCTGCTGCTCTCGTT
ref-103580_15	7	25.43	AACTGGTCTACGAGTGACGTGCAGCGCTTGCA
ref-51784	7	25.917	GAAGTCCATGCGACGCTTCTGCACCCGAATGA
ref-6591_30	7	26.053	CAATGAACATCGAAACACATGCACCTTGGCAC
ref-123110_31	7	26.186	TGGCATGCCCCGAGTGCTTTGCAACAAAATGA
ref-21991	7	26.273	CAGAGAAGCGCGATTGTTCTGCTGTGGCCTTG
ref-93710	7	26.452	GCATTGCTCTCGATAAGCATGCCTGCAGTATG
ref-116215_24	7	26.489	GCTAATGACCCGATGCAGATGCTTCTGTGAAT
ref-81906_15	7	26.622	TTCAGTTTAACGAGGTGCATGCAGGAGACGGT
ref-65952	7	26.628	AGGATGAGGACGATGAAGATGCCAGGAAGCTG
ref-37277	7	26.822	TATGAGGATGCGAATACTTTGCGCGTCTCTTC
ref-10244	7	26.876	GATAGGGAACCGATGTTTCTGCAGTTAAGATG
ref-14906_9	7	27.087	GCTGTACCCACGATACTGTTGCGTGAATCATG
ref-14906_23	7	27.125	GCTGTACCCACGATACTGTTGCGTGAATCATG
ref-64185	7	27.158	TGATAACGTTCGAATCGGGTGCAGGAGCGGCC
ref-119607_32	7	27.171	TGTGTTCTGTCGAGGCTTTTGCGAATTTTATT
ref-17511	7	27.193	CTGATGAGATCGACTGGATTGCCGTAAACTAG
ref-23286_2	7	27.354	TCTGTCATTGCGAAACACATGCAAAGAAGCCC
ref-761_3	7	27.512	TGGTGAGGGTCGATGCTGATGCTCAAATTCAT
ref-52537	7	27.574	CCTCTGAAAACGAAGCTAATGCACGGTTGCAG
ref-112342_3	7	27.586	AGCACCGAGCCGACTGAGCTGCTCGAATCAAC
ref-110784	7	27.717	ACCAGACAAGCGATGCGCGTGCAACTGAAGGT
ref-110888	7	27.834	TCGTGTGATTCGATTGCAATGCTGTGTTGAAC
ref-113659	7	27.976	AAACCTTCCGCGAAACCATTGCCATTAAAAGT
ref-102916_14	7	28.088	TTCAAATCCACGAGCGATATGCAAGCTGTGGC
ref-8390	7	28.241	ATCTAGGTGACGAGGGGTTTGCATGCAAGTTT
ref-49748_32	7	28.349	CATGGATCTGCGACACAGGTGCTATGGTTTCG
ref-71328	7	28.61	GGAAAGCAGACGACTCTTATGCTTTTGAATTG
ref-58078_5	7	28.832	TTTGTACCAACGATAAAGATGCCAGGGGGTGT
ref-49405	7	29.052	CGACATAAAACGAGTAACCTGCTTGATCTGAT
ref-46399	7	29.201	TAGATTTGAACGATGCCGCTGCTTCCTCGTAC
ref-115116	7	29.496	GTCATGGCAGCGATGACAATGCCCCACCTGGG
ref-40307_29	7	29.671	CGCTTCACAACGATGAGAATGCGGATACCGAA
ref-5123_29	7	29.787	AAGTGACAGACGACAAAACTGCAATGTGGGCT
ref-97280_9	7	29.881	AACAACTCGACGAACTGTCTGCCAAAAGAAAA
ref-24150_6	7	29.933	GGGACTTTGACGAGACAAATGCTGTCATTATT
ref-116468_6	7	30.044	GAAACCCAAGCGACATTAGTGCAATCCATTTC
ref-14761_6*	7	30.051	CACTGCCTGTCGAGATCTGTGCCGTTTTGATT
ref-91005	7	30.111	AAAATGCTCGCGAGGTTTATGCAATCAAAGGT
ref-116468_4	7	30.186	GAAACCCAAGCGACATTAGTGCAATCCATTTC
ref-52707	7	30.245	TTCGGCAATCCGAGCGACTTGCGTACTCTGCG
ref-36188_1	7	30.283	CCCCCAGCCTCGAGGAGCGTGCTCATGTGACG
ref-51526	7	30.341	TAACTCTCCCCGACAGAAATGCACTCAAACAC
ref-31884	7	30.393	TGATAACGTTCGAATCGGGTGCACATATCCAC
ref-102767	7	30.445	CGCTCTGATACGACTGTAATGCCCACAGAATC
ref-60525_5	7	30.463	CTAAACAGCTCGACGAATATGCAGTCTGAGGT
ref-38537	7	30.476	CATCCAGTTCCGAATGTGCTGCTGGGCCCACT
ref-115066_3	7	30.525	AGCATTCGCGCGATTGTTATGCGTGCACTCTG
ref-37981	7	30.594	GCAAAGAAAACGACTCCGTTGCTTTCGACGTC
ref-85786_28	7	30.711	CTCGGCCTAGCGAGATGAATGCCTAAAGAAGG
ref-63882	7	30.714	TGCCAAAGAGCGATGGTACTGCTCGATGACTA
ref-61674_24	7	30.761	ACGACCGGAGCGAGGGATGTGCCGGATGATGC
ref-57351	7	30.905	GCAAAGCTCTCGACTATTTTGCCTTAGAGGCT
ref-56003	7	30.921	TTTCCTCTCGCGAAAGGACTGCTCAAAGGAAC
ref-85530	7	30.952	CAGTTATGTACGAGCCATGTGCCAGGGGAAAT
ref-17708	7	31.026	TCACTTCATACGACAAACATGCTCCTTTCCTG
ref-123131_14	7	31.081	GTCTCGTGTACGACGTCTCTGCCGCAGAGGCA
ref-107151	7	31.124	GCGTCTGTTGCGACTCGGCTGCAGAAAGGTTT
ref-55068	7	31.177	CTTTTGAATACGATGGGGTTGCTGCCCACATT
ref-22665_8	7	31.194	TTTTTAGGATCGACTGGCCTGCCGAGAAACAA
ref-123131_15	7	31.247	GTCTCGTGTACGACGTCTCTGCCGCAGAGGCA
ref-37482	7	31.247	TAAAACAATGCGATGTCTGTGCTGAACGTGCT
ref-10165_19	7	31.316	TCGTACATCGCGATGTCGATGCTTAGACACAT
ref-9263	7	31.365	GTGACAGTTACGATGCCATTGCAATGTCATAT
ref-34392_1	7	31.369	CGTGTGCATTCGAAACCCATGCCAAGCAGACT
ref-51561	7	31.384	CTGCTCAATCCGACACAGCTGCCCCTCCATCG
ref-99568	7	31.509	TCGTGTTTAACGACATGAGTGCGGGACAAACC
ref-26913	7	31.595	CCCACCTCTGCGACCCCAGTGCACCCACCTCT
ref-103107	7	31.625	TCAAGGATGACGATGAGTGTGCCACCAACAAC
ref-53466	7	31.756	ACACTTACTGCGATATTATTGCGGACACTGCT
ref-6887_17	7	31.986	TTACACTTCACGATAGGAGTGCGCGTTGTGTG
ref-6887_19	7	32.003	TTACACTTCACGATAGGAGTGCGCGTTGTGTG
ref-101391	7	32.175	AGGAGCACCCCGATATTATTGCCATCTGCTTC
ref-17458	7	32.483	TGCTGGAAAACGAAGGTTATGCTGCTGAACCA
ref-109239	7	32.531	TCTCCGTCTCCGACTCCCATGCCGCCCAGGCC
ref-68257	7	32.62	AGCACTGATGCGACACTGCTGCTGCATGATTG
ref-83281	7	32.713	AAACATGCTCCGATCCAGGTGCCGTCTCTTTC
ref-52573	7	32.729	GTACGGAACACGACAATGTTGCACTTGGAAAT
ref-67865*	7	32.989	ATCTGTGTAACGAAATTCGTGCCATTGTGGAC
ref-86166	7	33.193	ATCGAAGTCCCGAGCAGAGTGCTGCATTTAAT
ref-108171	7	33.248	TCCACCATCACGAGTGCAGTGCAGATCTTGCA
ref-43867	7	33.453	AGGGAACAGACGAAGACTGTGCTAACACTCAT
ref-52130	7	33.837	CCAAGGGCAGCGATGCGTGTGCATTCTTCGAA
ref-10868	7	33.906	GTTGATAACACGACGTTGTTGCCCCATCGTAC
ref-11587	7	34.287	ATTGCCATGTCGACAGGTGTGCCAAATTTCAT
ref-38857	7	34.371	GACTGGGACCCGATGAAGGTGCTGTGTGCATC
ref-96156	7	34.517	CCCGCCATCACGAAGGTCTTGCCTGACCTTCC
ref-87232	7	34.63	AAGTTCCTTCCGATCCACATGCCCTGCTCATC
ref-116817	7	34.942	AGCTTGTTCACGAATGACGTGCTTCAGTTCAG
ref-1259	7	35.103	AGCAAAGAGACGATCACTGTGCTGAAGAGTGC
ref-15329	7	35.368	GTATGTTCCCCGATACATATGCATTTGGCGAG
ref-66983	7	35.441	AGTGATGAGCCGATGATACTGCGCAAGCATGA
ref-36164	7	35.606	AGGAGCAACTCGAGTTGAATGCAATGCTAGCA
ref-41410*	7	35.894	TTAAGAGAAGCGAAGAGTGTGCAAAGCAGTAA
ref-64938	7	36.383	ACGGAGGAGCCGATGGCACTGCACATGCATGA
ref-102475	7	36.668	GTAGCTTTCCCGAGAATAGTGCCAAGAGTGCA
ref-44824	7	36.923	CTGCTCCCGACGAGCTGGATGCGCCTTGAATG
ref-74267	7	37.055	GGACAAGCCTCGACGTCAGTGCCCATACCCAA
ref-31419	7	37.158	CCGCGTAGGTCGATGCACATGCATTCTCAGTT
ref-7718_14	7	37.271	GAATTGGTTCCGACATATGTGCCGATGGATAT
ref-40495	7	37.433	GTAGCATGTCCGATGCACTTGCTCAGATCCAA
ref-28681	7	37.512	CACATAGGTACGAGAGGAGTGCTGGCATCCTC
ref-8009	7	37.633	AGATCTTCAACGAGCTGTCTGCAGAGTCAAGG
ref-64553	7	37.824	CTTCCACTAGCGAAACCGCTGCCATGTTGGTC
ref-88549*	7	38.108	CACTCCACCACGACAAGGTTGCAGCACACGGA
ref-108849	7	38.231	CAAAGGGCCACGACGGGGTTGCTGTTTATCAT
ref-77704	7	38.61	GACGATGAGACGATAACACTGCAGGGAGACGG
ref-4755_2	7	38.732	CCGTGGAGAGCGATTTGGATGCTGCCATAAGA
ref-88770_3	7	38.794	ATCAACATCACGAGTGTCATGCCCTTCTGGAC
ref-37380*	7	39.935	CATTCAAAAGCGACTAGTTTGCAGGTATGCGT
ref-88413	7	40.229	TTACAGGCCTCGAAGGGGCTGCCAACTGCCAC
ref-41021*	7	40.651	AGACTGGTGACGATCTTGATGCAGAGAATCAT
ref-38201*	7	40.871	GTCTCCGGCTCGACTGGTATGCATTTCACCTG
ref-5136_19	7	41.148	GACATACTAACGAATCGGATGCAGATATGACG
ref-13671	7	41.356	AGCAGGGCTACGATATGCATGCCATAGTTTTG
ref-28898	7	41.377	TGCCATGTTTCGAATGTGATGCTCAGCCTACA
ref-8764*	7	41.379	AGTAGGTGGTCGAGGCCGGTGCACCCAGGTGG
ref-121337*	7	41.44	TTCTGGGAAACGAAGACTGTGCAAACACTCAT
ref-13*	7	41.502	TGTAATACACCGATTGGTCTGCACAGTCGGTC
ref-116524*	7	41.783	TTCCGAAGGCCGACAAGAGTGCCAGAGCGGTT
ref-98903_32	7	41.915	GAACATAGCACGACTCTGCTGCTGTGTGCAAC
ref-97065*	7	42.79	GTGGGCAATTCGAAATAAGTGCAATGGGACAT
ref-85165	7	44.015	TTTACGTTTGCGACAGAGCTGCAGATCACAAG
ref-96526	7	44.045	ACCAGACTAACGATTAGCTTGCACAACCTGTA
ref-102947_2	7	45.09	CTATGGGAATCGATTGGATTGCAATTGGTGCT
ref-73209	7	45.489	AACCTTATATCGACTCGAGTGCAGGTTAGAGT
ref-88626*	7	59.773	AAACCGTTTACGATGCTTGTGCCTCTGAACTA
ref-81770	7	64.431	GATTCGAATGCGAATCATTTGCGCTACACTGT
ref-82259	7	65.153	GACAACAATGCGAAAGACTTGCCTGATAGTCA
ref-54412_14	7	66.265	GGTGAAGAAACGAGTGTCATGCTTCGGGGGAT
ref-39842	7	79.095	AGGAGAAGAGCGATGCTCTTGCTGTGTTTGTG
ref-17144	7	81.564	TATAAAACGGCGAGGCGCATGCGCACTGCGGC
ref-108846	8	0	TGTTTTCGACCGATACAGCTGCACGACGATAC
ref-70965	8	1.164	CAGGGTCTAGCGATGCCTCTGCTGTTTGATTC
ref-90875_25	8	2.101	GAATCTGCTCCGATATTCCTGCAGGCGAAACT
ref-7720	8	2.681	CACACACACACGATGCAGCTGCATTAGAGCAC
ref-87623_3	8	2.69	CCCCTGCTCACGAAGCATGTGCTCAGGTGCAC
ref-87623_27	8	2.715	CCCCTGCTCACGAAGCATGTGCTCAGGTGCAC
ref-83644_28	8	2.758	GGAATTCTTGCGAAGCTCCTGCGATAAATTCC
ref-83644_26	8	2.776	GGAATTCTTGCGAAGCTCCTGCGATAAATTCC
ref-109975	8	2.882	CGCGCCCACACGACATCTCTGCTAAGGTTCAA
ref-36703	8	3.614	CTGGACTGTACGATACATTTGCTTGCAGTCTT
ref-45578_15	8	4.063	TTCCGCGCCGCGACCAACGTGCAGATGTACTA
ref-31345_18	8	4.231	ATTAGCGGAACGAAGCTCGTGCGGTTGTGCAT
ref-77688	8	4.584	GAGTTGAATTCGATATGCGTGCACACACTGCT
ref-115516	8	5.284	CGTTATATCACGATGCTCGTGCAAGGGCTCAT
ref-89754_4	8	5.303	CAGCTCATCTCGATGCAGGTGCTATACAGAAC
ref-18483	8	5.947	CCTCGCCTGTCGAGCTCCATGCTGTTTTCTAT
ref-110954	8	6.639	AACCAGTGCGCGACCACGGTGCAGCTGCCGAG
ref-73172_30	8	7.061	CCCTGCAAACCGAATCCCTTGCAATTTACAGA
ref-16648	8	8.678	TTTGGTTGGACGAAGGGTGTGCATGCGAGCTG
ref-26350	8	8.854	GAGCAAATCACGACCAGGATGCATTGACGTCA
ref-107100	8	12.985	ACCTCCAACCCGATCTCAATGCAATTCGTACA
ref-52292	8	13.758	CCCACGGGTGCGACGCCCCTGCTGGCACTATA
ref-91107	8	15.061	CTTTGTAAGGCGACAGTGCTGCATCTCTCTCT
ref-59910_14	8	17.435	GTTACAGAACCGAAATCATTGCCCGTAGTCTA
ref-40067	8	18.832	CCTAACGTTCCGATCGAAGTGCTGCTCTCCAT
ref-75217_8	8	20.178	CCCCTGTGCACGACTAGAATGCATTTCGTTCA
ref-51545_5	8	20.926	TCTGTGTTCACGATGGTTGTGCTAAAATATGC
ref-17570	8	21.39	GGGTGCACGCCGATTGGGGTGCTATCGTCTGG
ref-6116_1	8	22.356	TGCACTTTGACGACATGACTGCCATCTAGTGG
ref-119869_7	8	24.039	GTTCCAGCATCGACCGTACTGCTGAACTCTCT
ref-103190_26	8	24.81	CGCGTCTGAACGAACACCTTGCATTCGTGGAT
ref-52103_10	8	25.948	TTTAACCCTTCGATTGCTGTGCAAACATCTGT
ref-59370_32	8	26.769	GATTATTGATCGATTGCTTTGCCATTTAGCCC
ref-47372_27	8	27.472	AGGGGTTTTGCGACAGCAATGCTACAGAGAAA
ref-72427	8	27.941	TTCAAGTTCACGATCCTGTTGCTAGCTATTAC
ref-49690	8	28.565	CAAAGCTTCACGATGTATGTGCAGAAGAACGA
ref-118668_25	8	29.152	AGTGGATGCTCGAGGCGACTGCATTTGAAATT
ref-26470_28	8	29.553	AGCTGTGTGGCGAAATGCATGCTTAACAAGTT
ref-49954_16	8	29.893	CGAGGGGGGACGACAGATTTGCCATGAGGACA
ref-33783_27	8	30.229	TTTTCAAAGCCGACTTCCATGCTGCCTACACA
ref-62029	8	30.484	AATGGCGAATCGAATATGTTGCCCTCACACGA
ref-33414_24	8	30.614	TTGCTCAGGTCGATGTCACTGCAGAGATGGCA
ref-4386	8	30.779	GTGGGGGTCTCGACTCCATTGCTCAGATCCCT
ref-42948_24	8	30.823	AGGCACCAAGCGAATACTGTGCCTACAGCACC
ref-97855	8	31.202	CCACCATATCCGAGCCGTATGCATGGTTCAAC
ref-30479	8	31.475	TCATCACACACGATGCCGCTGCTAGCTTCCTC
ref-83751	8	31.478	TGTTCTTTCGCGATGGAGTTGCATGGGCATGG
ref-65232	8	31.492	CTTCTGTGGACGATGCTTCTGCTACTGAGTTT
ref-95011_24	8	31.515	TCCTGAAATCCGAAGACCCTGCTGATGCACCA
ref-5437_31	8	31.634	AGCGTGTTAGCGAGCCATTTGCTCACCTGTCC
ref-98208	8	31.648	ACTGCAGTTACGAGGGACCTGCGCCACCTGCT
ref-73667_19	8	31.865	GGATGTGCTTCGAGCCCTGTGCATTTCTTAGT
ref-3504_28	8	32.038	GGGAGTAGCCCGACATGTCTGCGCAGATCTGA
ref-23461_15	8	32.267	ATTATGCAAGCGACGGTTGTGCAGCGCACATT
ref-75217_4	8	32.586	CCCCTGTGCACGACTAGAATGCATTTCGTTCA
ref-118607_14	8	32.846	GAGACCTTTACGACCCTTCTGCTGGTCATCAC
ref-79819	8	33.176	TGATAACGTTCGAATCGGGTGCCAGATATTTC
ref-98570	8	33.321	GGAATGTCTTCGATCCACATGCCCAGGAAACA
ref-80212_3	8	33.33	CATTGGTATTCGATTGAGATGCTGTCTGCGTC
ref-113456	8	33.539	AGATCTACGACGACTTCTATGCACACAAAAGG
ref-73831_9	8	33.546	TGCAACCACACGAAAGACATGCGCAGGAATTC
ref-10219_27	8	33.641	CACCTGGGAACGACATGCCTGCTCGCGTCTGT
ref-22076	8	33.726	ATATTGCCTACGAATGCAGTGCTTATGCAAGT
ref-84005	8	33.823	CACAGTAGCCCGAACTGATTGCATCTTACAGT
ref-42424_28	8	33.94	ACCATGGTGCCGACTCTGATGCATGTTATTCT
ref-3506_15	8	33.945	GCTGCTGAAGCGAAGCTCGTGCGCAATTCGGT
ref-120527_23	8	34.035	CCTTGATTGTCGATGCCACTGCATGTCATGCC
ref-3506_31	8	34.133	GCTGCTGAAGCGAAGCTCGTGCGCAATTCGGT
ref-6116_17	8	34.213	TGCACTTTGACGACATGACTGCCATCTAGTGG
ref-90537_23	8	34.283	ACCAGAAATACGATTGCAATGCGCGTTCGTTC
ref-70348_9	8	34.335	GCGTAGTCCACGACCCCTCTGCTGATGAGAAC
ref-101571_26	8	34.442	CCTACGCACTCGAGTTCGCTGCTCGCGGGACT
ref-38838_31	8	34.454	GCTGTGTCGCCGACGCCGTTGCACCAGGTACT
ref-30431_25	8	34.638	CTCTCATCTCCGAAGGCTTTGCTCTGTGAGCC
ref-36445_31	8	34.709	TAGCATGTTGCGATGCTTCTGCTGTGATGCTC
ref-48210	8	34.976	CGTCCTGGCCCGATGTCTCTGCCCAAGAACAT
ref-19585_7	8	35.182	GAATGGCGTACGATAGAAATGCTTGCTGATGG
ref-25035	8	35.378	TGTTCAACAACGAAGCCAGTGCAAGTACCTTT
ref-12643	8	35.431	ATCCAACACACGACTTTGATGCATGACTGTGT
ref-67768_26	8	35.667	ATAGAGGAGCCGATACAGCTGCAAAACTATCA
ref-105527	8	35.88	TAATGTGCTGCGACTGTGTTGCACGTGGAGGA
ref-38838_8	8	36.01	GCTGTGTCGCCGACGCCGTTGCACCAGGTACT
ref-86546	8	36.383	GTTGCTGTCCCGATGTAAATGCTGGCATGTAA
ref-32239	8	37.104	TAGTTTTGCCCGAGGGAGATGCCATTTTCAGA
ref-72117_14	8	37.237	TACGGCCACACGACGCCTTTGCCGCCAGCATA
ref-94481	8	37.424	AAAGGCCCCACGATATTCATGCCAATGCAAGT
ref-34940_6	8	37.435	GACACCGTAGCGACAACACTGCATGTCCGTAA
ref-69726	8	37.446	TGTTGCGATGCGATGCAACTGCTAAAGTCTGT
ref-119793_19	8	37.65	ATACACTGCACGACTGCCGTGCGAATCTGAAC
ref-72117_28	8	37.656	TACGGCCACACGACGCCTTTGCCGCCAGCATA
ref-88689	8	37.723	GTGCAAACTACGACTGTCGTGCCTCCCTCTGG
ref-51582	8	37.933	GCACAAACTACGACAGTCGTGCCTCCCTCTGG
ref-46365	8	38.032	GTGTTCTACACGAGTACTGTGCCAAAAGTCAT
ref-31162_5	8	38.045	TCCCACCCCACGACATCCATGCTTTTGTTGTG
ref-28089_18	8	38.229	GGTACCCCAACGACCTCATTGCCAAGGCCTAA
ref-75441_28	8	38.646	CTTTAATGAGCGATCTGTATGCAGGCTCACCT
ref-73470	8	39.121	AGACATGGAACGACATCCTTGCACTCCATGAC
ref-32911	8	39.305	CTCTGCTCCCCGAATTCTTTGCTCCAGGACAT
ref-115412	8	39.65	GGGATGAAGTCGATCCTTGTGCCAGGGTAGAT
ref-105007_3	8	39.929	ATTGGCAACACGAGTGAAGTGCAGACGGTTCT
ref-13296	8	40.237	ACTCTCCAACCGATGACTCTGCTGATGCTGTT
ref-8672	8	40.458	CTGTTCTCAGCGACTTCATTGCTGCTGTCAAT
ref-115329	8	41.095	ATACGTCATACGAGCTCTATGCTGCTCAGGTG
ref-84357_28	8	41.669	GCACAAAAATCGACAAAACTGCACATGGTGAA
ref-66852_28	8	42.285	ATTACACATGCGATCGCAATGCCACACCAGGT
ref-105364	8	42.641	AGTGATAAGACGATTGACATGCCAGTTTACGA
ref-96110_24	8	42.873	AGGAGTAAACCGAAAGTGTTGCGTGACTGTGT
ref-55919	8	43.018	CATTTGGAAACGAATGTTATGCTGCGCCGCGG
ref-57110	8	43.131	AACTGTCATCCGAAACAGTTGCCATGGTTTAC
ref-49852	8	43.263	CATGGCCTCCCGAGCTTCCTGCACCACCATAG
ref-25524_1	8	43.359	ATTTTGGGTACGATGTTGTTGCTCCCTCCCCT
ref-83491_2	8	43.494	CAAGGTCCTGCGACAAGGCTGCAGCCATCGAC
ref-46240	8	43.832	TCATACATCGCGATATCGATGCAGCCATTGTT
ref-29097	8	44.032	CACCACAGGTCGACTGAGGTGCACACATTGCC
ref-32567	8	44.38	GTCAGTGAGACGAATGGAGTGCGAGCGCAATC
ref-58510	8	44.829	AAGTCTCTTACGAGGCCTTTGCTGGTCCGATT
ref-108315_30	8	45.072	GCTCAGACTGCGATAGTTCTGCTTCAGTAGCA
ref-89092_2	8	45.197	TCTTACCTGACGAACCTTTTGCCACCAAGAAC
ref-72874	8	45.37	CTCGCTTGCTCGATAGGTATGCTGGTTCCAAA
ref-115870	8	45.771	TGAGAAACAGCGATATTGTTGCATGGTTTGTC
ref-26538_32	8	46.165	TTTAAAAGCACGAGGGCAGTGCTGACCCAGGG
ref-123815_2	8	46.647	AAGGCCTGGTCGATGCACATGCATCACTGCCT
ref-44291	8	47.428	CAAGTGAAATCGAACCTTATGCCCTGCACCAG
ref-121695_32	8	48.023	CACACCACAACGAGCCCGGTGCACGCACACAC
ref-94267	8	48.856	AACAAATCAACGAGCCTCATGCAACAAAAGGA
ref-45602_25	8	49.212	AACCCCCTCCCGACCTGTATGCACCAAGGGTC
ref-45602_26	8	49.26	AACCCCCTCCCGACCTGTATGCACCAAGGGTC
ref-3154	8	49.486	CGAGTGATAGCGAGCACAATGCAGAGAGAGAG
ref-6320	8	49.721	GGTTGGTACACGAGGCAGGTGCTGTCGTCGCT
ref-90573	8	50.301	AGTTAAACAACGATTTTGGTGCTCACGTATGG
ref-70927	8	50.566	GAAACTGTTGCGAATGTCGTGCATCCACTTAT
ref-117033	8	51.013	AGCCAATTGCCGAATCTGCTGCCGTTGTTCCA
ref-123958	8	51.346	CACCATAAAACGATGGGATTGCACTCCATCCT
ref-102535	8	51.521	ACAGGATTCACGACAGAGGTGCACTATTGCAA
ref-96218	8	51.688	CATGTCTGCCCGAATAGCGTGCGCTCCCATAT
ref-18442	8	51.767	CGTATCTCCTCGACATGGTTGCCAGAGAACAT
ref-91031	8	51.833	TTTTATGTGCCGATGCCCGTGCTCTCTCCTAT
ref-92882	8	51.951	TCTATTTCCGCGATGTCATTGCTGGAACAACA
ref-108315_7	8	52.085	GCTCAGACTGCGATAGTTCTGCTTCAGTAGCA
ref-77132	8	52.19	AATCACGTTACGACAGTGTTGCCAGATTGGGT
ref-3434	8	52.241	ACTACTCTGTCGACTGCCATGCTACCGCTCCC
ref-19240	8	52.251	TATTCCGTACCGATACCAGTGCAAAACCACGG
ref-30357_19	8	52.266	TGTCAAATAACGACACGGTTGCAAACATTGTC
ref-86810_26	8	52.316	TCGAGTCTCGCGATCCAAGTGCAAGAGCTAAA
ref-79044	8	52.347	TGTGGATTTGCGATAGGGCTGCTCAGATCACG
ref-128_30	8	52.348	GTGTTCAGAACGACACACTTGCTCACTGCTCA
ref-33535	8	52.349	ATCAGCCACACGACAAGGATGCAGTGTTTCTA
ref-30357_24	8	52.402	TGTCAAATAACGACACGGTTGCAAACATTGTC
ref-13641	8	52.455	ATGTCACAGACGACAGCACTGCTGGATGGAGA
ref-121517	8	52.536	GAGATCCGCCCGAATGAGGTGCCTTGGAGGCT
ref-120636	8	52.59	TCAACTGTCGCGATAGTATTGCAAAACAATCT
ref-49753	8	52.68	ATTTCGCTCCCGATTGTCGTGCATTAATACAT
ref-108796	8	52.736	CTGCTGCCACCGATCTGGATGCACCTCCTGCA
ref-66632_14	8	52.863	CAACCGTCGACGAGCGACCTGCGTCCGTGTGA
ref-62964	8	53.031	CATTCCTGTGCGAGGTCTGTGCATTCACTGTT
ref-105528	8	53.185	TGTTGACCCACGACTGCACTGCACTCCAACCA
ref-65326	8	53.428	TAGCGGGTCACGATGGTTTTGCTGGTGGGCCA
ref-66800	8	54.061	ATCCCCGGGTCGATTGGATTGCCACAGTGGAG
ref-24182	8	54.679	GGATTTCCACCGAGAGCAATGCCCGGAACCAT
ref-26566	8	54.827	ACACCAAACCCGAATAGAGTGCCTGGCACGGA
ref-38057	8	55.045	TCATTTCTCCCGAAGCCCCTGCTAAACTTCAA
ref-83328	8	55.406	TTCATTCAAACGAGTCTGTTGCATGACTGATG
ref-40959_17	8	55.615	TTGTTTTTCCCGAGAGCGCTGCCTTAGTGAAT
ref-51020_14	8	55.848	AATAGATCTACGACGCTGCTGCTGTTAGCTAT
ref-20669	8	56.749	GTAACACCATCGACAGTAATGCCACTGTCAGT
ref-36445_24	8	57.729	TAGCATGTTGCGATGCTTCTGCTGTGATGCTC
ref-75441_25	8	58.143	CTTTAATGAGCGATCTGTATGCAGGCTCACCT
ref-40477	8	58.966	AATAGCCTTGCGAGCAGCGTGCCGACATATAT
ref-117494_25*	8	59.408	TCATGGTAGACGATAGGGCTGCACGATATATC
ref-37453	8	65.516	CTGCCTTCAGCGATGGAGATGCTGTCGGATCC
ref-80519	8	66.045	CTCCATCAGACGAATCCGCTGCTCGCACTCCT
ref-117894	9	0	AGATCATCTGCGATGTGGATGCCAAGGAACTT
ref-31420_4	9	0.485	CACAGGGGAGCGACACCGCTGCTTGGCCAATC
ref-70434	9	0.744	ACAATCTGGACGAACACTATGCGTGACGATGA
ref-10434_15	9	1.081	AGTGATGGACCGAGGGAAATGCAACCAAACCT
ref-78853	9	1.294	CCAGACACATCGAAGAGATTGCAGCCACATCA
ref-9394_30	9	1.677	CAGCTAAACCCGACACTCCTGCTTGTTACCTT
ref-2565	9	1.807	AGGTGGTGCCCGAGGTCGTTGCCGATGCGGTG
ref-1708	9	2.013	ATTCTTCCCCCGATGCAGTTGCGTCCAACCTC
ref-104211_17	9	2.228	ACGCCTTACACGAATCAGGTGCCGGCCATTCA
ref-4746_10	9	2.386	TATGTCAATGCGAGTGGCGTGCTTTGAATCTG
ref-82094_9	9	2.548	TATCGGCAGACGAAAGGTGTGCTGAAAATGAC
ref-16166_3	9	2.579	CCTGTCTTCCCGATGGCATTGCCACTTCACCT
ref-46634_18	9	2.654	TCAAAGTTCTCGACTGCATTGCCAAAGAGACT
ref-22687	9	2.698	ACCGTTGCCTCGAACCATATGCATCCGCTCAG
ref-20486	9	2.784	TTTGCTTTAACGACCGCAGTGCTCAAGCTGAC
ref-63404_25	9	2.792	AAAGAGCTCCCGATAGCATTGCCCGAGCACGT
ref-4580	9	2.795	AACATATGACCGACGTCACTGCTCAGTCTGCA
ref-84295_31	9	2.795	TGGACACCTCCGAGCCTCCTGCAGACCATCAC
ref-5654	9	3.248	TCATGGTCAACGAGACCATTGCTGAGCTGCCT
ref-41265	9	3.386	AGTGCGTTCACGATCGCTGTGCAGACAGAGTT
ref-84007_1	9	3.668	TACTGACACGCGACCCAGCTGCAACATCAACA
ref-23032_29	9	3.925	ATGTTTATACCGAGCATTGTGCAACACCTGAT
ref-90901_23	9	4.613	GACTACACTGCGACTGGAATGCGAGACTGGCA
ref-97918	9	4.697	CAATAAACGACGATCCCCATGCTCAGACTAGC
ref-46235	9	6.5	TACTGACATCCGACCTGTGTGCATCATGATTC
ref-117739	9	6.613	TGTCATACATCGACTGGTCTGCACAGCACGAT
ref-61876_23	9	6.756	ACGTTGTCTTCGAATGTGTTGCGCATGTTGAA
ref-62750	9	6.985	CTTATCAAGCCGAGGTGTGTGCCAAGCAAGCG
ref-68037	9	7.259	TGAATGTTTGCGAAGACAATGCACGTTTACAG
ref-87043	9	8.234	GGACCAAGTTCGATGGGTTTGCAGTGTTGGGG
ref-4031_17	9	8.506	GCGTGTTAAGCGACAATGGTGCTTTTTGTGCA
ref-86694	9	8.915	TTGTGTAAAGCGATAGAACTGCTGTCACCTGA
ref-4108	9	9.985	AACTTCCAAACGATCTCAATGCAAAAGCTTAC
ref-3863	9	10.407	GTAACTACAACGATGACCCTGCTGATGATCCG
ref-102265_17	9	10.831	AGCCGGAATCCGAAGGCAATGCAGAGAGCGAG
ref-5741_4	9	11.195	TCCAGCACAGCGACGCACATGCCATGACACAA
ref-33310	9	11.843	TGATAACGTTCGAATCGGGTGCGTGTAGTGAA
ref-91451	9	12.199	GCGAACTATTCGAAACCATTGCTGGATGACAT
ref-85632_3	9	12.374	AATCATTGACCGAAATGAGTGCATGTCCCCTA
ref-11899	9	12.441	TGATAACGTTCGAATCGGGTGCTACACGTCAC
ref-63166_1	9	12.716	ACGAAATAATCGAGGAATGTGCCGCTCTGTCG
ref-22541	9	13.023	GTTGGCAATGCGAATGAAATGCCGATAGAAAT
ref-95490	9	13.218	TAGGTTAGCACGACACCAATGCCATAATCTGA
ref-91574_30	9	13.408	GGCATACAGGCGATGACGTTGCATCACACGCA
ref-63404_30	9	14.109	AAAGAGCTCCCGATAGCATTGCCCGAGCACGT
ref-95209_1	9	14.472	GGGTTACTTACGAGCCTGCTGCTCCCAGAGCA
ref-54094	9	14.962	AGAATTGTTTCGAAGCCTCTGCACCTTTGCTT
ref-14835_5	9	15.132	TGTGAACATGCGAATGTTGTGCTCACTAGAAT
ref-88261_23*	9	15.585	AGGCTCTCTCCGACTTTGTTGCATTCCTGGAG
ref-95333	9	15.889	AGTGAAACAGCGAGCTCACTGCTGAAGGTTTC
ref-37080_28	9	16.426	GACTGGGTAACGACTGCTGTGCTCTACTCTTC
ref-9949*	9	16.991	AAAACTGACACGACTGGCTTGCTTCTGTTTTT
ref-76069	9	17.074	TGACAGAACTCGACTGTGGTGCTCTGTAGGTT
ref-59687_2	9	17.421	AAATCATCCCCGACATCCTTGCTTGGCATATG
ref-50084_17	9	17.998	CAAGGTGTTGCGATGCAGTTGCTAGGGTACTT
ref-88061	9	18.183	AAATCCAGGCCGATGAATATGCCATTGTCCGG
ref-83826	9	18.567	GTGGGACACTCGAGGAATGTGCTTTGTGTTCT
ref-4746_8	9	18.73	TATGTCAATGCGAGTGGCGTGCTTTGAATCTG
ref-64966_24	9	18.992	CACTGGAGGTCGATGTGTGTGCACGTTTGCGG
ref-31420_17	9	19.062	CACAGGGGAGCGACACCGCTGCTTGGCCAATC
ref-43056_25	9	19.296	TGCTCTGACGCGATCTGAATGCGTGAAGTGTA
ref-108814_31	9	19.532	TCTTCCCACTCGACTCGGCTGCAGTTTTCTCT
ref-115715_29*	9	19.684	GCTAATTTGGCGATGCGGTTGCTTATCAATTT
ref-98211	9	19.735	TTCCTCTGCACGATTGAATTGCCTGCAAAGCA
ref-102376_4	9	19.764	GCATCCCTGCCGATGCTTTTGCTGGTACTCGA
ref-122424*	9	19.979	AACAGGATTACGACAACGTTGCTGTGTTTGCG
ref-699	9	20.372	ACATGGACTACGAGGATAGTGCTACGCTAGAG
ref-89128_31	9	20.511	GTTCAGAAGACGAAGCTTGTGCATCAAGAAGA
ref-52551_3	9	20.617	ACACTCCATTCGATGGTGGTGCTTCAAGACTA
ref-102924	9	20.738	GTGGAGTCACCGAGCCACATGCAGCTGAAAAT
ref-90621_1	9	20.745	TGTCATACAGCGATTGGTGTGCGCAGTCCCTG
ref-48601_26	9	21.001	GCTCCTATCACGATAAAGATGCGCAAATAAAC
ref-36079	9	21.21	ACTATCGGCACGAGTCTCTTGCCCAGTACAAC
ref-14339	9	21.686	AAACGTAAAGCGAACACAGTGCCGTGTGTCCA
ref-44557	9	21.993	CATGACATACCGATCGGTCTGCGCAGCGCTAT
ref-61876_7	9	22.014	ACGTTGTCTTCGAATGTGTTGCGCATGTTGAA
ref-23944	9	22.028	TTCGAAGCCTCGACTTTTTTGCCAGACATACG
ref-56941_19	9	22.297	TTGAGGTCTGCGATGGAACTGCAGGCATAGAT
ref-96514_23	9	22.552	ATGTGCGACTCGATAACTGTGCAATGTAACAT
ref-32555_23	9	22.649	TTAAGCTCTGCGAATGCAGTGCCCACATAGGC
ref-59598_9	9	22.831	GGGAATCATACGAGAGGCATGCGGATCCATCT
ref-25894	9	22.868	TAATCACATCCGACCTGTGTGCATCATGAGGA
ref-81463_9	9	23.156	CAATCTACAACGAGCTGTCTGCCCTCTGATTC
ref-108395	9	23.24	AAAAAACGCCCGACACAGATGCACACATTGTC
ref-49935_15	9	23.381	GGCTACATAACGAAGCGCTTGCTTTGTGGACA
ref-14095_10	9	23.482	ACATCCTGACCGAATGGCCTGCTGTGGTTATA
ref-85437	9	23.587	GGCTTTAAAGCGAATGCAGTGCATAGAGCACA
ref-80789	9	23.792	ATGCGGAGGCCGATGCTGTTGCAGAGGCCGAT
ref-61719_7	9	23.947	TCCTCTCTTCCGATCTCTGTGCCTCTTTAGCG
ref-63166_7	9	24.062	ACGAAATAATCGAGGAATGTGCCGCTCTGTCG
ref-109700	9	24.073	GCTAACATAGCGATGCTAATGCCCAATCGCAT
ref-943	9	24.112	GTCGATTCGCCGAGGTGCCTGCCTGGGAAATT
ref-45221_17	9	24.23	TTGGTGTCCTCGAGACAGGTGCGTCCTTTACA
ref-56855_30*	9	24.465	TTCATTTCTGCGATCCTGCTGCTGGGGTGATC
ref-123782	9	24.587	CTGGCTAGAACGACTCCAGTGCTGCTTCTATC
ref-97042_31	9	24.688	GAGCGGTCCACGAGTCTGATGCAGGATCAACA
ref-43797	9	24.955	GTGAACTCGACGAGAGCCATGCAGCCAGTAAG
ref-59598_19	9	25.037	GGGAATCATACGAGAGGCATGCGGATCCATCT
ref-5086_15	9	25.198	TGCAAATAAGCGATGGCTTTGCCCACATGCTC
ref-103557_17	9	25.305	CCTTTGCGGACGACTGCCGTGCACAAACATAA
ref-56894_23*	9	25.359	CAGTCTTTCACGACACCGCTGCATTCTTCACA
ref-46281_19	9	25.432	CATCTGCTCCCGAATCATATGCTTGCAGCCTC
ref-35834	9	25.556	TGCGCTCATTCGATACTGTTGCATCCATTCAG
ref-5225	9	25.634	GGATACAGGTCGACAGAGGTGCAGACTTGCAG
ref-88650_26	9	25.681	ACCAAACTGACGACACAAGTGCGTGCGATCGA
ref-37822	9	25.739	GTAAGATATCCGAGCTGTGTGCAATCTGTGAC
ref-16038	9	25.837	ACACAAACTTCGAAAGGTGTGCTTTGCACGAG
ref-48238_23	9	26.003	AGTGTCAGTACGAGAGCTGTGCCCATCAGTAC
ref-48047	9	26.11	TCTGCATCGGCGAAGAGGTTGCAAGAGCTAGT
ref-48753	9	26.192	ACTGAATCACCGAGTGGTTTGCCACCGCAAGC
ref-102219_28	9	26.284	GGGTTGCATGCGACAATTCTGCTCTGACACTT
ref-57180_32	9	26.414	GAATGCGAAGCGAACAGGGTGCTTTTTCACTA
ref-23471_25	9	26.543	GTGCTAGTCACGATCACGTTGCACTGATTCAC
ref-66969	9	26.739	TGGAAAAGAACGAGGGGGCTGCTGTGAAGAGA
ref-16321	9	27.043	CATGCAAGTACGAATTAACTGCCATGGTGCCA
ref-48345	9	27.556	TTGCATGAGCCGAAATGTCTGCTGCTATGGTG
ref-14665_27	9	27.644	AGACTCTTGGCGAAATGTCTGCTCCTCTTTAT
ref-70356_14	9	27.817	AGACCTTAAACGAGAGCACTGCACATGTCTTC
ref-72895_17	9	27.98	CTGTTCAGCTCGACACGTCTGCCAGTCAAATG
ref-43251	9	28.182	GCCAGATTTGCGATATGAGTGCAGTCAATTGT
ref-49508	9	28.224	TGTATGCATTCGAAATGAGTGCCTCTGCAGAC
ref-35741	9	28.25	CACACACACACGATGTTCCTGCATGGTCATAC
ref-87536_26	9	28.331	AAGTGTGGGCCGAGCCCTGTGCCCCCTTTAAG
ref-20960	9	28.434	AGCTGTTTACCGAGGTGAATGCACACACACAC
ref-85245_24	9	28.449	GTCGACAGAACGACGTGCTTGCTGGAGCACAA
ref-71513	9	28.563	AGTTGACATGCGACAGGAGTGCAAACCAGCTT
ref-123641_5	9	28.571	GGTCTGTCGGCGACCCTGATGCCCACCAAAGC
ref-117570_9	9	28.585	GTCCATGTGTCGACTCAGGTGCAGGGGAAGAC
ref-119969_28	9	28.615	TCGGCAACACCGATACACATGCCAGTGGTGAA
ref-104332_31	9	28.776	GAGTCTGCCTCGAGGGATTTGCCTTAGACCCG
ref-104332_29	9	28.857	GAGTCTGCCTCGAGGGATTTGCCTTAGACCCG
ref-72189	9	28.962	TGTGAGATGACGACATGACTGCAGCTGGCAAT
ref-122563	9	28.997	CGGAGCCCAACGATGTTGTTGCGACTCGCTAC
ref-87166_24	9	29.413	TTATCATTGGCGATAGTGCTGCCGGTACTTTG
ref-38732*	9	29.621	CTATCCTTCCCGATGTTGTTGCATGCTCTCCC
ref-88982	9	30.076	ATTCAACGCGCGACATAAATGCAGATGACTTC
ref-42786	9	30.478	ACAACCGCTTCGATCAATGTGCAAAAACTACA
ref-36430_3	9	30.497	GCTGACAAAACGAGAGGCATGCAGATCCATGA
ref-22987_8	9	30.507	AATAACACCGCGACACTTGTGCTCACAGAAGC
ref-87094	9	30.512	TAGTGAGGTTCGATGCAGGTGCTTGTGGTCGA
ref-93037	9	30.523	GACTTCAATCCGACCCAATTGCAGAAATAAGC
ref-94904_3	9	30.764	ACTTTTATGACGACAAATGTGCCTGTCGGCAT
ref-78092_2	9	30.807	GCTGAGAGTCCGACAATAATGCCATAGCAGAA
ref-60560	9	30.896	CTCCTACCATCGAAGGCAGTGCCTAAGTATCA
ref-66427	9	30.897	TGGTCCACTCCGATGCAGATGCAGAGAGCATC
ref-68540_16	9	31.146	GGTCACTTCACGATGGCTCTGCAATTTAACAA
ref-60977_28	9	31.483	CATTGCTACACGAACAACATGCACGCACGAGC
ref-66609_17	9	31.491	GACTCACAGTCGAGCACACTGCGTACGTTCTC
ref-116057_18	9	31.695	ACTCATCGACCGAAGATAGTGCTTAGGTATTG
ref-5234_6	9	31.819	TTCTTGGCTTCGAGTGACTTGCACAAGTAACT
ref-87166_9	9	32.334	TTATCATTGGCGATAGTGCTGCCGGTACTTTG
ref-49310_32*	9	32.471	ATCTTAATTCCGAGCACAGTGCAACAAATCAC
ref-111582_8	9	32.955	ATCACGCTTGCGAGCACAGTGCAGATGGCGTC
ref-68779_19	9	33.11	AATCATACCGCGACCACGGTGCTGAAACCCTT
ref-70004_28	9	33.31	CAGTCGCTTTCGACGAATCTGCTGGAACGGGA
ref-68779_18	9	33.314	AATCATACCGCGACCACGGTGCTGAAACCCTT
ref-52857_23*	9	33.402	AGCAGCAGTTCGAGGTGGCTGCCTCCTTTGGA
ref-50588	9	33.506	GAGAAAAAGCCGACCTGTTTGCCACCACAGAG
ref-51211	9	33.897	TCCTCCCACGCGACACAAATGCAGGTGAATGA
ref-6503	9	33.912	GCGAATTATTCGAATACCCTGCTCTTTCAGGG
ref-65576_28	9	34.181	ATGTGCTGAACGAATCTGGTGCACTTGTGCAT
ref-111180_3	9	34.287	AGCGGGCCAACGACTCGACTGCTGAGTCTTCT
ref-16617	9	34.455	TCTCAAGCATCGATTCTTCTGCATGTTGTTCT
ref-17434_28	9	34.588	TTCTCCTCTCCGAAGACACTGCCGAGGATTTG
ref-99792	9	34.882	ATAAAAAAAGCGAAGCCTGTGCCCATGTTCCT
ref-72340_26	9	35.171	CTGCATTCCCCGACAAACATGCACTTATACAC
ref-40595	9	35.422	CTATGCATTACGACTCTGATGCTGGAAATGTC
ref-67563_19	9	35.428	CAGCATCTCTCGATTGTGTTGCAGAAAACAGG
ref-5661	9	35.84	GAAGCTCACTCGATGTCTGTGCACATGACTGG
ref-42167_30	9	35.888	AGCGTCTCTCCGATGAAAATGCAGATCTGAGG
ref-96083_23	9	35.968	GGGTGTAAAACGAGGTCTGTGCCGTGCATTTT
ref-42150	9	36.104	CCTCTAATGACGATGCGAGTGCCCATATGCTG
ref-57669_5	9	36.453	TTCCGTCAGGCGAATATTCTGCCTCCTCGATT
ref-75476	9	36.496	TAAATCTCGTCGATGGAAATGCGGAAGTGATG
ref-45161_25	9	36.786	GACTGTAATCCGATGACACTGCCCCATTATGC
ref-82833	9	37.404	TTTGTTCTGGCGACGGCCCTGCAGTGTTACAT
ref-78357_29	9	37.449	AACAGCTGGACGAGATGGATGCTGATAGCTGG
ref-98013_29	9	39.129	TAAAAGCGGACGACGTGACTGCGTTCTTCTTG
ref-98013_31	9	39.14	TAAAAGCGGACGACGTGACTGCGTTCTTCTTG
ref-36430_1	9	39.143	GCTGACAAAACGAGAGGCATGCAGATCCATGA
ref-15569	9	39.362	TAGAGCGCTTCGAGAGTAATGCAGGCAGCATG
ref-23150	9	39.718	AGTGAATCTTCGAGATAACTGCATCTGCATCC
ref-44229_17	9	39.953	CAGTTGTTTACGACAGCGGTGCATCTGAAGTT
ref-52552	9	39.992	TAACATCCACCGAGTTTCTTGCAGGAAGATGC
ref-83976	9	40.1	TGCCCACATGCGATTGCCTTGCTATGAACCTG
ref-30665	9	40.326	TAACTGAATACGACAACTGTGCTGATGATGAC
ref-840_9	9	40.748	TTTGTTTGAGCGAGAAGGGTGCATTTAAGTTC
ref-15156	9	42.223	TCTTGTTGTCCGATTGGTTTGCAGGTGTGCAA
ref-55019	9	42.704	TTTGTTCTGGCGACGGCCCTGCATCGCCTGTT
ref-94544	9	43.321	CTGCCCCCGACGAAGAAGATGCACAATGCTTA
ref-107626	9	43.607	AAGGGCCTAGCGACGCCCCTGCTCTCATCGCT
ref-78855_10	9	44.455	ATTTGCATCACGAGCTCTTTGCTGACGCAATC
ref-65576_26	9	44.463	ATGTGCTGAACGAATCTGGTGCACTTGTGCAT
ref-17607_10	9	44.469	GCATACCATGCGAAGCGCATGCGCAGACCGAG
ref-88185	9	44.798	GAATCAGGAGCGAAATATGTGCAGATCAAGCA
ref-42058_6	9	45.513	CACTTTCCGTCGATGCGGTTGCAGAAGTGACC
ref-111180_4	9	45.815	AGCGGGCCAACGACTCGACTGCTGAGTCTTCT
ref-111180_27	9	45.911	AGCGGGCCAACGACTCGACTGCTGAGTCTTCT
ref-67563_14	9	46.491	CAGCATCTCTCGATTGTGTTGCAGAAAACAGG
ref-34457	9	46.93	GGCTGGAATGCGATTAGAGTGCTGGAACAGAC
ref-48566_30	9	47.436	TGCAAGGTGGCGAGCACATTGCACTAGTCGTG
ref-106672_32	9	48.611	GATTCTGACACGATGTAAATGCAGCCTTGAAT
ref-2671_27	9	48.928	CATCACTACGCGACCGCGCTGCTTCCTGTCTG
ref-102315	9	49.146	TCCCCTCTATCGACTGCGGTGCCCTCTAGTGG
ref-61966_6	9	49.346	TCTCTTTAAGCGACAGTGCTGCAATGAGAACC
ref-121291_17	9	49.549	CACCTGCTTTCGACCCCAATGCATGCTAGGCC
ref-21899	9	49.81	ACCTTTCCCTCGATGATCATGCAAGACTATTT
ref-17638_7	9	50.707	TCACTGATATCGAGGCGTTTGCGTTCACTTTA
ref-25665_2	9	50.813	TCTCGCAGCGCGAGCAGACTGCTTGCCCCGTA
ref-17638_6	9	51.046	TCACTGATATCGAGGCGTTTGCGTTCACTTTA
ref-13619	9	51.711	TCACATTGTTCGAGCAGTATGCAGCACATGTA
ref-24199	9	52.13	ACATTAGCCACGATGACTATGCACCAATCTCC
ref-116464_5	9	52.149	CGCTAACCATCGAGCCTGATGCATAAGCATGT
ref-4877	9	52.166	TGGCCTAATTCGATACAGATGCATTGGGCAGT
ref-31263	9	52.177	CGTGTAATAACGACAGCACTGCATGACAAGAC
ref-33858	9	52.188	AAAACCGGCCCGACCACTTTGCTCACAAGTGA
ref-16489	9	52.225	TCTGTGCAACCGATGTTTATGCAGCTGATGTT
ref-104268	9	52.243	GGTTCTCTGTCGATGCTTTTGCTGCTCGACCT
ref-28924_27	9	52.353	AGGTCACAAGCGATGGGCCTGCTCTCGTATAT
ref-39537	9	52.451	CCCCCCTTGACGACGGGCCTGCATCCATCCAT
ref-47401_6	9	52.845	AGGATGATACCGATGCAGTTGCACAACTGGAA
ref-38701	9	53.185	TACTGGACAGCGACACCGCTGCGGCGCAGAAG
ref-121522	9	53.408	AGGTACGCAGCGATGATGATGCAAGCGGACGG
ref-15409_10	9	53.618	CACGCGCTGCCGAGGCTCCTGCGGCCTTCCTA
ref-116464_8	9	53.883	CGCTAACCATCGAGCCTGATGCATAAGCATGT
ref-46544	9	54.189	CGGATATCTTCGATAAGCATGCTCCTGTCAAG
ref-28924_18	9	54.258	AGGTCACAAGCGATGGGCCTGCTCTCGTATAT
ref-84259	9	54.644	TAACCGTATGCGACATGTATGCATGCGTGCAT
ref-23159	9	55.192	CGTGATGTCACGACCAGCATGCACTCACTCAG
ref-9315_23	9	55.575	ACTCGAACCTCGATAGCCGTGCTCCACGTTCT
ref-11050_16	9	55.825	AGCAGAACAACGAGAGCAATGCTGAACAAGAG
ref-121625	9	57.057	ATATGTGCTCCGACATAACTGCACACCCATGT
ref-47950	9	60.172	ATAGGCCTAACGACATCCCTGCTTTCAAATAT
ref-79743	9	63.771	ACATTCATCTCGAATGCATTGCATGAAGCTTC
ref-13412_3	9	67.929	TGAGTTGGTTCGAGTTTCGTGCGTCAGATGAC
ref-99649	9	69.836	CAAAAGACCTCGATCAGGTTGCCTGATTATCT
ref-55160	9	71.996	TATGTGGAGTCGATCCCTGTGCATATGCGTGA
ref-19627	9	72.71	AGGCGGTGCCCGATGCAGCTGCCGAGCCCGAG
ref-11050_8	9	73.884	AGCAGAACAACGAGAGCAATGCTGAACAAGAG
ref-90914	9	77.205	ACAGCTTACTCGATGTGTGTGCATGGCCGCGG
ref-11363_14	9	79.169	GAGAATGTGTCGACTTGGATGCAGAAAAACAG
ref-70417	10	0	CGTCACACTGCGATCTCGTTGCCATTAATGTC
ref-100544	10	0.709	TAACACGTCTCGAGTGTAGTGCATCTCGAAAT
ref-18434	10	1.282	CTCATGAGGCCGATCCTTCTGCGCATGCGCAG
ref-21363	10	1.459	CCACTATCACCGAGCCCAATGCTGGTATAATC
ref-88029_27	10	1.594	TCGATGAAGACGATGAAGGTGCCCGGGCCTCT
ref-60028	10	1.799	GATTGATGGTCGACAGGTATGCCCATTTAAAG
ref-101985_25	10	1.94	AGTCCAGATCCGAAACACTTGCACATGAACAG
ref-86871_23	10	2.026	CTGAAGTCAGCGACTGGCTTGCTGCTAACGCT
ref-115426_6	10	2.042	CCCTTCCATCCGAGCAGGCTGCTCTGTCTTCT
ref-121751_30	10	2.076	CAGCATGAACCGACCGTAGTGCAGTAATAACA
ref-33555_9	10	2.237	GTTCAGGACCCGAGGATTGTGCTTCTCTGCCC
ref-433_29	10	2.286	CGCAGTCCACCGACACTTCTGCGCACAAACCG
ref-53047	10	2.749	GACTAGTGAACGAAAATGCTGCCAAGTCTCAT
ref-86958_16	10	2.845	ACTGTCCTCTCGATTACTGTGCTTCTCAGACA
ref-114480	10	3.16	GCCTCACCATCGATACCAATGCTTCATGCGCA
ref-67080	10	4.226	CCACTGAAAGCGAACCTGTTGCAGAAGCTCCA
ref-51107	10	4.825	AACTCAATTGCGATGAGGATGCAGTGTGTAAC
ref-53181	10	5.693	TGCATGAACACGATTGGATTGCGTCTGCGTTA
ref-90134	10	6.985	TTTGTTCTGGCGACGGCCCTGCATACATGCAA
ref-12688	10	7.33	ATTAGGACAGCGACAGTTCTGCAGATCACACA
ref-104448_19	10	7.458	GAGGTCACTCCGAGAAAAGTGCGAATCCCGAG
ref-104448_3	10	7.468	GAGGTCACTCCGAGAAAAGTGCGAATCCCGAG
ref-11444	10	12.387	TGTTGTCACACGATTGTTGTGCTTGTTTGTAT
ref-22473_24*	10	14.07	TCCCTCGGTCCGAGCTCTTTGCCGTGCTCTCG
ref-77649_6	10	14.545	TGTCTTATTTCGAAGGCTGTGCCATCTGGAGG
ref-96375	10	14.964	TAAACCGCAACGAGAGCACTGCACCAACTGCA
ref-36364*	10	15.192	TCTCGAGTCACGATCCGGTTGCATCAGTTTTC
ref-115457	10	15.772	CACAATGAAGCGATGAACCTGCTATTAGACGC
ref-45954_15*	10	17.313	GATCAGACAGCGAGCGCTCTGCAAAATTCAAT
ref-4914	10	17.959	ATGAAGTGAGCGACAAGAATGCTTGTCAGTAG
ref-76795*	10	19.012	CAAGAGGCCACGAGCAGGATGCTGAAAACCAG
ref-29900	10	19.308	AACTGAAGCGCGACTGTATTGCAGCAATAATT
ref-46218_2	10	19.658	AGCGCACATCCGAAGCATGTGCACAGAAAGCA
ref-46218_3	10	19.663	AGCGCACATCCGAAGCATGTGCACAGAAAGCA
ref-96923_24	10	19.687	GTGCATGCAACGATGCACTTGCAGTGGAGGTG
ref-61943_14	10	20.847	ACGGCAAATTCGAGCCGATTGCAGAGAGAAAT
ref-116591_17	10	22.354	CCTCTCGATACGAGAGCGCTGCCGTCATCCTC
ref-108925*	10	23.336	CGGGTCATCACGACACATGTGCTGCACTTTGT
ref-88299_26	10	24.049	GTAAGGGCTACGATCACTGTGCCCCTGAGCAA
ref-60566_30	10	24.487	TGAGATGGTACGAGTGTCATGCGAGAGGACGC
ref-39763_8	10	25.033	AGTGGAATAGCGAGCAGCCTGCACCAACTTTT
ref-44043*	10	25.402	TCACGATTCACGATACGCCTGCTGTCGAAAGA
ref-114018	10	25.487	TTTTAGCTAACGATTCCATTGCATTGGCTGCC
ref-26281	10	25.65	TAGGGATCCTCGATAGGGATGCACCGAAATTT
ref-115769	10	25.803	AGCAAGCGCCCGATGACGCTGCTGCGCGCGAT
ref-54362	10	25.913	AGTCATGCATCGATTCTCATGCACAGCCTAAA
ref-13785	10	26.122	GCGGGATTCACGATACGCCTGCTGTCGAAAGA
ref-120519_2	10	26.187	TGTATTGTATCGATGGCTATGCATCGGGATAC
ref-25961	10	26.237	AGTCAGACAGCGAAGAGGTTGCAGTTGGGGTT
ref-84470	10	26.429	ATAGTCAGATCGAACCCAGTGCTATGGGTGTT
ref-124007_25	10	26.444	TATTTTGTTTCGATGTGTGTGCACCTTGCAGT
ref-32673_10	10	26.664	GTTTGATGGTCGAGTTCTGTGCATCTTTTAGC
ref-65105_31*	10	26.798	TGGTTGTAACCGATTTGTTTGCAACCCACACT
ref-79059_9	10	26.922	TGCACTAGCGCGAGAGACTTGCCAATGACCGC
ref-55924	10	27.175	TTAGAATTTGCGAGGCAGATGCACAGAAGACA
ref-106258	10	27.302	AGAAGCGATACGATACACATGCACCTTAAACT
ref-35254_1	10	27.344	CGTGTCAAGGCGATAGTAGTGCGAGTTTTCTC
ref-18741_14	10	27.434	ATTTATTAAACGAGCCGCGTGCCCGATCACGC
ref-111044	10	27.438	CATAAGCAAGCGATGTCTGTGCTCCAGAACAT
ref-34977	10	27.454	ATTTGTTTGCCGATGTCACTGCAATTTCCATG
ref-94296_5	10	27.63	GATGCTTAAACGACACTTGTGCAGCCCTAGTG
ref-76597	10	27.761	AAAAACGTCTCGAACCACATGCATTAGGTGAA
ref-60759_9*	10	28.34	GGAAGAGGCACGAACAGTTTGCTTGTGAAGAG
ref-52961_28	10	28.964	TGCAGAACTACGAGGTTCTTGCAAACAGACTG
ref-62968_18	10	29.167	TTCAACAACACGACTGAGGTGCACGCCCTTGA
ref-71863	10	29.751	TTCGTTACAGCGAACTCAGTGCTATATGAACA
ref-49666	10	30.101	CGTCCACCGCCGATGCTGATGCCTGTGCGCTG
ref-69956	10	30.411	GTCTAAATGTCGATTAGCATGCAGAAACCACC
ref-37015	10	30.436	GCAAATATCGCGATAGAGTTGCTGTGTTCGCG
ref-88699	10	30.515	CAAATAGCCCCGAGTTGCGTGCGGCTCTCTAC
ref-113408*	10	30.596	CTTTGTTTTCCGACTGACGTGCTCTCTACAGT
ref-105231_17	10	31.084	ATGGAGTGAACGACCCGTTTGCTGGAAATAGC
ref-117323_27	10	31.513	TGTAGCAGACCGACTCCTCTGCTTCATATCGC
ref-45954_29	10	32.58	GATCAGACAGCGAGCGCTCTGCAAAATTCAAT
ref-89864_32	10	33.119	ACAGTGTATCCGAAGAGCATGCAAGGTCTGCT
ref-16194	10	33.652	CAGTGAATATCGACACCTGTGCGGTGATTGAC
ref-10821	10	33.701	TGTATTGCTACGAGACCACTGCTTCAGAAAGT
ref-96923_26	10	33.729	GTGCATGCAACGATGCACTTGCAGTGGAGGTG
ref-3630_16	10	34.916	ACATCTCTGTCGATCCTTATGCTTCCACAGCA
ref-104396	10	35.105	ACAGGGAAACCGAGGACACTGCCTCACAGTTA
ref-112835	10	35.375	CTTTTTGATCCGAGCAAAGTGCACCGAAGTGC
ref-116062_6	10	35.513	TCAGCTGACACGAATAACGTGCAGTGCTTTAG
ref-40523_28	10	35.814	CTAGCTCAAACGAGCTCAATGCAATGACTGAG
ref-122309_5	10	36.435	GTGCTAAATGCGAGTGCAATGCTGATAGATGT
ref-42760_2	10	36.839	AACCCACTGTCGATGTTGCTGCTAGCCAATGT
ref-82400_30	10	37.08	AAGAGGAAGCCGAGTCTGGTGCAGATACTCAT
ref-80425*	10	37.306	ATCTCAAACACGAGCTGCATGCATATGAATCT
ref-109274	10	37.544	CTTCCTGTTACGAGCTACGTGCATTGACTCTC
ref-6523	10	37.91	CGGAAGCCCACGAACACATTGCCAGAGACCCC
ref-60761	10	38.039	CTTTCAGAGTCGATAAGCTTGCATCGCTCTCT
ref-104129_2	10	38.29	GCAGGGCTTTCGACTGGGCTGCCGCCTGAAAA
ref-90403_6	10	38.503	TATCCGGTGACGAATTGCGTGCCACTCCAATT
ref-3373_32	10	38.614	ACCTCCTCCACGAGACGAGTGCTCCCAACCTT
ref-52179	10	38.766	TCTCTGGACTCGAGGTCATTGCTGAAAGGGCA
ref-90403_4	10	38.983	TATCCGGTGACGAATTGCGTGCCACTCCAATT
ref-45470_31	10	39.027	CCATTACTTACGACAACCATGCTGATCTCCCT
ref-107071_30	10	39.035	TGTTGTCTTACGACATGGCTGCTGTCGCAGCT
ref-117514_31	10	39.037	AGCGCCTGGCCGAGGAGACTGCAGCACACAGC
ref-45470_29	10	39.038	CCATTACTTACGACAACCATGCTGATCTCCCT
ref-56939	10	39.21	AGGGTCAGTTCGATACCAATGCTTCGTGCGCA
ref-61735	10	39.306	AAATGCCGGACGATGTTTGTGCAGTCCTACTG
ref-122021	10	39.427	AGTTCAGCAACGAAGCCAATGCAAGTAACTGT
ref-70896	10	39.532	TCATTGCAGACGATGCTATTGCACACCCCTGA
ref-99294_4	10	39.635	GGTTATCCAACGAAATCAATGCAATTTGCGAT
ref-7036	10	39.683	GTTGCAGATGCGACATCCCTGCTAACAACGTT
ref-35930_24	10	39.768	CCTGCACACACGATCTGATTGCCTGGCTGTAG
ref-103055_17	10	39.817	GTCTGCAGCACGAAGCGTCTGCGTGTTTGCCT
ref-77964	10	39.824	TGAAGTGGGACGACGGATGTGCAGGAAAGGAA
ref-105917_23	10	39.833	CCCTCACGGACGACTGATGTGCGAAATAAAAG
ref-15466	10	40.006	ACTATGATGACGAGAAGACTGCTGGAGGGCAG
ref-5086_23	10	40.083	TGCAAATAAGCGATGGCTTTGCCCACATGCTC
ref-78078_2	10	40.121	TCGTGCGGCTCGAGTGAGATGCCAGGGAATCA
ref-13874_26	10	40.195	AGGGCATTCTCGAGTGGAGTGCATCATTCAAT
ref-100081_15	10	40.365	TGTCCAACAGCGAATGCTTTGCCAGTATTGGG
[truncated: 6,489 more rows]

## Sheet: Female map
Table S1 Information of markers located in the female genetic linkage map of the Carassius auratus. Distorted markers are marked with ‘*’.
Marker	Linkage group	Map position (cM)	Marker sequence
ref-97626	1	0	AACATCCAAGCGATCCGAATGCTTAATTACCA
ref-108014_31	1	0.799	TACTTATAATCGACCTGTGTGCACACGCTCTT
ref-92494	1	1.124	GTTTCTTTTACGATGCTCTTGCTCCTCCTACT
ref-91967_15	1	1.421	CTCTCTGCAGCGATATGCCTGCACTTCACCAC
ref-16816_15*	1	1.642	CCTTCACTCACGAAGCGCTTGCGCCCCCTGTT
ref-24088_5*	1	1.961	TTTATCCAACCGATTCCTGTGCGACTGACTGT
ref-117734_28	1	2.322	TGCTATGACACGAGAGCCCTGCTGGGCAGGAA
ref-12079_32	1	3.424	AGAGGGTGAACGAGCGAGATGCTGAGGTGTTG
ref-99521_26	1	4.667	ATTCCTGGTGCGAAACAGTTGCACCAAATCAC
ref-74084	1	6.419	ATCAGTATTCCGATGCGCTTGCTTCTCTCTCT
ref-27800_25*	1	7.118	ACCCCCAAATCGATCTGTCTGCTCTGGCAACC
ref-110498_3	1	8.044	GAGGAAAATGCGAACTGTTTGCGAATTGACAG
ref-110498_4	1	10.14	GAGGAAAATGCGAACTGTTTGCGAATTGACAG
ref-4099	1	16.567	TTAGGCTTTGCGATGCTAATGCAGCCTAGACC
ref-124208	1	18.216	ATCTCCAGTACGAAAGTGCTGCTGATTAGCCG
ref-60454	1	18.669	GCCATACACACGACGAGCCTGCACTCCCACAC
ref-62443_30*	1	18.955	GTGACGAATACGAGACTGTTGCTCGGTGTAAT
ref-75205_5*	1	21.749	ATTGCTCTCACGAGCAGCCTGCTGCTGCATGA
ref-81191_30	1	22.509	CCCATGAGGACGACAAGCATGCAGAGCTTCCC
ref-59198*	1	24.577	GGGTGTTTGTCGAAAGCTGTGCAGCTGCTATG
ref-6581_25	1	25.381	TCCCTGCACTCGATTGGGATGCTCTCTTTTAT
ref-77717_15	1	26.388	CCTGGACCAGCGAGGGATATGCTGATACGTGT
ref-101708	1	26.878	TTCCCGCAAGCGATGTGATTGCGAATTCACAC
ref-110268_19	1	27.216	AACACATGCCCGAATTGCGTGCCTTTAAATGC
ref-8248*	1	27.521	TATGGTGTTCCGAGGCCATTGCTCAAGGCAAA
ref-69888*	1	28.139	ATTGCCCTAACGACTGCAATGCACAGACTCTA
ref-42900_6	1	29.244	CCACAGAAGCCGACCACGCTGCACTTTCCTCT
ref-38013	1	32.134	ATGTAGCAGACGAGTGCCGTGCCGTCGTGTTG
ref-81758_25*	1	33.804	GGCAGCCCATCGAACTGCTTGCAGCAATGTTA
ref-55912*	1	34.475	ACATGACTCACGACACTCGTGCATATCCCCAC
ref-122636	1	34.757	TGCAGTAAAGCGAGGTCGGTGCAGAAGAAAGG
ref-79535*	1	34.9	GTTCGCTGGACGAACAGATTGCCTAGAGTAAC
ref-80100_24*	1	35.013	AGACACTCAACGACTGGGATGCCAAAAAGACT
ref-67537_10*	1	35.594	TGGACGAGAACGAGCGACCTGCCGTCTAGACG
ref-63417_28*	1	36.776	CACCCATGAACGAACTAAATGCGGAGGGCAAT
ref-63417_29*	1	36.776	CACCCATGAACGAACTAAATGCGGAGGGCAAT
ref-24389	1	40.23	GGCGGCAGCGCGATAGCAGTGCCATCTAGCGA
ref-67407*	1	40.854	GATGAGAGTTCGACTGCGTTGCCTCCCTCGGG
ref-27151_4	1	42.706	AAGGCAGTTACGACAAGGGTGCCACCTACTGG
ref-75785	1	42.708	TGTTAGCTAACGAGTTTGTTGCGTTGAAGACG
ref-36064_23	1	43.664	CGACAACTACCGACGCGTTTGCGCTCTCTAAA
ref-66897_6	1	44.711	ATGTGCTATCCGAAAGGTGTGCAGATGTGCGC
ref-117308_19	1	45.762	AGAGAGAAGTCGAAAATGGTGCGAGACAAAGA
ref-119858	1	46.896	CGGCTGTACACGATATGTATGCCTCAACATCT
ref-29102	1	48.124	TTACATCAGACGAAGGGTTTGCAGGCACAGAG
ref-10546_30	1	48.511	GGTTAGCCTACGACAAATATGCAGTGGCGTTG
ref-112421	1	49.559	ATCCGACACCCGAGACCGATGCAGAGGACGAC
ref-83008_5	1	50.431	AGAATGTTCACGAAATGGCTGCCAGCTCAGAG
ref-122168*	1	51.216	GACCGCCCACCGACAGATATGCATTTGGAAGC
ref-55051_7	1	52.969	TAGGTTTATTCGATCAAGCTGCTCTGCTGTGA
ref-55051_10	1	53.063	TAGGTTTATTCGATCAAGCTGCTCTGCTGTGA
ref-96495_29	1	53.753	GGATAGTTTCCGAAGCCTCTGCCCTGCCTGAA
ref-29330	1	54.465	GGCGCGCCCTCGACCAGGCTGCACACCAGACA
ref-80808_2	1	56.092	AGGCACCAAGCGAGGAATGTGCAGTCAAAGAA
ref-105817	1	58.492	TATGCAAGCACGATGACTGTGCATCAGTGCCA
ref-20814_15	1	59.266	GTAGCTGCTTCGAGAGAGATGCCTCAGAGTAT
ref-55208	1	59.977	TCATGAAGGTCGACTGTCGTGCAAATGACATG
ref-70532_32	1	60.376	TGATCTCTGTCGATTGTGTTGCACTCAGGTTA
ref-49259_32	1	60.942	CGCCTGGTTTCGACTCCTCTGCTTCAATCTGG
ref-105614	1	61.187	CTTTTGCGTTCGATGCAATTGCGTCATTGGCG
ref-80804	1	61.711	TTATCTCTCCCGATTTGGGTGCCTCCCCTCAA
ref-10281_30	1	62.427	ACACGCCTCCCGAGAAACGTGCTGCTAGTCAT
ref-57336	1	63.473	AAGAGTCTGACGATGACAATGCACAAGCACAT
ref-5775	1	63.488	GTCTCATAGACGATGTTTTTGCCGAAGTGATG
ref-73666	1	64.593	CTTCATAAGGCGAAGAGGATGCGGGGGCAGCA
ref-16765_2	1	66.359	CGAGTGTTTGCGAAGGTCTTGCTATGTGCCAA
ref-102414	1	67.74	CCTGTTGTACCGATGCAGGTGCCGAATTCTGA
ref-50330_29*	1	68.381	AACACGTGTACGAGTCATTTGCAGGCTTTAAG
ref-71793_3*	1	68.646	TCCTGTACAGCGAAAGGTCTGCAGGATTAGCT
ref-40982	1	69.192	GTTGTTTTCGCGACGTGCATGCATTAAAACAT
ref-18393_10	1	69.631	AGACTCCAAACGAAACAACTGCGTGGAGTACA
ref-32624*	1	69.648	CCCTGCTGATCGATTGTCCTGCAAAGCTTGGC
ref-53795	1	69.665	TTTCTGAACACGACAGCAATGCTTCAACGTTG
ref-49346*	1	69.72	CCTGGGTGCACGAGGCCTGTGCAGAGAAACAC
ref-73035	1	69.757	GTGAGTGGCGCGACCATTGTGCCGTGCCATTA
ref-120117_4*	1	69.841	CCTCTGGAGTCGACCCCCGTGCATACGCGTTA
ref-19170	1	69.967	GACTGCCTGCCGAACAGACTGCTGTACAGAAG
ref-11872	1	69.972	ATGTTTGGAACGAATGTTATGCTGCACCGCAG
ref-8564	1	69.985	GTGGTCAGCACGATTGCTTTGCTACACATATG
ref-93156*	1	70.467	ATCTGGTTTTCGACCACATTGCAAGCACAGAG
ref-58917	1	73.046	GTCTATTCAGCGATTCTGTTGCATGTTAAACA
ref-32728	2	0	CTTTTAGAGACGACTCGTCTGCGCTTTAGAAT
ref-112361	2	1.019	AACCATGAATCGAATGGCTTGCTTGACAAATA
ref-50716_5	2	1.62	AATCCCTCACCGAAGGAGCTGCATTGAGAATA
ref-79655	2	2.327	AACCAACCAACGATCTGTATGCACAAATAACC
ref-110873_5	2	2.566	ACATTAGTGTCGAATGCATTGCACTGGAGCTG
ref-57578	2	2.899	GTTACACTGTCGAGTGTGTTGCTGCTGTATAT
ref-41285_25	2	3.391	CGATGCCAGCCGAAGCCCATGCAGCTCGCCCC
ref-32976	2	6.905	TGCCTTGTCGCGATGAGCCTGCCTTCAGGTGT
ref-124289_14*	2	8.76	TGCAGCTTGACGACAATAATGCATCACCAGAC
ref-36971	2	8.773	TTTGTTCTGGCGACGGCCCTGCAGATCGCACA
ref-15595	2	8.991	GAGATGCGGACGAAGATGATGCGCAGCTGGTG
ref-14141	2	9.608	TTTTGGATCACGACTAGGCTGCCTCACTGACA
ref-46349_23	2	12.578	ATAACCAGTGCGATCCGTATGCTGTCGTCTCG
ref-86291_16	2	15.98	TGCTCCATCTCGAAGCTTGTGCAGGCGGTTGG
ref-122274	2	17.42	TCCTGTCCTACGAGGAGAGTGCTCACTGTGTA
ref-89433_24	2	18.017	CTCAGCAGAGCGATCACCGTGCCTGGGGCAGC
ref-29268_19*	2	18.193	AGATATGATACGATGGCCCTGCCACTAGATTT
ref-11996_23	2	20.027	ACTGAACTGCCGAAATGGTTGCATAACGGACC
ref-92180_14*	2	20.667	TGTCTGCATCCGATCCCACTGCTATACGACCC
ref-787_3*	2	21.493	CAACACCACGCGACCCTGCTGCCGACGTGGCT
ref-94591_1	2	22.14	TGGCACATTTCGACTTTGGTGCTGGTGCATGT
ref-14268*	2	22.784	TGACAATGACCGACTCTGCTGCTGCCGTAACA
ref-37415_4	2	23.272	TATCCAATGGCGATTCTGTTGCCAAGGTGTTC
ref-119532	2	23.805	ATAAAAACTACGACTGAGATGCTGACCTGAGT
ref-75185_5	2	26.93	ACATTAAAAGCGACCGTTCTGCTGGCGCAGGT
ref-120642	2	27.688	GCCAATAACCCGATGATCATGCAGAGCTGCAT
ref-57324	2	28.161	GTAAGAAAGGCGATTCTGGTGCCATTGCTGTC
ref-11708	2	29.182	ATTGTGAACACGACACACATGCTTGTAGTGAA
ref-16992	2	29.579	CAAGAGACCGCGACTGTCTTGCCGTAGCGTGC
ref-41200_26	2	30.178	GTTTCAAAACCGAATGAGCTGCTTGCGTAGGC
ref-49894_6	2	30.241	AGTGCCGATACGATGCCTATGCTCAGAGCCTT
ref-39706_32	2	30.73	AGAAACGAAGCGATGCGCATGCGCTGGATTTA
ref-115350_30	2	31.111	GCGATTTATGCGAGCGTGTTGCCTGGGGAACT
ref-28927	2	32.737	TACTCTCCAACGAAGGTCTTGCAGGTTAGGAA
ref-64431	2	33.299	CATTCTGGTCCGACAACACTGCAACTGTAGCG
ref-86256_6	2	33.48	GGTGCAACAGCGATATAGCTGCCCACTGCTAT
ref-24677	2	33.494	CCAGATACTACGATGCGCTTGCACCCGGGGTC
ref-119624_6	2	33.694	AAAGCGCATCCGACTGTCATGCACATTTAGTC
ref-104108	2	33.924	TTTCTGTTCCCGATAGTGATGCTCTTGTGGTG
ref-90297	2	34.315	AACAAAGCAGCGATCTCTTTGCATTTAGCCCT
ref-69650_16	2	35.305	GACATGAGGACGAGGTTGTTGCCTCAAGAGTG
ref-92099_8	2	35.835	CTTGAGCGCTCGATCATTCTGCTGTGTGTTCC
ref-55224	2	38.018	GTGGTGGGCACGATATTACTGCTCTGTCTGAA
ref-108302	2	38.218	AGAGAGAAACCGAGTCATGTGCCAGTGACACA
ref-121622_17	2	38.618	CTGCTGCACCCGATAGCTTTGCAAGATCCACC
ref-32345_16	2	38.79	GCTCACAGGACGAGCGGCTTGCTGGGGAACCA
ref-121622_10	2	38.858	CTGCTGCACCCGATAGCTTTGCAAGATCCACC
ref-18884_18	2	40.584	CCTCTGTACTCGACCTGCTTGCTGCCCTCTTT
ref-38515_6	2	41.05	TCATTGCACACGATGGTGGTGCTTCAAGTGTA
ref-116134	2	41.544	GACTGTGCAACGAAGGTTATGCTCTAAGATTG
ref-3104	2	42.094	CTTGTGATTTCGACTGTTTTGCTTAGCCAGAC
ref-40786	2	43.688	ATAGATGTTCCGAACTCCCTGCGGTAAATTGA
ref-77400_6	2	45.545	AGAGACCGGACGACTGCCGTGCACAAACAAAA
ref-26639	2	46.019	CTCTCCCACACGAGCAGCCTGCACCAGTCAAT
ref-54755	2	47.939	GCTGCCGACACGACCGGGCTGCTTCCAATCGT
ref-93883_30	2	49.083	TAAGCCTCCCCGATCGTGATGCTTCAGAACAC
ref-61358	2	50.798	ACTTTAATGACGATGTGACTGCCTCAATTGTG
ref-109211_32	2	51.559	AGCTGTGCAACGATCGAGGTGCTGTTCTAGCC
ref-41258	2	52.168	TCCACATTTCCGATGCTCATGCCTGAATGAAC
ref-82858	2	53.539	GGGAAATCCGCGACACCTGTGCCCCCACCATC
ref-82147	2	54.843	GTGTCTATTACGATTCTCCTGCCTGCAGCTGG
ref-78947_2*	2	56.084	CCTCTTGGTCCGATGTAGATGCTCTCAGCAAA
ref-56052_1	2	56.918	GAGACAAAGACGACGGTATTGCTGGATCGTCT
ref-27046	2	57.156	CTTCGAAAAACGAATCTAGTGCACGCGCTGGT
ref-56052_25	2	57.714	GAGACAAAGACGACGGTATTGCTGGATCGTCT
ref-48413_27	2	59.56	TCTGACCACCCGATCACAATGCCCCGCCTGCA
ref-60665_31	2	60.639	GTAAGCAGAACGATACTGTTGCTCGGCTTTGA
ref-22206_32	2	61.835	AGCTCAGGTACGAGTCCTGTGCAACATGAGCA
ref-98423_32*	2	65.951	CAGCTCCTTCCGAGGTCCCTGCTCAGTGTGGG
ref-117127_16	2	66.913	TCTGAGAAACCGAAGGAAATGCAAGAAGTGCT
ref-89558	2	67.296	GCACTGATAGCGATGCTAGTGCTAATGCTCCT
ref-64706_30	2	67.334	CTCATCACCCCGACCCCTGTGCTTCAACACGA
ref-43405_18	2	67.398	GAGGATGATACGATACCGCTGCTCCCCTTCAG
ref-43405_6	2	67.496	GAGGATGATACGATACCGCTGCTCCCCTTCAG
ref-118848*	2	67.601	ACAGGAACACCGATGCCAGTGCCAAAACCCAG
ref-88634*	2	68.149	GAGCACTATGCGATAGGGCTGCATGATATTGG
ref-114081	2	68.233	TCCATTTCTCCGACATCATTGCCGCAACTGCA
ref-36674_32	2	68.234	ATCCAGCACCCGAGTGGGGTGCAAAAACAGCA
ref-89193	2	68.541	TACTCAGGCTCGATGCTCATGCAGGTTGCCAG
ref-36674_3	2	68.876	ATCCAGCACCCGAGTGGGGTGCAAAAACAGCA
ref-27659	2	69.084	CAGCGTCAAACGATGCATTTGCAGAAAGAGTC
ref-13511	2	69.349	GAATCAGGCTCGATGCTCATGCAGGTTGCTAG
ref-70396	2	70.466	GACAAGCGCACGAAGAGATTGCACTCTTTCCT
ref-78612	2	71.237	GACAGCATACCGAATCCACTGCTACTGCTAGG
ref-65054	2	72.261	TCTTGCTAGTCGATGCGGGTGCATTATTCCAG
ref-72449_6	2	74.402	TGACATGGACCGAATCTCATGCTTTGGTTTAC
ref-60431_3	3	0	GGCGAATCTCCGAGAGGCCTGCAGAAGTGATG
ref-93399	3	0.641	CAGGAAACCGCGAGAGATGTGCCACAAAGGAC
ref-89861	3	3.131	AAGATTAATGCGATGCATTTGCGGCGGTTTCT
ref-115613	3	3.629	TCCTTGTTGCCGATGGTTTTGCTTTGTTTAGT
ref-76123	3	4.404	TCAATGAGGACGATGCCTTTGCTAAAGGTCCC
ref-41100*	3	5.435	CCTTATAAGGCGATGGCTTTGCAGGCAGTGTT
ref-41472_16	3	5.636	CTTTAAGACGCGAGGTGATTGCATGAAGTCTC
ref-85894_4	3	5.999	ACTTTGCAAACGAACTGCTTGCAATTCATTCT
ref-99975_30	3	6.437	CCGGTCTAATCGAGCCAGGTGCTTCCAGGCCT
ref-41472_9*	3	6.607	CTTTAAGACGCGAGGTGATTGCATGAAGTCTC
ref-60922_14	3	7.396	GATGGAAAGGCGATTATTGTGCAGAGCGTAAG
ref-71281_4	3	7.691	CAGATAGAGCCGACTCTGTTGCCATGGCAACC
ref-71281_26	3	7.691	CAGATAGAGCCGACTCTGTTGCCATGGCAACC
ref-9391*	3	11.234	CAACGTAGACCGAAATGTGTGCAGTATTATGC
ref-18450	3	12.452	TGTGTCAAAGCGACTGGTATGCTATGGAAAAT
ref-106853_31	3	13.656	CTTCGACCCTCGACCCCTCTGCCTGTCAGCGT
ref-72515_16	3	14.351	ATCGCTAGCTCGAAGTGTTTGCGTTAAGTATG
ref-102478	3	16.683	CGTGAGCGCGCGACGGCTCTGCCTCCAAGAGT
ref-68114	3	17.506	CGTCCAGCAACGACTAGCTTGCTTAAAGCAGT
ref-62630	3	18.401	TCTATTAGCCCGATCACGTTGCACTGGCCAGC
ref-114324_31*	3	18.839	GTTTTCCATGCGACTCTTGTGCTGCTTTTATA
ref-45761	3	19.112	AGTTTATATACGAGGCCCATGCACTACATTCC
ref-99307_23	3	19.132	ATGCTGCTTACGAAGTCATTGCATGATAGGGC
ref-89687_5	3	20.368	GTTTTGACAGCGAAGGCTTTGCTTTAGGCGGT
ref-54825	3	21.482	TGGCACATTTCGAACCCATTGCCTCGATATAA
ref-68784	3	22.22	AACAAGAGAGCGAGGAGAATGCAAAACAGATG
ref-74624	3	22.381	GTTGCTGGCCCGAGGCACTTGCCTAATAAATT
ref-14983_7	3	23.336	CAGGCCATTTCGACATTCCTGCATTTGAATCC
ref-111622_10	3	23.598	TTACCGAACACGATTCTTTTGCTACCTTGTGA
ref-71869_28*	3	24.047	AGCATCAATACGAGAGACTTGCAGGAGTTTTC
ref-37584_18*	3	25.471	TGCAGGAGTTCGATGCTGCTGCCACTACGATT
ref-107042_8	3	27.067	TCGAGATCCTCGACTCTTGTGCCCACAGTGAC
ref-108306	3	27.607	TCTCTGCACGCGACGGACATGCTCTTATCGTT
ref-109565	3	27.617	AAAAGTTTGCCGACCCCTGTGCTAGACCATCA
ref-5340	3	28.147	GTGTTTGTGGCGATATCATTGCCTTTGCTCTC
ref-55850	3	28.784	TTTGTTTCGGCGAAGAGCATGCAACGTCCTTG
ref-107209_32	3	29.407	GGTGGCGTAGCGATTTGCATGCTTGTCTTATC
ref-14760	3	30.04	ATGGCCTGTCCGAACTCCATGCCCATCCAACA
ref-78960	3	30.675	TCGGACTTGTCGAAGGCAATGCAAGACAGAGT
ref-86085_23	3	31.011	GAGGTTAGAGCGATGAGAGTGCGTTAAGAGGG
ref-111321_1	3	31.215	TGAATACACACGAGACAAATGCAGGTGGTTTG
ref-107209_26	3	31.608	GGTGGCGTAGCGATTTGCATGCTTGTCTTATC
ref-59602	3	32.426	AACTATTGGACGACCATGATGCAACCGAATCA
ref-23374	3	35.8	TCCAAGGATGCGAGTGGGATGCCACTGAGGAT
ref-68483_5	3	37.925	AGTCCGAACACGATCTGAATGCTTTACTCACA
ref-90931_10	3	39.094	CATTGTTGAGCGAAGCTCCTGCCAAAGCAGCT
ref-81827_26	3	40.478	GTGTTTCACACGAGGAACGTGCAGTAGTTAAT
ref-61180	3	41.128	AATCATACACCGAGACAAGTGCAGGAAACGTT
ref-25250_26	3	42.016	TCTTGTGCACCGAGCCCATTGCCCATTGGCCA
ref-115513_16	3	43.229	ATACAGAATGCGACAATTATGCGGCCTCCTCA
ref-56303	3	45.584	AGCTCCCTTTCGAACCCGCTGCGTTAACATGC
ref-22679	3	45.62	ACTGAACACGCGAGACCTGTGCCAGAGTGAGA
ref-87785_19	3	45.964	AGTGATTCAGCGATATGGATGCTGATGGTGTA
ref-59688	3	46.621	AGCCTCCGCTCGAGACCGCTGCGACAAACCAC
ref-64931	3	47.431	ACAGACAGTGCGAGACACTTGCATTTTACAGC
ref-119722	3	47.693	AGGGCCTTTTCGAATGGCTTGCATCAATAACA
ref-104916_29	3	48.053	GACCAGGGGCCGACAGCTGTGCTGGAACGACT
ref-91437	3	48.244	AGACACTCAGCGAGTCGCATGCTCTCTGATGT
ref-70458_25	3	49.521	CAATGCATTTCGACTGACCTGCTGTAGTATCA
ref-89840_9	3	50.253	ACTGCAGCCGCGATCACTCTGCAGGGTGGGGA
ref-120909_23	3	50.697	CTGCCAACTGCGACCCCTATGCGGTCACCGAG
ref-39308_1*	3	51.024	TTTGGGCGTTCGACCGTGTTGCTGCGTTTCCA
ref-77981_24	3	51.175	TAATGCATCACGAGCACCATGCAGTTATGGCA
ref-21011	3	51.609	GCTTCCTCTTCGATTGGTGTGCAGTGCTTTGT
ref-47267_10	3	51.621	AGAGTTGAAGCGATGACAGTGCTATGAAAAGA
ref-27595	3	52.173	TCCTGCCTGACGATGGAAATGCAGAGTGATTT
ref-77049	3	52.518	CATACCTGAGCGACTCCCGTGCCGACGGGTAT
ref-63924_7	3	53.831	TCTGTTTGAGCGACAAGGGTGCCGTAGCTGTC
ref-47267_18*	3	53.915	AGAGTTGAAGCGATGACAGTGCTATGAAAAGA
ref-14998	3	54.09	AGAGTGGACACGACCTGGCTGCCGCACGAGAT
ref-90214	3	54.421	GAACTCAAGACGACCGCAGTGCATAACCATCT
ref-98618_31	3	54.602	ATCATGCTGTCGAATGGGCTGCTGATGAAGCG
ref-106028_30	3	54.739	ATCGATAAACCGATGACGATGCATTGCACGGC
ref-103050_6	3	54.947	GCGGGCGGTACGAACAAGATGCTGCTTAATTA
ref-37092_16	3	55.081	GTTTGTGCAGCGAGGCGCTTGCGAAATCCAGC
ref-114305	3	55.44	TTTAGTTCCTCGACACTGTTGCCTCTGGCTTG
ref-124115	3	55.797	AACGGTTTCTCGATCTCAATGCCGAGATGGTC
ref-53515_1*	3	57.279	TGGCTGCCACCGACTGCGTTGCCTCAATGTTT
ref-23881_8	3	57.288	GAAACAACCTCGAGACACATGCAACAGCTCAC
ref-30	3	58.077	GACACGAAACCGACATGAGTGCTGGGATCTAC
ref-23881_10	3	58.11	GAAACAACCTCGAGACACATGCAACAGCTCAC
ref-98670	3	58.202	GCAAGACGAGCGACTGCTATGCTCACAATCTG
ref-62654	3	58.249	GGTTGAGAAGCGATATGCGTGCTTATGGAGTA
ref-114150	3	58.378	TGACGACCACCGACCACCGTGCACACTCATCA
ref-37568	3	58.382	AATGCAACGGCGAAAGATGTGCCTCATGTATT
ref-51034_2	3	58.608	TGCTGTGGAGCGAGCGTTGTGCTTATAAAGGC
ref-98086_27	3	58.825	CAAACAGACCCGAGTGTGTTGCATGGATGTCT
ref-79668	3	59.116	CTGTGATTCACGAACAAACTGCTCAACCGAAT
ref-56331	3	59.415	ACGTTAACACCGATTGGTATGCGGCTGTGTCA
ref-5172	3	60.736	GAATGCTGTACGAAAGGCATGCATTTAAAACT
ref-50030	3	62.601	GTGTAAAGTGCGATTTTAGTGCATGCAAGCAT
ref-108391_1*	4	0	GGATGCGTCTCGAAGCCTCTGCGGGCGTTTCT
ref-117246_8	4	5.002	TGTCATCTTGCGATAAACATGCCCCTCGCCCC
ref-91340	4	5.978	TAATCCATGACGATCCTTGTGCAATTTCAGTT
ref-113762	4	6.999	AATTGGATGCCGATGCTTATGCAATGCCCCAG
ref-3264_10	4	7.631	CTAGCAGATCCGACACTGATGCAGCCTCCCCC
ref-4279_16	4	7.666	GGCCTAGAGCCGATTCTGATGCAGAAGCGAAT
ref-25997	4	7.749	ACTATAAAAGCGACGGCGTTGCAACGTGCACC
ref-10952	4	7.759	GTTTCTGTCCCGATACGGATGCTAAAAGACCC
ref-20546	4	7.762	TCTAATGAACCGATGTGCGTGCATGTGGCACG
ref-4547	4	8.136	TCTCGGTTCCCGACCCTAGTGCTGGATGATGT
ref-35105	4	9.964	GGACTCGAACCGACACCCGTGCCGACAACCTT
ref-2895_6	4	10.327	AGCCATCACACGAAATGACTGCTGACAAACCA
ref-118621	4	10.585	ACAGCTCATCCGACCTTTGTGCTACAAACATT
ref-112570_8	4	10.867	TGCGTCTGGCCGAACCTGCTGCTGCTCGCTTT
ref-96482	4	11.298	ACACGATAGTCGAGCGTTTTGCGTAAAATCAA
ref-80060_9	4	11.462	GTGTGTCAACCGACTGATGTGCATGATCTAGA
ref-75556	4	11.553	ACCGGTGAGTCGACGTCTCTGCATTACACATT
ref-100358	4	11.977	ACTGGTGAGACGACACCGATGCAACCGGTTCT
ref-31350_3	4	12	AAACAGACCCCGAGCTTCTTGCCATTTCAGTC
ref-84413_5	4	12.544	CGCGGTCTGACGAAGAAAATGCCCCCCGTTGT
ref-60062_18	4	12.854	CTGCTGCTGCCGAAGCCCTTGCACAAACACAC
ref-27647_32	4	13.276	TGTGTTTGCACGAATCCTGTGCAATGGCAGCC
ref-85427_29	4	13.759	CTCCAACCCTCGACCCCTCTGCCTGCCAACGT
ref-99144	4	16.223	ATGGTTTCAGCGAGAGTGATGCAACAACCAGA
ref-38635_4	4	16.227	TGTTCAGACCCGATGTCCATGCTGCATTTTTC
ref-60079	4	16.973	CTGTCAATGACGATACTGATGCTTCGCCCATA
ref-44504*	4	17.215	ACTAAACTGCCGATCAGTATGCCGTGACTACG
ref-44727_14	4	18.29	TCTGCGGAGCCGAAAAACCTGCAACTCCCACT
ref-39832_28	4	18.755	GCAGATAATTCGAGGGAGGTGCAGCCTGCAGC
ref-17215	4	20.693	AGTGAATCTCCGAGAATACTGCCATCTTGTGG
ref-20946_32	4	20.777	AAAACATGCACGAGGGGTCTGCTGTGATGATT
ref-112678_2	4	22.498	ACAACAACATCGACCCCAATGCTGTAGGCAAC
ref-40140_25	4	22.967	TTAAAGGTCACGAATCCCATGCAGAGAAGCAA
ref-112978_4	4	23.019	AAACCACCATCGAGGTTAATGCTGGATCAACA
ref-83423_18	4	23.028	GATTTGTCTGCGAAGACAGTGCTTGCAGTTTA
ref-83423_5	4	23.028	GATTTGTCTGCGAAGACAGTGCTTGCAGTTTA
ref-49960	4	23.301	GTCCACATCACGATAGATGTGCACAGTGATGC
ref-68398	4	23.73	AATCAGTAACCGATCCAGTTGCAGGTGAGTTT
ref-73099	4	24.839	AAGTCGAAGACGAGATGTGTGCAGGCACCTCT
ref-90817*	4	27.608	CTTGTGTTCCCGACAGTACTGCAATGCTTTTA
ref-91465	4	29.435	ACAAGGCAGTCGATCACTGTGCATATTGTCTA
ref-65496_25	4	30.326	GTACTGATCTCGAGGAATTTGCTGCAGTGCTG
ref-114557_14	4	30.819	GGTGAAGACACGACGGAAGTGCCGCATCTTAA
ref-11452	4	33.852	ATAACTCTACCGACTGAGCTGCAGAAACAGAC
ref-24427	4	34.189	GAGTCGAACGCGACTTGGTTGCAACAACAAAA
ref-5645_24	4	38.211	GTTATCGCATCGAGCAATTTGCACTCTTCTCT
ref-58974_19	4	38.83	AATGCTTGAACGACAGAGCTGCAGTACAACCC
ref-122132	4	39.925	CAGCTTTGTCCGACATGTATGCACATTAATCG
ref-44024_2	4	44.333	ATGTAAGTCCCGAGGTCTCTGCTTTGTGTGGC
ref-59780_4	4	44.435	GAGTCGGTGACGAGTCACATGCGTAATGGCGT
ref-88190_23	4	46.809	CTCTACAACACGAGGCCACTGCCGCCGCACTG
ref-40600	4	47.44	TGAACCACGTCGAGAGCAGTGCAAGAATCTGC
ref-111059_26	4	48.068	TCTAAACCTGCGACACCAGTGCCATACAATGA
ref-38997	4	49.114	AGTGTGCACGCGACGTCCCTGCCTGTACGCGG
ref-21261	4	49.322	CCTAAGCACACGAAAATCTTGCCACAGCACAC
ref-117406	4	50.766	TAACATACACCGATGCAGATGCACGATGAGAC
ref-123417_16	4	51.456	GAGCTATAGCCGACATCTGTGCGCTTAAGCGA
ref-30880_4	4	51.638	GGCGCTCAAGCGATGCAGGTGCCTGATCAAGC
ref-84241	4	52.428	TAAAGAGGAACGACTTCCATGCACAAGCAGAC
ref-33371_16	4	54.456	TTATCTTGCTCGATCTGCCTGCTGATTTGACA
ref-5481	4	54.93	TGTACGAGCTCGATGTGTGTGCACTGATCAAA
ref-58897_14	4	55.672	TTGTAGCCAACGAGGGCTTTGCAGGGTAAATT
ref-20965	4	57.974	TGATGAGGAACGATGCTATTGCCTACAAGCTA
ref-32962	4	58.506	TACCTATGTCCGAGGAGCATGCCATAAAATGG
ref-54226	4	59.239	TTAGCATATACGACTGGATTGCTCATCGCGTT
ref-5691_1	4	59.62	ATGCTGTATGCGACACATTTGCAAAGACTGTG
ref-66437	4	60.568	ACAACTTGGGCGATGGCCATGCCCACGGCAGG
ref-8785	4	61.424	TCAAGGCACACGATGAGGGTGCTAACTCTTCT
ref-117745_29	4	62.136	ATATACGGTACGACTTGTGTGCTGAAGCTATA
ref-96963_9	4	62.562	AGGTCTGGGGCGAGGCAAGTGCATTAAATGCA
ref-37361_29	4	63.047	TATTTGGACACGAACTAAGTGCATCTGCACCT
ref-116821	4	63.34	GGTGAGAGAGCGAGAGGGCTGCAATCTTGGAC
ref-45476	4	63.65	CCCACGGGTGCGACGCCCCTGCCTCCATGCCA
ref-51177	4	64.103	TCCCTGAGGTCGACACACATGCGCACCTGTCC
ref-39392	4	64.816	GGTGATAGAGCGAATCTTTTGCGGATTTACAT
ref-33157_30	4	65.366	AAGGAGAACTCGATGTCCATGCGGAAGTGACT
ref-676	4	65.87	TGGATCCAGTCGAATCCTATGCCAACTCTTGA
ref-106030_5	4	65.879	ACGAGCGAAACGATCAGCGTGCACAGAAAGAA
ref-19467_32	4	66.108	ACTCTGTTATCGACCTCAGTGCATCCTCTTTC
ref-77530_15	4	66.421	GCATTGACTGCGAATGAGATGCTGAACGAGAT
ref-39225_8	4	66.615	TTGCTGTTGGCGATGCCACTGCCAATACCTCC
ref-63955_17	4	66.82	ATCGGGCAGTCGATGGAAATGCTTGTGTTGAG
ref-37229	4	67.505	CTCGGCCGAACGATATTGTTGCCTTGGATTTT
ref-3413_16	4	67.906	ATGATCAAAACGATTCCAGTGCATCAATTGGC
ref-11381	4	68.006	CACCAGAAGACGATGCAGCTGCTCCAAGGAGA
ref-16776_31	4	68.058	TCCAAAGGACCGAAGCGCATGCGTTTGGGGAA
ref-26480	4	68.059	CAGTGTACTTCGACCTCAGTGCCGTTTGTGTT
ref-94592	4	68.529	CTATTGGCAGCGATGCTCATGCACCTTTTCGA
ref-117531_7	4	69.408	CCGCGCGCACCGATAGGCGTGCACGAGCATCC
ref-115134_15	5	0	GAGAACGTGACGATATCCTTGCAAAACAATTT
ref-95819_16	5	0.6	TTTTATGAAGCGATGCGAGTGCTTTGTTTGAA
ref-98265	5	1.108	CTGTTGAACACGATAAAGCTGCTCTGACAGTC
ref-73906*	5	1.312	TGGGTTTTTACGATACCGGTGCCATTTGCATA
ref-35515	5	1.717	TGGTCTAATACGATGTTTTTGCAGTGAGGTCT
ref-72182_27	5	1.885	CACACTCTACCGACACAATTGCCATCGTGTAG
ref-5065	5	2.171	TGAACAGAGACGAGGTCTGTGCACCAAACACT
ref-4703*	5	2.352	ACGCTGCGCTCGATATCAGTGCCATGTGATCT
ref-80773	5	2.476	CATGGTGGAGCGAAGAATGTGCAAGTGCGGTA
ref-101203	5	2.637	GACAGAAGAACGACTTTAGTGCGTCATCGTCG
ref-98645	5	2.645	AGTCATAACACGAAACAGCTGCTCCTCAAGTG
ref-28147_2	5	2.662	GATCGCTAACCGAGGCTTCTGCTTCTTCATTT
ref-46640	5	2.832	GAATTTGTGACGAGCCGCATGCGTTCTAAACG
ref-28147_27	5	3.084	GATCGCTAACCGAGGCTTCTGCTTCTTCATTT
ref-76060_23	5	3.085	GTTGAAGGAGCGACATCTGTGCTAGAAGCTGT
ref-76060_2	5	3.161	GTTGAAGGAGCGACATCTGTGCTAGAAGCTGT
ref-110109_29	5	3.862	ACATGAGTCACGATACATTTGCCACTCCGGAA
ref-83921	5	4.129	ATTCTGGGGACGATGCATTTGCCTCAGCCCTG
ref-120930_4	5	4.321	ACAACGCGCGCGAACGTTCTGCCAATGAGAGC
ref-26129*	5	4.775	GCAGCGGCCGCGATGGGCGTGCCCGTGATCTG
ref-12025_14	5	5.189	CTTACGCAAACGACGGTAATGCATCGAGTCAA
ref-89681	5	5.562	CGCTCCTTCGCGAGTCCATTGCAATCATAGGT
ref-115834_30	5	5.714	CCATAGACACCGAGACAGATGCTGGTAGTTTG
ref-124113	5	5.834	AAAAGTCGCGCGAGGAAATTGCATTAAAACAT
ref-35558	5	6.053	TGATCTCACTCGAAATGTGTGCCCACATTATC
ref-117842_26	5	6.427	TCTCTCAGAGCGACACACGTGCCAGAAGACAT
ref-116003_31	5	6.929	CTGTAGGGTTCGAGTGAAGTGCTCCCAGCAGC
ref-3845	5	7.724	TCATGTTCTACGACCTCTTTGCCCAGAAGAGT
ref-42908	5	9.65	TAGACTAAACCGACTGCCCTGCGGATGTTCAC
ref-65260	5	10.571	AGAGCTGATCCGATTTCAGTGCCGGGTGAAAT
ref-101485*	5	11.371	TAACCAGACTCGACACCACTGCACTGCCATCT
ref-38805_31	5	11.799	CTGTGGGCCGCGATGGCATTGCAGGTGGGCGC
ref-82880	5	12.178	CTCTAAACTACGAACCAGATGCCAGAACCAAT
ref-27400_27	5	12.261	TTATTACACACGATCCATGTGCCGAGCCCTTT
ref-25447	5	12.866	GTTTTTTCCCCGACTTCCTTGCATGATCCACA
ref-87762_10	5	13.192	TCAGGGCGTCCGATACGGCTGCACAGATTTGA
ref-94066_24	5	13.227	AAACACACAACGACATCCATGCGACAGAATGG
ref-64435_14	5	13.892	CTCTGCGCTTCGAGTTTATTGCGCGTCTATTC
ref-64435_6	5	13.896	CTCTGCGCTTCGAGTTTATTGCGCGTCTATTC
ref-9765	5	14.19	CTACTCCGATCGACTGTCCTGCAAAGTTCAGC
ref-121621	5	15.008	ACTTAAGATGCGAAAGCTGTGCGTGACACACA
ref-52936_18	5	16.53	CCTGCACTGACGAGCAGTCTGCACAACATAGC
ref-99111	5	17.751	AACTTGAACTCGAAAGAGATGCCGATCTCGCT
ref-85735_31	5	18.232	ATATCCCGCGCGAGCCCGATGCTACAGCGGCA
ref-76958	5	20	TGTTCAGTACCGATGCTTGTGCTCCACTGTCC
ref-95189_16	5	25.922	GGATTTCGTCCGAGCAGCTTGCTGAAGTCTGC
ref-74220_29	5	28.157	GCAGTGCATGCGACAGCCCTGCCAGCAGAAAC
ref-13631_24	5	28.776	AGCGGTCAAACGATTTGGTTGCCATTGACACT
ref-74220_17	5	29.059	GCAGTGCATGCGACAGCCCTGCCAGCAGAAAC
ref-7630	5	29.524	CAATCTGCAGCGAAGGGACTGCGGCATGCCTG
ref-118705	5	30.742	GACGATTGTTCGATCGGGTTGCTTTTATTTTC
ref-112076_10	5	31.696	GGCTATGCTCCGACTAACTTGCTAGTTTAATC
ref-114802	5	32.054	ATCAGAGCAGCGAGTCTGCTGCACATAGACAT
ref-108967	5	32.445	TGTAGGGACCCGACGGGCTTGCAGATCTCTGT
ref-1902	5	32.487	GGAACTGCTGCGATGCTGATGCACGAAGAGAG
ref-107659	5	32.809	TGACACATCACGAACCTGCTGCTGAGAACGTG
ref-19950	5	33.265	AAGAAAACCCCGACTGGCTTGCTCTGTGGACT
ref-104582_15	5	34.499	ACAGTACACACGACAGACATGCAGAGGCACAG
ref-98461_23	5	35.386	TGTCAAGCAGCGAGATGCATGCATTTAAGACA
ref-120772	5	36.022	AGCAGTGGGCCGACATTTATGCTGCGGCGCCA
ref-39272	5	36.226	CTTCAGGGATCGAGCGGTATGCTGTGATTGGG
ref-122971_17	5	40.432	TTCAGTTTTGCGAGGGAAGTGCATGAAGCGAA
ref-94244	5	41.055	TCCTGTGCTTCGATTCACATGCCAGTCAAACC
ref-59114_4	5	41.692	GATGCATGCTCGAAAAAGCTGCTTGGAGGCAT
ref-37881_4	5	42.512	ATTTTTCTCTCGACAGCCTTGCTGCTGCGCTC
ref-7662	5	42.737	TGCACTGTCACGATCACTGTGCACAGTCACAC
ref-14947_23	5	42.755	CCCTTCTTTCCGAAGCAGCTGCGGGCGAATAG
ref-40024	5	42.808	GAAGAGAAAACGACTGAGGTGCCCTTGAGCAA
ref-6288	5	43.676	AGTGACACACCGACGTCAGTGCACTTAAACAC
ref-111779_27	5	44.134	GTAAACAACTCGAAAGTGATGCACAAAATCCT
ref-121079_17	5	44.51	TGTGAGTAACCGAAGCTTCTGCAGAACGACAC
ref-123480_23	5	44.765	AACTGCTCGACGAGGTGTGTGCCAAATCTCCT
ref-19572	5	45.025	TGAAGGCGAGCGACTGTGGTGCTGTAACGTTA
ref-113469_25	5	45.374	GTGTTTTGACCGACAGGAGTGCTAACTAAGTT
ref-63153	5	47.493	GTGTGTAACTCGACTCCACTGCTGTGCAGAAG
ref-286_19	5	48.236	TGTCTGGACACGATGCTCATGCTCTCAGTCTT
ref-85035_6	5	49.619	AGCAGAGCTGCGACGTACTTGCGCTTGCATGT
ref-82198_6	5	49.755	CCCGAATCCGCGACAGTTCTGCAGAGAGATGC
ref-82198_29	5	50.048	CCCGAATCCGCGACAGTTCTGCAGAGAGATGC
ref-83665	5	51.44	CTCTCTCTTCCGAAAACTCTGCGCCTTTGACT
ref-29312_10	5	51.873	GTTCTACTGCCGACACTTATGCTACCGCCGTT
ref-2516_26	5	52.147	AACAACCAGACGACACACATGCGTACGCATGC
ref-35670	5	52.464	TGTAAAGCCACGACGCAGGTGCAACTCAGGGC
ref-93168	5	54.094	CCCCCCTTGACGACGGGCCTGCATTAACATTA
ref-52000	5	54.37	TAACCGTGGACGAGCGTTGTGCGTTGTGCTTT
ref-93965_18*	5	54.55	TGCTACCAGACGAAGTTTCTGCTGATAACAGC
ref-45725	5	54.755	ATAACTTTTGCGACAGTTATGCCTGTCGTTTA
ref-67701_7	5	54.965	CACCGCACCTCGATTTAAGTGCGTAAATGCTT
ref-74962_19	5	56.216	GCATGAGAAGCGAGTGAACTGCCGCTGTTTGA
ref-75482_3	5	57.109	TGCACACGAGCGAGCATGCTGCTGGGAGAGGG
ref-69124_31	5	57.903	CCAATGTAACCGAATGTCCTGCTTCGGACTCG
ref-91519*	5	60.131	CTCTGTCTGCCGAGTGAAGTGCTGCTGTATCT
ref-85732_23*	5	60.75	AAGACCACGGCGAGAAACCTGCGAACAAAACA
ref-102265_5	5	61.738	AGCCGGAATCCGAAGGCAATGCAGAGAGCGAG
ref-102265_27	5	61.761	AGCCGGAATCCGAAGGCAATGCAGAGAGCGAG
ref-68344_10	5	62.556	TCAGCAGCAGCGAGGTTCCTGCCATGTCCCCA
ref-102520	5	63.258	GCCGTAGACACGATGAGTTTGCAGACTGATAA
ref-117432_29	5	63.921	TGTGATTGTCCGATCACGCTGCAAAACTGTTA
ref-102382_28	5	64.495	TGGAATCTCCCGATGCTCGTGCGTTTTTACGC
ref-48886	5	64.67	CAGACTGGAACGATCCTGATGCATGTAAGCTC
ref-48700_32	5	65.01	CAGTGTGCTACGATTGGGTTGCTCTGACCAAT
ref-72268	5	65.288	AGTTGTTTGTCGAGTCTGTTGCTTGCCTGATA
ref-40087_2	5	65.305	AGGGAGAGGCCGAGGTAGGTGCTGTTTCACGC
ref-71175_18	5	65.307	TGTGAATTGTCGATGCTTTTGCAGGCAACTGG
ref-113845*	5	65.524	GCTTTATCCCCGAGGTGTGTGCAATCCTTTTC
ref-33573*	5	65.811	TTACGCTTCGCGATAGGGCTGCACGATGTGTC
ref-79093*	5	66.516	GGTCATGAGACGACAATGCTGCATGCTATTTC
ref-49872_30	5	66.781	TGCTTTGCTACGAATTGGCTGCCGAGGGGACA
ref-83512_24*	5	66.973	AGTTTGAGGGCGAGAGGTGTGCCGTAAGGGGA
ref-60913_23*	5	67.012	CAGACTCCAGCGATACCACTGCTGAGACCTCA
ref-100753	5	67.318	GTGTGTGGGTCGATGCACATGCCGAGTCAAGT
ref-114758	5	67.58	ATTCCCAACTCGACAATCATGCTGCCGCAAAG
ref-54123	5	68.227	ACTAGAGATGCGAAGACTTTGCCACTCTAATG
ref-52267	5	68.708	ACCACAGTGTCGATTAGTCTGCATGACACATT
ref-111123_9	5	70.974	ACAGTTTCCACGACTATCTTGCCACACACAGA
ref-39230	6	0	CTTGGCAATTCGAACAATGTGCATTGCTGCAG
ref-102285*	6	0.428	CTATAGATGGCGACAACTGTGCATGAACACAC
ref-5007	6	0.82	CGCAGAGAGGCGATATTCATGCAATGAGAACA
ref-101893*	6	1.037	GTTCTGATGACGAAAGAGTTGCAACTATGGCA
ref-50441	6	1.184	CTCTTGGCATCGAACTCCATGCATTGAATGGG
ref-80898	6	1.234	GCACCCGAAGCGAGAATCATGCCCCTAGACCA
ref-76291	6	1.348	ACCGACGCGCCGAATGAGATGCAGTCTAACAT
ref-101191	6	1.43	TCGACGATCACGAGCCCAATGCAGGTGGGTCG
ref-66802*	6	1.59	GTGCTCTGTACGACATTTATGCGTGTCACGCC
ref-106605	6	1.704	ACAACAATTTCGATTGGACTGCCTGAACATTC
ref-31255	6	1.859	GCTCCCTGAACGACTCAGCTGCCATAAAACAA
ref-66006	6	1.903	AGCTGCACATCGATCCTAATGCCACTGCCTCC
ref-11069*	6	2.004	GAAACCCCAACGAGCCAAGTGCCTTTTATTAT
ref-14315*	6	2.03	GGGGGACGAGCGAAGGACTTGCACAAGGGTGG
ref-51776_5	6	2.086	AACCTCACCCCGAGCCAATTGCCAACAATTGC
ref-1384	6	2.125	GATGCGATGACGATGTATGTGCCCCCTTGCAT
ref-81315_19*	6	2.144	TTCTGTCCAACGACAGTTCTGCCATGCTTTTT
ref-99648	6	2.208	AGAATGAGCTCGACATTTGTGCAGAAAGCTTT
ref-56147_28*	6	2.217	CTGCAGAATCCGACAGGCGTGCCTTGCGCTCG
ref-103222	6	2.234	GATGAGGGTCCGATGACTTTGCTGATGAGGGA
ref-55089*	6	2.261	AGCCGCGATTCGAGGCTTGTGCTGTTGACATG
ref-173_28*	6	2.298	TCGAGGGCTGCGACATATGTGCAAAAGAAAGA
ref-118597*	6	2.387	TGTTCAGCAACGAAGCCAATGCCAGTAACCGT
ref-64439*	6	2.421	AGGAAGTCCTCGATCTGCTTGCCTGGTGGCAG
ref-17395*	6	2.485	ACGTTTTGGCCGACAGTGTTGCCAACTTCTTT
ref-106618_30	6	2.716	CCTTACAAGACGATGACTTTGCTTCAGGAGGT
ref-116067	6	2.852	CTCAGGAAATCGATGACGGTGCAGAGGACGAC
ref-100303_17*	6	3.014	AGAATAAAGCCGACAAGTGTGCAGAGATGGCT
ref-102402	6	3.279	ATACCCTTCTCGATGAGGTTGCCCAGGAGTTG
ref-83851	6	3.774	GCTCCACCCCCGAATCCACTGCCTCAAGCCCC
ref-95700*	6	4.211	TGCCCCTAAACGATCCAGTTGCTCCCTCCGGC
ref-101165_10*	6	4.574	TGGCGCTTCGCGATATGAGTGCGTCACATGTG
ref-78362	6	4.887	ATGCCATCAACGAACCTTTTGCTACGTACACT
ref-51270_8*	6	5.375	TCTTTACCGTCGAATCAAGTGCGCACCTTCCG
ref-65202*	6	6.277	TGTGGAGGACCGAGGGCTCTGCTTAATCTCAC
ref-39534*	6	6.351	GTGAAGGTAACGACGTTTATGCCACAGAACGC
ref-41858	6	7.285	GCCCAGAAGGCGACAGAGCTGCCCCCTCCCAC
ref-68276	6	8.419	ACTTTTATGTCGATCCCGATGCCGTTCCCCCC
ref-80169*	6	8.968	TACGAGGACTCGATCGTGCTGCAGTCCGTGTT
ref-31230	6	9.67	GGTTTTACCCCGAGTCCGGTGCCCCTGTGTGT
ref-94774*	6	9.957	TGGTCCGGACCGAAAGGGGTGCCCCGTAAAGC
ref-31468_16*	6	10.24	CTGCACTCCACGAGTGTGCTGCGCTCGCCTTC
ref-117191_18*	6	10.438	CATTGTTATACGACTGTATTGCTGGGGCCGGC
ref-15888*	6	10.793	ATTATGGAAACGATCTGGTTGCGTTTGTGTTC
ref-57554*	6	11.203	ACCAGGGTCTCGAAGGAACTGCCAACAGCTGA
ref-89949*	6	11.553	TGTCCAAAATCGACCAGGTTGCGCAGGCTACC
ref-53983_18*	6	11.947	GAGAAACCACCGACTCCGCTGCACCACGCTTT
ref-75145_19*	6	13.212	TACACTCAAACGAACCTCGTGCAGATCCTGAT
ref-75145_24*	6	13.212	TACACTCAAACGAACCTCGTGCAGATCCTGAT
ref-21223	6	13.858	TTTTTTGACACGACAGGATTGCCAAAGCATTG
ref-53787	6	13.976	TGAGAGAGAACGAGATCTCTGCTGCTGTCACA
ref-109726_7	6	14.537	AAGTTAGAAACGAGGCTCCTGCTCATTTTTCT
ref-14935_30	6	14.544	TATTCATGCTCGAGGAACATGCTCACAGTTCA
ref-55791*	6	14.861	AGTTTTGTGTCGAGGGAGATGCAGTTCATTTG
ref-49678_14	6	16.134	AACGCAGCAGCGAGAGCGGTGCTAGAGAAACA
ref-98149_2	6	16.6	AAAAAACAGACGACGGATCTGCACATCTGCTC
ref-120225	6	17.133	AGTTCACTTTCGATCTGCATGCATGCTTCTGT
ref-46086_14*	6	17.206	CACAGAGACTCGAATAGACTGCAACATGAGGG
ref-38957_15	6	18.871	TCGGCTGATTCGATCAGTGTGCGACTCGTCTG
ref-120805	6	19.407	TCTCGCTAGTCGACACAGATGCCATGTGACAC
ref-74156_32	6	19.473	GATCATCCGGCGATGCGCTTGCACTGATAATC
ref-43536_24	6	19.782	GGTACTCAGACGATCACCCTGCTAATAAAACA
ref-32047_29	6	20.588	CTCAAAAAGACGAGCGAACTGCATTCCACAAC
ref-15923*	6	20.916	AACGGCCTGTCGAACAGACTGCCGCGAGGTTT
ref-45700_27	6	21.375	ACAGTTAAACCGAGGGCTTTGCACTTCGTTGA
ref-89564_31	6	21.531	GCTGACTGAGCGACAGTCTTGCTGTGAGATCA
ref-67882	6	21.617	GCATCCACCCCGATGGAGATGCAGCCCTCCAC
ref-39916_5	6	21.92	TGAACCACTACGACTGGATTGCTAAGTGAATC
ref-16141_14	6	21.961	TTCTTCAACTCGATGTTTGTGCAGCTTAAAGG
ref-109253*	6	22.63	CCGCGGTCTCCGAGGCACGTGCTTTTTTTGTT
ref-17818	6	23.161	AATCATAACCCGACACCCCTGCCCATAAACAC
ref-72643	6	24.477	CACAAGCCTGCGAGGCTTTTGCAATATCACAC
ref-87690_3	6	24.8	CCCCTCTTTCCGAAGCAGCTGCGGGCGACCAG
ref-70521*	6	25.708	CAATCAGAGTCGAGGGATATGCTTACAGTCAG
ref-94531_18*	6	26.449	CTCACACAATCGAGGGGATTGCTGTGTCCTCC
ref-75461	6	27.183	GTCAGGCCGGCGAGGCCGCTGCCTTTCAGTTT
ref-108187	6	27.52	AATTAGATTGCGACTACATTGCGCTCGACGAC
ref-55867*	6	28.172	CATACGTAACCGAGATGACTGCTGACGGAAAC
ref-68029	6	28.924	TTCACCACGCCGATTGGGTTGCACCAATTTGT
ref-4676	6	30.615	CTCCTGGCAACGAGGCACATGCTTCTGCTTCA
ref-72301_14	6	30.798	AGCAGTGTACCGATAGAGCTGCTCACTGGATT
ref-29498	6	31.942	AGGACGCGTCCGAACCTCATGCATTTTCTTCT
ref-43421_5	6	32.205	TGCAAAATCTCGAAGCACATGCGTGACTATCT
ref-55703	6	32.277	AAGACCGCGGCGACCGAAGTGCTCCGGTAATA
ref-116779	6	32.588	TTAACATTGTCGAGTTTAGTGCCGTTGATCTC
ref-37098	6	32.916	TCATACAACCCGATTGGCCTGCACACACTGCT
ref-3486_9	6	33.092	AATCTGCAGTCGAAAGATGTGCCATGTGCCTG
ref-81608_8	6	33.827	TCATCCTGCACGACGGTGTTGCTATAAAGCTT
ref-84215	6	34.261	CAGAAAGCAGCGAAGCTACTGCCCAACACTGT
ref-118767	6	34.603	TCAGTGCTAGCGAGCGACGTGCGAAACTACAA
ref-50892	6	35.35	GTCAGTTTGTCGATTTTTGTGCACTCACTGTT
ref-79893*	6	36.073	TGATAATGCGCGACTCCTGTGCCACAGAAGGA
ref-80434_27	6	36.636	GGATAATGCACGACACCTGTGCCATTCACCCT
ref-15506_25	6	36.882	TGCAGTGATGCGATGCCTGTGCCAAATCGCCA
ref-75416_23	6	37.278	CCCCACAGCACGAGGCTGCTGCAAGCACACTT
ref-28057	6	39.912	TGTGCTGAATCGATGTCTATGCACAAAAATGT
ref-32693_8	6	40.218	AGAAGCCATACGATGAAGATGCAGAGTACATG
ref-32693_2	6	40.218	AGAAGCCATACGATGAAGATGCAGAGTACATG
ref-107673_18	6	42.571	GACATACATCCGATGTCCTTGCCACAAAGGAA
ref-54627_29*	6	43.71	GCACGACTCACGACTCGAGTGCATTTACTCGG
ref-76290_4	6	45.292	ATTCAAGCGACGAGCCCGGTGCCACCGAAACA
ref-67847_18	6	47.24	TGGTCATTAGCGATGTTGTTGCACTGCAGGGT
ref-49679_10	6	49.719	GCAAAGCTCACGAAACCGTTGCTAGGAAACAA
ref-33235_27	6	50.63	AAAACAAAAACGACTGCAGTGCCATTACAGTC
ref-91575_24	6	51.044	ATACATAAAACGAATGCTGTGCTACGTGTACC
ref-87165	6	51.652	ACTTTGCACACGATGACAGTGCTCCAAGTTTC
ref-97761_10	6	51.656	CCTTTCCGAGCGAGGCATGTGCCCTCTCACGC
ref-61847_26	6	52.314	TGCTCCTGGACGAAGAAGATGCTCTCATGATG
ref-109959	6	52.781	TACTAAAACACGAGGCTATTGCACACGAGACA
ref-110421_19	6	56.317	GATTAGGGGACGAGATCCCTGCCACCATTGAG
ref-17525	6	57.003	GTAACGACCACGAAGTTGGTGCATGTGCAATG
ref-66454	6	57.603	AGGAACCCAACGATCAGGCTGCAATGGCAGCC
ref-18439_28	6	57.827	AAAACCTCTGCGAGTGGCGTGCAGGACAGAGA
ref-56059_32	6	58.067	ACTGGTGGAACGAATGCGGTGCAATTAGCAGA
ref-60474	6	58.177	TTTTATTCCCCGAGCAGATTGCTCTAGGCCAG
ref-60630	6	58.482	TGTAATGTGACGAGTGGGGTGCCGGTGGAGTG
ref-11911_10	6	58.616	GTTAAACATCCGAGCCCAATGCACACGGTTTC
ref-80639	6	58.755	ACCGTCAGCACGAATTCAGTGCTACTCAAGAT
ref-12341	6	58.828	GTCATGGCAACGAGGGGGCTGCCAGTCACAGC
ref-43393_28	6	58.942	TCTGAATGAGCGACGCCTCTGCATTCGCATCA
ref-85847	6	59.033	GTCAATGGAACGAAGAAGGTGCAGTGGGACAT
ref-95790	6	59.083	GGGGTCAGGACGAGGACTGTGCTAGAGGAGGA
ref-20158_3	6	59.11	TGCGTCGTGCCGATTCACGTGCGCTTGAGCCG
ref-25785	6	59.139	GCCAGGCCTCCGAACGACCTGCAACAATGTGT
ref-65939_6	6	59.152	CCCATCTGGCCGATGTGAGTGCTAATGGAGCT
ref-112331_1	6	59.161	TATCAGAGAACGACTGGGATGCTGTTCATCCC
ref-58135_28	6	59.195	ACAATGTCCGCGAACAGGATGCTGACCGGCTC
ref-84321	6	59.213	ACTCTCGAAACGAGACTTGTGCCAGATAAAAT
ref-90335_15	6	59.233	GTCTTGGGAACGATGTTGGTGCATGTGACTGG
ref-102501_17	6	59.24	CAAAACCTAGCGAGCTCCCTGCTTAGACAGCA
ref-102501_14	6	59.24	CAAAACCTAGCGAGCTCCCTGCTTAGACAGCA
ref-33407_24	6	59.276	GAGAGCAGCACGAGCCGTCTGCTACTGTCCCA
ref-95554	6	59.282	TGCTTCAAGTCGAACTTTGTGCGATTGCTTCT
ref-32410	6	59.473	TGCCAAGCTTCGACATATTTGCACCAAAGTTT
ref-2977	6	59.532	AAAATGGACTCGACGCCCATGCTACATTAGCA
ref-26948*	6	59.618	GACCTTTTTGCGACAGAAATGCTAGCCTTTAT
ref-117435	6	59.757	GCCAAAGAAGCGACTATAATGCAGAGTTGTGA
ref-80043	6	59.776	ATTGTCAGATCGATCCAGATGCTCTTCTTCTG
ref-63051	6	59.782	TGACTTCTGCCGATGAAACTGCAAAGTACTTC
ref-8868	6	59.805	TATATCAAAACGATGACTGTGCGTGTGTGTGC
ref-109514_32	6	59.822	GAACCGGTGTCGAGTTTGCTGCTGTGATTTTA
ref-65336	6	59.845	GAATGTCCTCCGAACGTCCTGCAGCGAACGTC
ref-14180_6	6	59.85	ATCTCCTCCTCGAAGCTCGTGCTCAGCTTCTG
ref-113431*	6	59.864	CTTAGGTCCTCGATATGTCTGCTCTTGGACGT
ref-82702	6	59.879	GAGTGTGTCACGATTGGGGTGCGGGGATGAAC
ref-119802	6	59.991	CTCTGAATGTCGATTCACCTGCAGTTGAGTGT
ref-74699	6	60.031	CTCAAACAACCGATGCTACTGCTGGAAGTAGT
ref-116836	6	60.16	CGTAGTTGCGCGAACGCCCTGCTCGAGCACCG
ref-66799_23	6	60.264	AATCTGTCCACGATACCCTTGCCCCACAAGTC
ref-5299	6	60.272	TGATAACATGCGACTAGCATGCCGCTAGCATG
ref-61635_17	6	60.39	AACATGGGGACGACAAGCATGCATATGAGGTT
ref-38677	6	60.662	AAGAGTTTGGCGACACATGTGCACATTGTTTA
ref-97096	6	60.978	CTACAAACCACGATGGACTTGCCGATTTTTCC
ref-45548	6	61.244	AATCGGGTGTCGACACGGATGCACACATTGTC
ref-88341	6	61.762	CCCTCACTCCCGAGCGCTTTGCCACACATTTA
ref-45792	6	62.187	AACTGCTGCTCGAAACTGCTGCTCGAAACTGC
ref-7830	6	63.427	GGAACAGAAGCGACTGTGCTGCATTCGTTAAG
ref-124257	6	65.037	CAACTTATCCCGATAAAAATGCCACAGCTTGC
ref-96526	7	0	ACCAGACTAACGATTAGCTTGCACAACCTGTA
ref-4755_2	7	0.998	CCGTGGAGAGCGATTTGGATGCTGCCATAAGA
ref-97065*	7	2.052	GTGGGCAATTCGAAATAAGTGCAATGGGACAT
ref-116524*	7	2.773	TTCCGAAGGCCGACAAGAGTGCCAGAGCGGTT
ref-98903_32	7	2.947	GAACATAGCACGACTCTGCTGCTGTGTGCAAC
ref-13**	7	3.149	TGTAATACACCGATTGGTCTGCACAGTCGGTC
ref-121337*	7	3.221	TTCTGGGAAACGAAGACTGTGCAAACACTCAT
ref-8764*	7	3.269	AGTAGGTGGTCGAGGCCGGTGCACCCAGGTGG
ref-13671	7	3.538	AGCAGGGCTACGATATGCATGCCATAGTTTTG
ref-7718_14	7	3.713	GAATTGGTTCCGACATATGTGCCGATGGATAT
ref-5136_19	7	3.722	GACATACTAACGAATCGGATGCAGATATGACG
ref-38201*	7	3.936	GTCTCCGGCTCGACTGGTATGCATTTCACCTG
ref-41021*	7	4.302	AGACTGGTGACGATCTTGATGCAGAGAATCAT
ref-88413	7	4.613	TTACAGGCCTCGAAGGGGCTGCCAACTGCCAC
ref-37380*	7	4.923	CATTCAAAAGCGACTAGTTTGCAGGTATGCGT
ref-73209	7	7.467	AACCTTATATCGACTCGAGTGCAGGTTAGAGT
ref-97280_9	7	16.24	AACAACTCGACGAACTGTCTGCCAAAAGAAAA
ref-5123_19*	7	25.156	AAGTGACAGACGACAAAACTGCAATGTGGGCT
ref-14761_6*	7	28.895	CACTGCCTGTCGAGATCTGTGCCGTTTTGATT
ref-30628	7	47.046	AGACCAAACACGAATACAGTGCACTTGCAGTA
ref-99966_30	7	48.182	CGACTAGTGACGAAACACTTGCGCGCCGGGTG
ref-99966_28	7	48.225	CGACTAGTGACGAAACACTTGCGCGCCGGGTG
ref-107702_26	7	48.88	GGAATTGTCTCGAGTCTATTGCCCTCGGAAAG
ref-61352	7	49.112	GCTTTTACCCCGATTGCTTTGCTCCCTGGAGA
ref-68800_10	7	49.49	CATCTCCCTCCGAGACAGGTGCACAAACAGAA
ref-101477	7	49.916	GTCTAGTTAACGAAACCGCTGCATAAATTGTC
ref-94297_2	7	54.842	AAAACGCTCACGATGAGTGTGCAACAGAACAA
ref-104969_28	7	54.851	CGCTCGGACACGAATGTTTTGCAAACTGAGAG
ref-96022_19	7	55.71	AGCTCTGACTCGATCTCTCTGCTCCACCTTAA
ref-55547_14	7	57.761	TAAAGTCACTCGAGACCGATGCAGCCAGCATG
ref-49405	7	66.89	CGACATAAAACGAGTAACCTGCTTGATCTGAT
ref-73290	7	67.743	GAGTTTGTGTCGATGTGAGTGCTAGTGGACAA
ref-25804_10	7	68.148	AGTGTGCTTTCGAACTGTTTGCTGTGTGTGCT
ref-51784	7	68.351	GAAGTCCATGCGACGCTTCTGCACCCGAATGA
ref-98058_15	7	68.368	AGCCGGTGAACGACATCCCTGCAGCCATGATT
ref-49748_32	7	68.812	CATGGATCTGCGACACAGGTGCTATGGTTTCG
ref-761_3	7	69.104	TGGTGAGGGTCGATGCTGATGCTCAAATTCAT
ref-112342_3	7	69.256	AGCACCGAGCCGACTGAGCTGCTCGAATCAAC
ref-93710	7	69.408	GCATTGCTCTCGATAAGCATGCCTGCAGTATG
ref-116215_24	7	69.462	GCTAATGACCCGATGCAGATGCTTCTGTGAAT
ref-17511	7	69.565	CTGATGAGATCGACTGGATTGCCGTAAACTAG
ref-119607_32	7	69.713	TGTGTTCTGTCGAGGCTTTTGCGAATTTTATT
ref-37277	7	69.721	TATGAGGATGCGAATACTTTGCGCGTCTCTTC
ref-81906_15	7	69.999	TTCAGTTTAACGAGGTGCATGCAGGAGACGGT
ref-123110_31	7	70.325	TGGCATGCCCCGAGTGCTTTGCAACAAAATGA
ref-21311_24	7	70.741	ATGAGACGGCCGATCGCCTTGCTCTCCCTGAC
ref-86240	7	71.055	CCTTCCGCTCCGAGTACTTTGCTGTTGTGACA
ref-104163_14	7	71.555	AGCCATTTTACGATGGGTGTGCGCGTAGAGCA
ref-68866	7	72.683	CAAACCTCACCGACTGTTTTGCCTTGCTGTTA
ref-77381_3	7	72.765	GTGTGTGCCGCGAGCCGCGTGCTCAAATGAGA
ref-73326_8	7	73.012	GCATTAACTGCGACTGTATTGCGCACATCATA
ref-7145	7	73.348	TAGAGCATTGCGAATGGAGTGCAAGGTTGTGG
ref-12529	7	74.843	CGATCGACAGCGACATTTGTGCACGGTGTTCA
ref-103580_15	7	75.841	AACTGGTCTACGAGTGACGTGCAGCGCTTGCA
ref-107100	8	0	ACCTCCAACCCGATCTCAATGCAATTCGTACA
ref-26350	8	2.467	GAGCAAATCACGACCAGGATGCATTGACGTCA
ref-16648	8	2.579	TTTGGTTGGACGAAGGGTGTGCATGCGAGCTG
ref-73172_30	8	2.962	CCCTGCAAACCGAATCCCTTGCAATTTACAGA
ref-110954	8	3.387	AACCAGTGCGCGACCACGGTGCAGCTGCCGAG
ref-18483	8	3.728	CCTCGCCTGTCGAGCTCCATGCTGTTTTCTAT
ref-115516	8	4.07	CGTTATATCACGATGCTCGTGCAAGGGCTCAT
ref-89754_4	8	4.088	CAGCTCATCTCGATGCAGGTGCTATACAGAAC
ref-77688	8	4.597	GAGTTGAATTCGATATGCGTGCACACACTGCT
ref-31345_18	8	4.945	ATTAGCGGAACGAAGCTCGTGCGGTTGTGCAT
ref-45578_15	8	4.956	TTCCGCGCCGCGACCAACGTGCAGATGTACTA
ref-36703	8	5.209	CTGGACTGTACGATACATTTGCTTGCAGTCTT
ref-70965	8	5.677	CAGGGTCTAGCGATGCCTCTGCTGTTTGATTC
ref-7720	8	6.019	CACACACACACGATGCAGCTGCATTAGAGCAC
ref-87623_27	8	6.02	CCCCTGCTCACGAAGCATGTGCTCAGGTGCAC
ref-87623_3	8	6.046	CCCCTGCTCACGAAGCATGTGCTCAGGTGCAC
ref-83644_28	8	6.107	GGAATTCTTGCGAAGCTCCTGCGATAAATTCC
ref-83644_26	8	6.107	GGAATTCTTGCGAAGCTCCTGCGATAAATTCC
ref-109975	8	6.157	CGCGCCCACACGACATCTCTGCTAAGGTTCAA
ref-90875_25	8	6.761	GAATCTGCTCCGATATTCCTGCAGGCGAAACT
ref-108846	8	7.824	TGTTTTCGACCGATACAGCTGCACGACGATAC
ref-103190_26	8	8.023	CGCGTCTGAACGAACACCTTGCATTCGTGGAT
ref-119869_7	8	10.368	GTTCCAGCATCGACCGTACTGCTGAACTCTCT
ref-52292	8	13.34	CCCACGGGTGCGACGCCCCTGCTGGCACTATA
ref-91107	8	14.88	CTTTGTAAGGCGACAGTGCTGCATCTCTCTCT
ref-59910_14	8	17.732	GTTACAGAACCGAAATCATTGCCCGTAGTCTA
ref-40067	8	19.472	CCTAACGTTCCGATCGAAGTGCTGCTCTCCAT
ref-75217_8	8	21.026	CCCCTGTGCACGACTAGAATGCATTTCGTTCA
ref-51545_5	8	21.786	TCTGTGTTCACGATGGTTGTGCTAAAATATGC
ref-17570	8	22.436	GGGTGCACGCCGATTGGGGTGCTATCGTCTGG
ref-6116_1	8	23.559	TGCACTTTGACGACATGACTGCCATCTAGTGG
ref-72427	8	29.865	TTCAAGTTCACGATCCTGTTGCTAGCTATTAC
ref-49690	8	30.497	CAAAGCTTCACGATGTATGTGCAGAAGAACGA
ref-118607_14	8	32.382	GAGACCTTTACGACCCTTCTGCTGGTCATCAC
ref-33414_24	8	32.88	TTGCTCAGGTCGATGTCACTGCAGAGATGGCA
ref-42948_24	8	33.165	AGGCACCAAGCGAATACTGTGCCTACAGCACC
ref-5437_31	8	34.01	AGCGTGTTAGCGAGCCATTTGCTCACCTGTCC
ref-73667_19	8	34.204	GGATGTGCTTCGAGCCCTGTGCATTTCTTAGT
ref-98570	8	36.038	GGAATGTCTTCGATCCACATGCCCAGGAAACA
ref-10219_27	8	36.379	CACCTGGGAACGACATGCCTGCTCGCGTCTGT
ref-38838_8	8	38.793	GCTGTGTCGCCGACGCCGTTGCACCAGGTACT
ref-19585_7	8	39.938	GAATGGCGTACGATAGAAATGCTTGCTGATGG
ref-31162_5	8	41.235	TCCCACCCCACGACATCCATGCTTTTGTTGTG
ref-66852_28	8	45.557	ATTACACATGCGATCGCAATGCCACACCAGGT
ref-36445_24	8	48.785	TAGCATGTTGCGATGCTTCTGCTGTGATGCTC
ref-75441_25	8	50.706	CTTTAATGAGCGATCTGTATGCAGGCTCACCT
ref-40477	8	51.803	AATAGCCTTGCGAGCAGCGTGCCGACATATAT
ref-117494_25*	8	52.633	TCATGGTAGACGATAGGGCTGCACGATATATC
ref-51020_14	8	54.584	AATAGATCTACGACGCTGCTGCTGTTAGCTAT
ref-40959_17	8	55.04	TTGTTTTTCCCGAGAGCGCTGCCTTAGTGAAT
ref-83328	8	55.552	TTCATTCAAACGAGTCTGTTGCATGACTGATG
ref-38057	8	55.951	TCATTTCTCCCGAAGCCCCTGCTAAACTTCAA
ref-26566	8	56.254	ACACCAAACCCGAATAGAGTGCCTGGCACGGA
ref-24182	8	56.507	GGATTTCCACCGAGAGCAATGCCCGGAACCAT
ref-66800	8	57.141	ATCCCCGGGTCGATTGGATTGCCACAGTGGAG
ref-105528	8	57.774	TGTTGACCCACGACTGCACTGCACTCCAACCA
ref-117033	8	57.983	AGCCAATTGCCGAATCTGCTGCCGTTGTTCCA
ref-89092_2	8	58.182	TCTTACCTGACGAACCTTTTGCCACCAAGAAC
ref-62964	8	58.352	CATTCCTGTGCGAGGTCTGTGCATTCACTGTT
ref-66632_14	8	58.456	CAACCGTCGACGAGCGACCTGCGTCCGTGTGA
ref-108796	8	58.521	CTGCTGCCACCGATCTGGATGCACCTCCTGCA
ref-121517	8	58.565	GAGATCCGCCCGAATGAGGTGCCTTGGAGGCT
ref-96218	8	58.728	CATGTCTGCCCGAATAGCGTGCGCTCCCATAT
ref-13641	8	58.792	ATGTCACAGACGACAGCACTGCTGGATGGAGA
ref-33535	8	58.852	ATCAGCCACACGACAAGGATGCAGTGTTTCTA
ref-30357_24	8	58.89	TGTCAAATAACGACACGGTTGCAAACATTGTC
ref-128_30	8	58.923	GTGTTCAGAACGACACACTTGCTCACTGCTCA
ref-79044	8	58.925	TGTGGATTTGCGATAGGGCTGCTCAGATCACG
ref-86810_26	8	58.927	TCGAGTCTCGCGATCCAAGTGCAAGAGCTAAA
ref-19240	8	58.982	TATTCCGTACCGATACCAGTGCAAAACCACGG
ref-30357_19	8	58.989	TGTCAAATAACGACACGGTTGCAAACATTGTC
ref-3434	8	58.992	ACTACTCTGTCGACTGCCATGCTACCGCTCCC
ref-77132	8	59.097	AATCACGTTACGACAGTGTTGCCAGATTGGGT
ref-49753	8	59.127	ATTTCGCTCCCGATTGTCGTGCATTAATACAT
ref-108315_7	8	59.207	GCTCAGACTGCGATAGTTCTGCTTCAGTAGCA
ref-45602_25	8	59.255	AACCCCCTCCCGACCTGTATGCACCAAGGGTC
ref-45602_26	8	59.255	AACCCCCTCCCGACCTGTATGCACCAAGGGTC
ref-102535	8	59.294	ACAGGATTCACGACAGAGGTGCACTATTGCAA
ref-120636	8	59.422	TCAACTGTCGCGATAGTATTGCAAAACAATCT
ref-92882	8	59.469	TCTATTTCCGCGATGTCATTGCTGGAACAACA
ref-18442	8	59.598	CGTATCTCCTCGACATGGTTGCCAGAGAACAT
ref-91031	8	59.662	TTTTATGTGCCGATGCCCGTGCTCTCTCCTAT
ref-65326	8	59.884	TAGCGGGTCACGATGGTTTTGCTGGTGGGCCA
ref-123958	8	60.074	CACCATAAAACGATGGGATTGCACTCCATCCT
ref-26538_32	8	60.425	TTTAAAAGCACGAGGGCAGTGCTGACCCAGGG
ref-70927	8	60.659	GAAACTGTTGCGAATGTCGTGCATCCACTTAT
ref-90573	8	61.089	AGTTAAACAACGATTTTGGTGCTCACGTATGG
ref-3154	8	61.681	CGAGTGATAGCGAGCACAATGCAGAGAGAGAG
ref-6320	8	61.852	GGTTGGTACACGAGGCAGGTGCTGTCGTCGCT
ref-20669	8	62.8	GTAACACCATCGACAGTAATGCCACTGTCAGT
ref-84357_28	8	63.417	GCACAAAAATCGACAAAACTGCACATGGTGAA
ref-23159	9	0	CGTGATGTCACGACCAGCATGCACTCACTCAG
ref-46544	9	0.868	CGGATATCTTCGATAAGCATGCTCCTGTCAAG
ref-15409_10	9	1.453	CACGCGCTGCCGAGGCTCCTGCGGCCTTCCTA
ref-121522	9	1.943	AGGTACGCAGCGATGATGATGCAAGCGGACGG
ref-38701	9	2.381	TACTGGACAGCGACACCGCTGCGGCGCAGAAG
ref-39537	9	2.614	CCCCCCTTGACGACGGGCCTGCATCCATCCAT
ref-13619	9	2.786	TCACATTGTTCGAGCAGTATGCAGCACATGTA
ref-28924_27	9	2.875	AGGTCACAAGCGATGGGCCTGCTCTCGTATAT
ref-33858	9	2.971	AAAACCGGCCCGACCACTTTGCTCACAAGTGA
ref-104268	9	2.99	GGTTCTCTGTCGATGCTTTTGCTGCTCGACCT
ref-4877	9	2.999	TGGCCTAATTCGATACAGATGCATTGGGCAGT
ref-16489	9	3.004	TCTGTGCAACCGATGTTTATGCAGCTGATGTT
ref-28924_18	9	3.034	AGGTCACAAGCGATGGGCCTGCTCTCGTATAT
ref-31263	9	3.053	CGTGTAATAACGACAGCACTGCATGACAAGAC
ref-116464_5	9	3.081	CGCTAACCATCGAGCCTGATGCATAAGCATGT
ref-24199	9	3.198	ACATTAGCCACGATGACTATGCACCAATCTCC
ref-11050_16	9	3.243	AGCAGAACAACGAGAGCAATGCTGAACAAGAG
ref-9315_23	9	3.48	ACTCGAACCTCGATAGCCGTGCTCCACGTTCT
ref-116464_8	9	3.784	CGCTAACCATCGAGCCTGATGCATAAGCATGT
ref-17638_7	9	4.473	TCACTGATATCGAGGCGTTTGCGTTCACTTTA
ref-17638_6	9	4.497	TCACTGATATCGAGGCGTTTGCGTTCACTTTA
ref-25665_2	9	5.264	TCTCGCAGCGCGAGCAGACTGCTTGCCCCGTA
ref-121291_17	9	5.631	CACCTGCTTTCGACCCCAATGCATGCTAGGCC
ref-102315	9	5.778	TCCCCTCTATCGACTGCGGTGCCCTCTAGTGG
ref-61966_6	9	5.867	TCTCTTTAAGCGACAGTGCTGCAATGAGAACC
ref-21899	9	6.153	ACCTTTCCCTCGATGATCATGCAAGACTATTT
ref-106672_32	9	6.323	GATTCTGACACGATGTAAATGCAGCCTTGAAT
ref-42058_6	9	6.781	CACTTTCCGTCGATGCGGTTGCAGAAGTGACC
ref-48566_30	9	7.847	TGCAAGGTGGCGAGCACATTGCACTAGTCGTG
ref-34457	9	8.103	GGCTGGAATGCGATTAGAGTGCTGGAACAGAC
ref-67563_14	9	8.465	CAGCATCTCTCGATTGTGTTGCAGAAAACAGG
ref-111180_4	9	9.878	AGCGGGCCAACGACTCGACTGCTGAGTCTTCT
ref-111180_27	9	9.969	AGCGGGCCAACGACTCGACTGCTGAGTCTTCT
ref-17607_10	9	10.616	GCATACCATGCGAAGCGCATGCGCAGACCGAG
ref-65576_26	9	10.619	ATGTGCTGAACGAATCTGGTGCACTTGTGCAT
ref-78855_10	9	10.633	ATTTGCATCACGAGCTCTTTGCTGACGCAATC
ref-88185	9	10.899	GAATCAGGAGCGAAATATGTGCAGATCAAGCA
ref-107626	9	11.662	AAGGGCCTAGCGACGCCCCTGCTCTCATCGCT
ref-55019	9	12.536	TTTGTTCTGGCGACGGCCCTGCATCGCCTGTT
ref-98013_29	9	12.557	TAAAAGCGGACGACGTGACTGCGTTCTTCTTG
ref-98013_31	9	12.564	TAAAAGCGGACGACGTGACTGCGTTCTTCTTG
ref-15156	9	13.035	TCTTGTTGTCCGATTGGTTTGCAGGTGTGCAA
ref-840_9	9	14.584	TTTGTTTGAGCGAGAAGGGTGCATTTAAGTTC
ref-83976	9	15.231	TGCCCACATGCGATTGCCTTGCTATGAACCTG
ref-44229_17	9	15.401	CAGTTGTTTACGACAGCGGTGCATCTGAAGTT
ref-23150	9	15.665	AGTGAATCTTCGAGATAACTGCATCTGCATCC
ref-36430_1	9	15.995	GCTGACAAAACGAGAGGCATGCAGATCCATGA
ref-15569	9	16.077	TAGAGCGCTTCGAGAGTAATGCAGGCAGCATG
ref-70004_28	9	17.563	CAGTCGCTTTCGACGAATCTGCTGGAACGGGA
ref-68779_18	9	17.599	AATCATACCGCGACCACGGTGCTGAAACCCTT
ref-68779_19	9	17.599	AATCATACCGCGACCACGGTGCTGAAACCCTT
ref-82833	9	18.075	TTTGTTCTGGCGACGGCCCTGCAGTGTTACAT
ref-42167_30	9	18.89	AGCGTCTCTCCGATGAAAATGCAGATCTGAGG
ref-42150	9	19.327	CCTCTAATGACGATGCGAGTGCCCATATGCTG
ref-75476	9	19.354	TAAATCTCGTCGATGGAAATGCGGAAGTGATG
ref-57669_5	9	19.385	TTCCGTCAGGCGAATATTCTGCCTCCTCGATT
ref-116057_18	9	19.429	ACTCATCGACCGAAGATAGTGCTTAGGTATTG
ref-72340_26	9	20.063	CTGCATTCCCCGACAAACATGCACTTATACAC
ref-40595	9	20.249	CTATGCATTACGACTCTGATGCTGGAAATGTC
ref-16617	9	21.113	TCTCAAGCATCGATTCTTCTGCATGTTGTTCT
ref-87166_9	9	21.556	TTATCATTGGCGATAGTGCTGCCGGTACTTTG
ref-6503	9	21.972	GCGAATTATTCGAATACCCTGCTCTTTCAGGG
ref-52857_23*	9	22.161	AGCAGCAGTTCGAGGTGGCTGCCTCCTTTGGA
ref-47401_6	9	22.944	AGGATGATACCGATGCAGTTGCACAACTGGAA
ref-66427	9	24.779	TGGTCCACTCCGATGCAGATGCAGAGAGCATC
ref-94904_3	9	24.998	ACTTTTATGACGACAAATGTGCCTGTCGGCAT
ref-88982	9	25.726	ATTCAACGCGCGACATAAATGCAGATGACTTC
ref-38732*	9	25.955	CTATCCTTCCCGATGTTGTTGCATGCTCTCCC
ref-70356_14	9	26.144	AGACCTTAAACGAGAGCACTGCACATGTCTTC
ref-72895_17	9	26.549	CTGTTCAGCTCGACACGTCTGCCAGTCAAATG
ref-104332_29	9	26.576	GAGTCTGCCTCGAGGGATTTGCCTTAGACCCG
ref-117570_9	9	27.024	GTCCATGTGTCGACTCAGGTGCAGGGGAAGAC
ref-102219_28	9	27.232	GGGTTGCATGCGACAATTCTGCTCTGACACTT
ref-35741	9	27.521	CACACACACACGATGTTCCTGCATGGTCATAC
ref-43251	9	27.742	GCCAGATTTGCGATATGAGTGCAGTCAATTGT
ref-14665_27	9	28.453	AGACTCTTGGCGAAATGTCTGCTCCTCTTTAT
ref-87536_26	9	28.788	AAGTGTGGGCCGAGCCCTGTGCCCCCTTTAAG
ref-56894_23*	9	29.53	CAGTCTTTCACGACACCGCTGCATTCTTCACA
ref-37822	9	30.045	GTAAGATATCCGAGCTGTGTGCAATCTGTGAC
ref-48238_23	9	30.725	AGTGTCAGTACGAGAGCTGTGCCCATCAGTAC
ref-45221_17	9	31.559	TTGGTGTCCTCGAGACAGGTGCGTCCTTTACA
ref-59598_19	9	32.764	GGGAATCATACGAGAGGCATGCGGATCCATCT
ref-59598_9	9	32.887	GGGAATCATACGAGAGGCATGCGGATCCATCT
ref-56941_19	9	33.238	TTGAGGTCTGCGATGGAACTGCAGGCATAGAT
ref-23944	9	33.615	TTCGAAGCCTCGACTTTTTTGCCAGACATACG
ref-44557	9	33.698	CATGACATACCGATCGGTCTGCGCAGCGCTAT
ref-61719_7	9	34.358	TCCTCTCTTCCGATCTCTGTGCCTCTTTAGCG
ref-96514_23	9	34.655	ATGTGCGACTCGATAACTGTGCAATGTAACAT
ref-32555_23	9	34.951	TTAAGCTCTGCGAATGCAGTGCCCACATAGGC
ref-89128_31	9	35.297	GTTCAGAAGACGAAGCTTGTGCATCAAGAAGA
ref-14095_10	9	35.711	ACATCCTGACCGAATGGCCTGCTGTGGTTATA
ref-98211	9	36.12	TTCCTCTGCACGATTGAATTGCCTGCAAAGCA
ref-81463_9	9	36.335	CAATCTACAACGAGCTGTCTGCCCTCTGATTC
ref-88061	9	37.615	AAATCCAGGCCGATGAATATGCCATTGTCCGG
ref-76069	9	38.761	TGACAGAACTCGACTGTGGTGCTCTGTAGGTT
ref-95333	9	39.702	AGTGAAACAGCGAGCTCACTGCTGAAGGTTTC
ref-14835_5	9	41.038	TGTGAACATGCGAATGTTGTGCTCACTAGAAT
ref-91574_30	9	42.298	GGCATACAGGCGATGACGTTGCATCACACGCA
ref-22541	9	42.76	GTTGGCAATGCGAATGAAATGCCGATAGAAAT
ref-59687_2	9	43.068	AAATCATCCCCGACATCCTTGCTTGGCATATG
ref-63166_1	9	43.337	ACGAAATAATCGAGGAATGTGCCGCTCTGTCG
ref-85632_3	9	43.521	AATCATTGACCGAAATGAGTGCATGTCCCCTA
ref-11899	9	43.595	TGATAACGTTCGAATCGGGTGCTACACGTCAC
ref-91451	9	43.824	GCGAACTATTCGAAACCATTGCTGGATGACAT
ref-33310	9	44.028	TGATAACGTTCGAATCGGGTGCGTGTAGTGAA
ref-5741_4	9	44.736	TCCAGCACAGCGACGCACATGCCATGACACAA
ref-102265_17	9	45.162	AGCCGGAATCCGAAGGCAATGCAGAGAGCGAG
ref-3863	9	45.586	GTAACTACAACGATGACCCTGCTGATGATCCG
ref-4108	9	45.894	AACTTCCAAACGATCTCAATGCAAAAGCTTAC
ref-37080_28	9	46.681	GACTGGGTAACGACTGCTGTGCTCTACTCTTC
ref-86694	9	47.146	TTGTGTAAAGCGATAGAACTGCTGTCACCTGA
ref-4031_17	9	47.471	GCGTGTTAAGCGACAATGGTGCTTTTTGTGCA
ref-87043	9	47.766	GGACCAAGTTCGATGGGTTTGCAGTGTTGGGG
ref-95209_1	9	48.695	GGGTTACTTACGAGCCTGCTGCTCCCAGAGCA
ref-68037	9	49.109	TGAATGTTTGCGAAGACAATGCACGTTTACAG
ref-62750	9	49.215	CTTATCAAGCCGAGGTGTGTGCCAAGCAAGCG
ref-61876_23	9	49.407	ACGTTGTCTTCGAATGTGTTGCGCATGTTGAA
ref-46235	9	49.608	TACTGACATCCGACCTGTGTGCATCATGATTC
ref-117739	9	49.777	TGTCATACATCGACTGGTCTGCACAGCACGAT
ref-97918	9	51.477	CAATAAACGACGATCCCCATGCTCAGACTAGC
ref-90901_23	9	51.488	GACTACACTGCGACTGGAATGCGAGACTGGCA
ref-23032_29	9	52.156	ATGTTTATACCGAGCATTGTGCAACACCTGAT
ref-9394_30	9	52.399	CAGCTAAACCCGACACTCCTGCTTGTTACCTT
ref-41265	9	52.745	AGTGCGTTCACGATCGCTGTGCAGACAGAGTT
ref-5654	9	52.953	TCATGGTCAACGAGACCATTGCTGAGCTGCCT
ref-20486	9	53.424	TTTGCTTTAACGACCGCAGTGCTCAAGCTGAC
ref-84295_31	9	53.443	TGGACACCTCCGAGCCTCCTGCAGACCATCAC
ref-63404_25	9	53.445	AAAGAGCTCCCGATAGCATTGCCCGAGCACGT
ref-4580	9	53.447	AACATATGACCGACGTCACTGCTCAGTCTGCA
ref-22687	9	53.501	ACCGTTGCCTCGAACCATATGCATCCGCTCAG
ref-46634_18	9	53.538	TCAAAGTTCTCGACTGCATTGCCAAAGAGACT
ref-16166_3	9	53.622	CCTGTCTTCCCGATGGCATTGCCACTTCACCT
ref-82094_9	9	53.661	TATCGGCAGACGAAAGGTGTGCTGAAAATGAC
ref-4746_10	9	53.817	TATGTCAATGCGAGTGGCGTGCTTTGAATCTG
ref-104211_17	9	53.942	ACGCCTTACACGAATCAGGTGCCGGCCATTCA
ref-1708	9	54.1	ATTCTTCCCCCGATGCAGTTGCGTCCAACCTC
ref-2565	9	54.228	AGGTGGTGCCCGAGGTCGTTGCCGATGCGGTG
ref-84007_1	9	54.557	TACTGACACGCGACCCAGCTGCAACATCAACA
ref-78853	9	55.005	CCAGACACATCGAAGAGATTGCAGCCACATCA
ref-10434_15	9	55.124	AGTGATGGACCGAGGGAAATGCAACCAAACCT
ref-70434	9	55.455	ACAATCTGGACGAACACTATGCGTGACGATGA
ref-31420_4	9	55.712	CACAGGGGAGCGACACCGCTGCTTGGCCAATC
ref-117894	9	56.214	AGATCATCTGCGATGTGGATGCCAAGGAACTT
ref-42594_3*	9	59.244	AACGCTGGCGCGATTTGGCTGCCGCTGCTCTC
ref-20540	10	0	ATTTCGAACACGATCAGTGTGCACATACTTGT
ref-38436_31	10	0.306	AGCCTGCTTGCGAGGCATGTGCAATATTTTGC
ref-43057	10	0.831	TGAAATCATACGATAGCTTTGCCTGTGGAGCA
ref-75693	10	1.271	AGACCAAAAACGAGCCACATGCGGAAGTGAAG
ref-43497	10	1.817	TACAGACCTGCGACAGCTGTGCGTGTGTGTGT
ref-74665	10	2.208	GGTTTGCTTTCGAGGGGCATGCATATCAGTAC
ref-8534_17	10	2.454	GCAGATACAACGAGACATTTGCATGTTTTGGC
ref-107363_23	10	2.48	ACAAACACCTCGAACTGCCTGCCTGAGCTTTT
ref-106755	10	2.61	TGACACACACCGATCGGTCTGCCGCTTTAAGT
ref-102290	10	2.614	TGGAAATGAGCGACACCTGTGCCACCCGTAAC
ref-20292_32	10	2.623	ACCTTGTTTGCGATGTGTTTGCTACTTGCAAC
ref-85537	10	2.651	ATGGGGGTTGCGATCAGGTTGCGATGGTTGCG
ref-77474	10	2.668	GAGCGCGCAGCGAAAATGATGCGAATATTGAT
ref-59743	10	2.734	CTGATGTTTCCGAGTACTCTGCTTTCGCCATC
ref-24273_5	10	2.799	GAACGAGGTACGATGAAGCTGCAAATCATTTA
ref-75107_32	10	2.875	GCCCACAGCCCGATCTCTATGCAGCACTTTAT
ref-113946_9	10	3.376	TGGCACTCGACGATGTCTGTGCATCTGTTAGA
ref-102888	10	3.377	AGTAGGTGGGCGAAGGGGCTGCCATTCAACAG
ref-13742_10	10	3.722	CACATCAGAACGAACCCTCTGCGAACACACAC
ref-51498_18	10	3.723	GTTTTTAACTCGATGCGGTTGCTTCCATTATG
ref-91986	10	4.053	CCTGGTCTAACGATCCCAATGCTCTAAACAGT
ref-36659	10	4.507	GCCGATACCTCGATAGACATGCAGGGACGTCA
ref-60883_1	10	4.628	TTGTATGGAACGATGCGTATGCTGTGAGTTTT
ref-111139	10	6.266	TGTACAATTCCGAGCAATATGCCCAGGCTGAT
ref-78609_7	10	6.794	CGCATGCCTGCGAGGGCTCTGCTGAAAACAGA
ref-78609_6	10	6.802	CGCATGCCTGCGAGGGCTCTGCTGAAAACAGA
ref-122621_16	10	7.092	CAAACCCTGACGATGCATATGCACCTTGAAAC
ref-36924	10	7.138	CTACCACAGCCGATCACATTGCCATTCCACAC
ref-89791	10	7.147	TGTCCCTTTGCGACAGCTTTGCATGTCATTTT
ref-77254	10	7.321	GTATGTAGTGCGACATTGCTGCATTATGTTGT
ref-52096_23	10	7.423	CAGACGGACACGAATAATGTGCTTCTGACATC
ref-117768_5	10	7.583	CATGCTGATGCGATGCTCTTGCTCTCCAATGA
ref-37573	10	8.446	CCATTTCCTCCGATGCCTCTGCCACAATCTAG
ref-100726_1	10	10.028	TGTTTAGACACGACTCAACTGCATAGGCCCCA
ref-54503_32	10	10.081	TTTTTTGGAGCGACAATGCTGCTTCCGGCAGA
ref-32981	10	10.081	AGAGTGAAGACGATCAGTGTGCTGAAGTAGAG
ref-54503_31	10	10.087	TTTTTTGGAGCGACAATGCTGCTTCCGGCAGA
ref-27556	10	10.423	GGGGCCGATGCGATACACATGCATCTAAATAA
ref-98488_5	10	10.884	CAGTCAGCCACGATCTCTGTGCCAGACAACAC
ref-103822	10	10.9	TACATAAGATCGAGAGAGCTGCGCCACTTGAA
ref-120244_5	10	10.909	TTTCTGACTGCGAGCCTGATGCTAGTTTTTCT
ref-123414	10	11.112	AATGAAAAGTCGAGTGTGTTGCAAGCGGGATT
ref-102970_2	10	11.17	ACGGGCACAGCGAGTGTGTTGCATGCTTGGGG
ref-52312	10	11.572	CACTACATCACGATATCACTGCGTGCAAAGCA
ref-113132_8	10	12.14	GAATTAAGCTCGAAGGGGATGCAACCTCTGTA
ref-33619_3	10	12.27	TTGGTTATATCGATAGGGTTGCCAACTTCAGC
ref-32533_24	10	12.82	CCGGATTCCACGACAGCGGTGCCATGAGAGAG
ref-119788_5	10	13.602	TAGTGGTGTTCGATGGCTGTGCTGATTTAAAT
ref-58714_9	10	14.187	GCCAATTTTGCGACTCTGTTGCAAGATTTAGT
ref-123276	10	14.444	GGTGTGGGGACGATTAGGATGCTGTTGATGGA
ref-55112_4	10	14.867	CGCCTTCACGCGAGTGTTTTGCTCTCCCACCT
ref-33360_2	10	16.49	GGCATGGAAGCGATCAGCCTGCTGACCTGGGG
ref-77710_19	10	18.535	TAAAGCTGCTCGACTCAGTTGCATTGCATTGC
ref-78078_2	10	21.127	TCGTGCGGCTCGAGTGAGATGCCAGGGAATCA
ref-46695_24	10	22.072	CTATCTGTTACGACGCATTTGCCGTATCCCAG
ref-74488	10	23.191	TTACATGCTCCGATCATGTTGCAAACAGCAGA
ref-80425*	10	26.472	ATCTCAAACACGAGCTGCATGCATATGAATCT
ref-42760_2	10	32.366	AACCCACTGTCGATGTTGCTGCTAGCCAATGT
ref-105231_17	10	33.137	ATGGAGTGAACGACCCGTTTGCTGGAAATAGC
ref-113408*	10	33.695	CTTTGTTTTCCGACTGACGTGCTCTCTACAGT
ref-69956	10	33.856	GTCTAAATGTCGATTAGCATGCAGAAACCACC
ref-3630_16	10	34.088	ACATCTCTGTCGATCCTTATGCTTCCACAGCA
ref-40523_28	10	34.55	CTAGCTCAAACGAGCTCAATGCAATGACTGAG
ref-52961_28	10	35.347	TGCAGAACTACGAGGTTCTTGCAAACAGACTG
ref-60759_9*	10	35.94	GGAAGAGGCACGAACAGTTTGCTTGTGAAGAG
ref-76597	10	36.567	AAAAACGTCTCGAACCACATGCATTAGGTGAA
ref-111044	10	36.969	CATAAGCAAGCGATGTCTGTGCTCCAGAACAT
ref-35254_1	10	37.112	CGTGTCAAGGCGATAGTAGTGCGAGTTTTCTC
ref-55924	10	37.266	TTAGAATTTGCGAGGCAGATGCACAGAAGACA
ref-79059_9	10	37.505	TGCACTAGCGCGAGAGACTTGCCAATGACCGC
ref-124007_25	10	37.852	TATTTTGTTTCGATGTGTGTGCACCTTGCAGT
ref-13785	10	38.02	GCGGGATTCACGATACGCCTGCTGTCGAAAGA
ref-115769	10	38.157	AGCAAGCGCCCGATGACGCTGCTGCGCGCGAT
ref-120519_2	10	38.249	TGTATTGTATCGATGGCTATGCATCGGGATAC
ref-65105_31*	10	38.63	TGGTTGTAACCGATTTGTTTGCAACCCACACT
ref-44043*	10	39.084	TCACGATTCACGATACGCCTGCTGTCGAAAGA
ref-61943_14	10	43.454	ACGGCAAATTCGAGCCGATTGCAGAGAGAAAT
ref-29900	10	44.531	AACTGAAGCGCGACTGTATTGCAGCAATAATT
ref-46218_3	10	44.97	AGCGCACATCCGAAGCATGTGCACAGAAAGCA
ref-46218_2	10	44.977	AGCGCACATCCGAAGCATGTGCACAGAAAGCA
ref-96923_24	10	45.038	GTGCATGCAACGATGCACTTGCAGTGGAGGTG
ref-76795*	10	45.692	CAAGAGGCCACGAGCAGGATGCTGAAAACCAG
ref-4914	10	46.89	ATGAAGTGAGCGACAAGAATGCTTGTCAGTAG
ref-32673_10	10	47.384	GTTTGATGGTCGAGTTCTGTGCATCTTTTAGC
ref-45954_15*	10	47.452	GATCAGACAGCGAGCGCTCTGCAAAATTCAAT
ref-115457	10	48.876	CACAATGAAGCGATGAACCTGCTATTAGACGC
ref-36364*	10	49.633	TCTCGAGTCACGATCCGGTTGCATCAGTTTTC
ref-96375	10	49.783	TAAACCGCAACGAGAGCACTGCACCAACTGCA
ref-77649_6	10	50.275	TGTCTTATTTCGAAGGCTGTGCCATCTGGAGG
ref-116591_17	10	50.761	CCTCTCGATACGAGAGCGCTGCCGTCATCCTC
ref-22473_24*	10	50.765	TCCCTCGGTCCGAGCTCTTTGCCGTGCTCTCG
ref-11444	10	52.31	TGTTGTCACACGATTGTTGTGCTTGTTTGTAT
ref-90134	10	57.099	TTTGTTCTGGCGACGGCCCTGCATACATGCAA
ref-12688	10	57.429	ATTAGGACAGCGACAGTTCTGCAGATCACACA
ref-104448_3	10	58.086	GAGGTCACTCCGAGAAAAGTGCGAATCCCGAG
ref-104448_19	10	58.099	GAGGTCACTCCGAGAAAAGTGCGAATCCCGAG
ref-67080	10	59.795	CCACTGAAAGCGAACCTGTTGCAGAAGCTCCA
ref-70417	10	60.735	CGTCACACTGCGATCTCGTTGCCATTAATGTC
ref-86958_16	10	61.29	ACTGTCCTCTCGATTACTGTGCTTCTCAGACA
ref-114480	10	61.479	GCCTCACCATCGATACCAATGCTTCATGCGCA
ref-53047	10	61.795	GACTAGTGAACGAAAATGCTGCCAAGTCTCAT
ref-433_29	10	61.94	CGCAGTCCACCGACACTTCTGCGCACAAACCG
ref-33555_9	10	62.035	GTTCAGGACCCGAGGATTGTGCTTCTCTGCCC
ref-121751_30	10	62.229	CAGCATGAACCGACCGTAGTGCAGTAATAACA
ref-86871_23	10	62.255	CTGAAGTCAGCGACTGGCTTGCTGCTAACGCT
ref-101985_25	10	62.306	AGTCCAGATCCGAAACACTTGCACATGAACAG
ref-115426_6	10	62.371	CCCTTCCATCCGAGCAGGCTGCTCTGTCTTCT
ref-60028	10	62.474	GATTGATGGTCGACAGGTATGCCCATTTAAAG
ref-88029_27	10	62.537	TCGATGAAGACGATGAAGGTGCCCGGGCCTCT
ref-21363	10	62.8	CCACTATCACCGAGCCCAATGCTGGTATAATC
ref-100544	10	63.089	TAACACGTCTCGAGTGTAGTGCATCTCGAAAT
ref-18434	10	63.342	CTCATGAGGCCGATCCTTCTGCGCATGCGCAG
ref-53181	10	64.023	TGCATGAACACGATTGGATTGCGTCTGCGTTA
ref-51107	10	64.729	AACTCAATTGCGATGAGGATGCAGTGTGTAAC
ref-94795_24	11	0	TGTAGCTTGTCGATGCATTTGCATTGTCACTG
ref-82677	11	0.735	ATTTGCGTACCGACATGGTTGCCAGCTGTTAA
ref-36786_24*	11	0.978	AACGCGCCGACGATTGAATTGCGCGCAGGGCG
ref-49024	11	1.251	ATCATTTGTACGATGAGATTGCCGTCATAATG
ref-50910_4	11	1.501	ACACACACACCGAAGCACATGCATCAAATACT
ref-52616	11	1.639	AGAGCGAGGTCGATAGCAGTGCACACCTCCTG
ref-10519	11	1.858	ACGGTGTTGCCGATGCAGGTGCAGAGCGCGTC
ref-59513_19	11	2.176	GGCAATACCACGACTGAGGTGCCCTACTGCTT
ref-120461_19	11	2.197	GTGATAAAAGCGAGCAGGCTGCTTCCATTGTA
ref-96628	11	2.406	GATGTGTGTACGAATCTATTGCCGCGTTTCCA
ref-88796	11	2.475	TTGATTAGTTCGACTGGCATGCCACCATTTTC
ref-78359_30	11	2.589	GGTGTCTGTCCGAGCTGCATGCTACTCATGTC
ref-17103	11	2.673	GGGGGTTCAGCGAAAAATCTGCAGCTGTCAGC
ref-87284_5	11	2.959	ACCTATAATCCGAACAGGCTGCTTTCTTCAGT
ref-19808_32	11	3.37	AATGTGAGACCGATTGGCCTGCTGCCATGAGA
ref-40742_7	11	3.497	GTAAACCGCCCGAGTTATGTGCTTTTCTTCCC
ref-96431_23	11	3.9	TTCCTCTGAGCGAAGGATATGCACATCCTTGC
ref-2278	11	4.26	GGTGTACCCACGAGCTCGTTGCAAACTCAACT
ref-19808_23	11	4.485	AATGTGAGACCGATTGGCCTGCTGCCATGAGA
ref-25681	11	4.913	AAATGGCGGCCGACAGCTGTGCGCATCATGTT
ref-25790	11	5.146	GGTACCACAGCGACCCTGCTGCACTGGAACAC
ref-19879_9	11	5.723	TGGTTTCCCTCGAGACGACTGCAGAATCTGAA
ref-118692	11	5.967	ATTTATTGTGCGACATATGTGCAAAGTGCAGG
ref-74945	11	7.106	AGCTGTTTTTCGAGGCTTTTGCCAAGAGCTTT
ref-61910_24	11	7.542	CATCCTGGCCCGAATGCTGTGCAGTGGGTGTG
ref-36887_15	11	7.697	ATCACCAGCTCGAGCCCATTGCAAAATCTTTT
ref-90602	11	7.915	GTGTGGGATTCGACCACAATGCAGACTGCTGG
ref-52726	11	8.345	CAACTCTTACCGAAAGGCTTGCCGAAAATCAG
ref-124060_4	11	8.375	CTCACCGGCACGACCAGAGTGCTTTTTCATGA
ref-66248_27	11	8.416	TGATGCAAACCGACAGAAATGCAACGTTCGCT
ref-88084_28	11	8.628	AATTCAGTCCCGACCGCTCTGCAGTAACTCAC
ref-57275_8	11	8.749	ATTTCTGCCCCGACTTCGTTGCCTTAGTTATG
ref-86729	11	11.182	GAAGTTGAAGCGACAAGTGTGCCTAGAGTGCC
ref-71291_4	11	12.69	CCCCTCCCCCCGATGAAGATGCCCTGTTACAT
ref-86885	11	14.098	AATGGTTTTGCGATTGGTTTGCTGGCTTTCCA
ref-36238_1	11	14.941	CGGACATCTGCGAGTGGCATGCTAACCATTTC
ref-103321_23	11	15.901	GCATGACACACGAGGCAGTTGCCGTCATAGAT
ref-60360_7	11	16.165	AAAATCTGAGCGAGCTGTTTGCGCTAGATCGG
ref-27989	11	16.783	CTAGCCATGGCGACACCCATGCAGAGGAGCAG
ref-119234_32	11	18.534	GTTCCTGGACCGAATCCTATGCTGTGAAGACG
ref-34441_17	11	19.531	CTACAAACCTCGACTCTCATGCTGGGTTATCG
ref-109016_26	11	25.084	ACTTAGCAAGCGAATAGGGTGCCTTCGAATAT
ref-10666	11	25.791	CATTCTTATGCGACGCACATGCTGGCGAGCTG
ref-17031_9	11	27.633	CCGCCATGGGCGAGACTTGTGCAATATGACAT
ref-117141_7	11	28.603	AGACTTAAGCCGAGAATTATGCACGGCCCGGG
ref-37698	11	31.272	CTTTTCAGGTCGAAATAAGTGCACCGCTGGTC
ref-123345_10	11	33.228	CGTTTATACACGAATACGATGCTCGACCTCAT
ref-106195_4	11	35.131	GTGACTTTCGCGAATTTGATGCCTTTAACGTA
ref-18233_29	11	39.179	AATGAAAAGACGAATGCGATGCGCTCTGCGCG
ref-84051_1	11	39.266	ATTGGAGGGACGAGAGGGGTGCTTGGCATTTG
ref-62990	11	41.922	TGTTCAGAAACGATGCGACTGCTATGAGAGGG
ref-84051_23	11	42.317	ATTGGAGGGACGAGAGGGGTGCTTGGCATTTG
ref-113777	11	47.491	GCGCAGGGATCGAAGAGGTTGCCATATAGCCA
ref-16108_3	11	48.753	ATAACCCAACCGATGATCTTGCTTCTCCTCCA
ref-59484_1	11	49.253	GGTGCAACCACGAACATGTTGCATCTCACACT
ref-33387_9	11	50.82	ATATTGACCCCGACACTTTTGCCTTCGTAGTT
ref-94761	11	51.071	CCTGCGACGTCGATGTCTTTGCTTCGATAAGC
ref-27814_29	11	51.691	AGTCATACACCGAGCCTGATGCCACATCATTA
ref-108112	11	52.539	AATCTAGTGTCGAAGCCAATGCAATCAGCCAA
ref-124299	11	52.657	GTTTGGTCGGCGAAGAGTTTGCTGCACAACAT
ref-52331_3	11	53.951	AAACCGAGGCCGACCTTGTTGCAGTGTTTCCT
ref-35564	11	54.396	TCCCAAAGTGCGAAAGACATGCCAACTGCAAT
ref-111382_1	11	57.609	GCAGCAGGAGCGATGTGTTTGCTATTGGTGCT
ref-103784_5	11	58.999	CAGCATAAAACGAGCCGAATGCCAACAATGAG
ref-12904_14	11	59	TACCATGGGACGACCACGATGCTCTTTGAAGT
ref-17409_24	11	59.768	GCTTTTCTTGCGAGAAGCTTGCATTCTCCCCT
ref-36895_24	11	61.144	TCATCCTCATCGATCGGAATGCTCCGGCCCCC
ref-56707	11	61.925	CACAAATGAGCGAAAGAAGTGCGCGCATGCGC
ref-91683	12	0	TTCTGCACCACGACAAATTTGCTCATTTGCTA
ref-78427	12	1.029	CAAAAGGTCTCGAGAATGCTGCAAACTTGTTT
ref-51119_18	12	2.747	AGCATTTTCTCGATGAACTTGCCGAGTATTTG
ref-33114	12	2.755	TGCTGAGTATCGACACACATGCAGCTTCTTCC
ref-35334_4	12	2.776	AGCGGCGGAGCGAAGGAGCTGCTGGAGAAGGT
ref-75341_7	12	2.803	GGGATCTGATCGATAGGTGTGCGGTCAGCTGC
ref-34996	12	2.963	AGACTCATGACGACAAGAGTGCTGCAGGATTC
ref-102658_17	12	3.381	CGGCTGCAAGCGATGCGGGTGCCACAAGCCCT
ref-102658_25	12	3.701	CGGCTGCAAGCGATGCGGGTGCCACAAGCCCT
ref-113377	12	8.079	CACTGACAACCGATAGCCATGCCCCCTGCAAC
ref-101806	12	8.535	AGTTTGTTGACGAGGAACGTGCTTACATGAAC
ref-28634	12	10.668	ATGTAGCTTGCGATTGGTTTGCTCACAAAAAC
ref-60537_23	12	11.824	AGCCAACATGCGATGCCGTTGCACTTCGGACG
ref-94555	12	14.56	GAAAAGATCACGATCAAGATGCCGAGCCAGAT
ref-19900	12	15.867	AGATGGTTAGCGAATGTGGTGCGGATGGTCTG
ref-56316	12	16.226	ACCTTCAAGACGACGGACATGCATAAAAAGCA
ref-87128	12	17.067	AATTCGGGACCGATCTGAGTGCAACTCTGAGT
ref-36912_5	12	17.469	CTCTCACCCTCGATCTGTATGCCTTTCCGTCT
ref-12058_1	12	17.616	TAACAGACCACGAGTGAAATGCCAAGGGGAAT
ref-12058_3	12	17.657	TAACAGACCACGAGTGAAATGCCAAGGGGAAT
ref-30315_24	12	17.836	CTGTGCACACCGATGTAAATGCTACACCAGTC
ref-111772_2	12	18.173	AGACAGATGACGATGACAGTGCCTTAGGTAAT
ref-57699	12	18.65	AGTTGTTTTGCGACTGATGTGCAGTGTTTTAA
ref-90585	12	19.204	AGCTTTCACGCGAAAAGACTGCAGGAAAAACA
ref-1899*	12	20.043	CAGCCAACTGCGATCCGTATGCAGTCACTGAA
ref-58453_7	12	20.685	TCTGCTAGAGCGACTGCACTGCTGACTCTGTC
ref-101826_26*	12	21.222	AGTTTGGTTTCGACCCCACTGCAGGTCCTAAA
ref-41810_3	12	22.345	TCAAGCTCTGCGATGCGCATGCATACTCTGTG
ref-37114	12	23.221	CCCCCCTTGACGACGGGCCTGCGTACATCCTA
ref-83969_19	12	23.393	TAAGCCGTGACGAAAGGAGTGCTGTTTCAGGG
ref-87074_15	12	23.633	TTCAGTGGTGCGAGTCTTGTGCTGCGCTATCT
ref-83969_7	12	24.486	TAAGCCGTGACGAAAGGAGTGCTGTTTCAGGG
ref-69011	12	24.495	CACACACAGACGAGTGGGCTGCACACGCCTCT
ref-20379_2	12	24.956	CAGCAAGTTGCGAAGCCTCTGCACCAGAATAG
ref-84150_17	12	25.265	AGAGACGAATCGAGATCAGTGCTCAGTGTAAA
ref-63852_28	12	25.319	CCTAGACCAACGAGCCTCGTGCAAAACATATT
ref-63852_32	12	25.39	CCTAGACCAACGAGCCTCGTGCAAAACATATT
ref-50755*	12	25.563	GTTGTTTGATCGAGTGAGGTGCAGCGCAGAAG
ref-12957_7	12	25.795	CCCCTTCTGGCGATATAACTGCATAGCTGCTG
ref-12685_32	12	26.213	GTCATGTTTGCGATACTTCTGCCTGTGAGGCC
ref-84150_6*	12	26.243	AGAGACGAATCGAGATCAGTGCTCAGTGTAAA
ref-60158_27*	12	27.26	CCCGGGCTACCGACCTCCATGCAAACCGCAGA
ref-99476	12	27.305	TGTTTCCTGCCGAATTTTGTGCTGCCACCCTG
ref-54402	12	27.505	GTGTTCGGCTCGAAGCGGCTGCGCAGATTGAT
ref-37522	12	28.94	GAGAAGATACCGATATCAATGCAGCACGTGTT
ref-51186_19	12	30.631	TCCAGTGCTTCGAGAACTATGCTCTGCAAATG
ref-71438_24	12	31.438	TTCATTTGACCGATGCTAATGCTCGCAGCAGA
ref-115002	12	31.842	CAGAAATGCACGAGGCTATTGCAAGTACACTG
ref-123083	12	32.069	GCCTCATGAGCGAAAGACGTGCTTAGCGTTTT
ref-122931	12	32.274	GGTGAGAGAGCGATAGGTCTGCAGTCTTGGCC
ref-124022	12	32.318	GAAAACGCTGCGATACTCATGCACCCACATAC
ref-76744	12	32.65	AGTGGAAATGCGACTGACATGCACTAGCACAC
ref-8908_15	12	33.055	AACGCATAAACGAACCAAGTGCAAATACCTCC
ref-111944_8	12	33.279	GCCTCCAAACCGATAATACTGCATGTCGATTG
ref-8908_3*	12	34.015	AACGCATAAACGAACCAAGTGCAAATACCTCC
ref-12957_19	12	35.337	CCCCTTCTGGCGATATAACTGCATAGCTGCTG
ref-12957_29	12	35.337	CCCCTTCTGGCGATATAACTGCATAGCTGCTG
ref-78962	12	36.01	ACACAACGCACGAACGAAATGCTTTATTTGCA
ref-115376	12	36.808	ATTTGCATTTCGAACACAGTGCGCACGGTAAT
ref-79352_15	12	41.908	ACACTCTCTCCGACGTGCATGCTCCAAAAACC
ref-54260	12	42.611	TCCTTCACCACGACCCTGCTGCTGGGTCTTCA
ref-50789	12	43.379	GGACATCACTCGACAACATTGCTCACAAAGTT
ref-111027_29	12	44.02	AATCAACGCCCGATACAGATGCATCACTGGAA
ref-111027_17	12	44.623	AATCAACGCCCGATACAGATGCATCACTGGAA
ref-117953_14	12	44.735	CCCACAAATCCGAGGGGCTTGCCTACAAATGA
ref-116271_31	12	44.941	CAGGATTGGACGATAGGACTGCAGAGCGGGTG
ref-122892_10	12	45.735	CCTTGCTATCCGATGCGGGTGCAAACAAAACA
ref-122892_14	12	45.735	CCTTGCTATCCGATGCGGGTGCAAACAAAACA
ref-117736	12	47.169	CCCACGGGTGCGACGCCCCTGCCTTTGGTTTC
ref-45460	12	47.408	CTCCTCAGAGCGAATCACCTGCTGTGCTGACT
ref-7360_26	12	51.712	TCTCGCGGTCCGAGCTCTGTGCTGACGTTGGA
ref-35357	12	53.059	TCTGTTCAAACGAACCAGCTGCTCAAATACAT
ref-97229_26	12	53.626	TAAACCACACCGATAGAGTTGCCAAACATCTC
ref-111244_15	12	54.279	TACCGGATCCCGACAGACATGCATTCACAGAA
ref-6995_18	12	55.334	GCTCGAGCCTCGAATATGCTGCAGTGCAGTAT
ref-89961_17*	12	58.716	CTCTGAGACGCGATATCGGTGCCTGATTCATG
ref-35440_4	12	60.158	ACCACTGACCCGAGACTCATGCTCTGTATTCA
ref-86890_10	12	60.677	TTGTAATGCACGAGCACAATGCAGATAAATGC
ref-30766	13	0	GACAGAGAGACGACAGATCTGCTGCCGTTTTC
ref-67390_24	13	1.744	CAGCATAATTCGAACAAGATGCCGAAGCAGGG
ref-2865	13	2.222	TTTGTTCTGGCGACGGCCCTGCTATACAGAGT
ref-122199	13	2.604	GAGCTTCCCCCGAATCAGCTGCAGATCTCTGG
ref-57208	13	3.131	TCTGTCGGCGCGATGAAGGTGCATGCAGCATC
ref-118618	13	3.523	TCGACGGACACGACGCACATGCAAACGGCAAA
ref-9064_3	13	3.803	TCCGCATAAACGAGCCGAGTGCATGTGTAAGT
ref-82331	13	3.841	AGATGATGAACGACGCCCATGCGACGCGAAGC
ref-65130	13	3.864	GTCTGTGTTACGAATGTGGTGCTGGAGCAATC
ref-2818	13	3.899	AACGGTATTACGATGACGCTGCTGTGTGTTTT
ref-124258_9	13	3.926	GCAGTCAAGCCGATGCTGTTGCTTCGTTTGCG
ref-52207	13	3.955	AGGACGCATACGATGTTACTGCTTTGGGAAAG
ref-115232_32	13	3.959	CGTGTGTCTGCGAGTGATGTGCATGAAGCTTG
ref-66645	13	3.959	CTCATCCTCACGAGTGATGTGCTTCATCAGGG
ref-81019_18	13	3.97	GCCGAAGCAACGACAGATATGCCAAAAGAACT
ref-84633_28	13	3.992	TCTCATAATACGACAGACTTGCCCTGCCCATG
ref-22823	13	4.006	TTACATTTCTCGACGTTTCTGCAGCACTCAAG
ref-37587	13	4.01	TATCAGCTCACGAACCCACTGCAGTTCTTACA
ref-103709	13	4.045	CCCCCCTTGACGACGGGCCTGCTGTATAGGTA
ref-110460	13	4.053	ACAGCCGACCCGACAATGGTGCCAACGCCAAC
ref-69603	13	4.172	AAAACCCATTCGATGCACGTGCTCCCATGGAG
ref-80944	13	5.131	TTTCCACACCCGAACCTGTTGCTCAGGAGAGC
ref-119284	13	5.206	CTGAGAGTGACGAGTCACATGCCAATTTGGGT
ref-9064_25	13	5.513	TCCGCATAAACGAGCCGAGTGCATGTGTAAGT
ref-91132_10	13	5.56	GAATGAGTTACGAAGTAGATGCAGTGTGCAAG
ref-6173	13	5.905	GTTCATGCCTCGACTGTGGTGCAGTATCTTCA
ref-78610_9	13	6.456	CAACCCTAAACGAGTCTTCTGCCCTTATCTGT
ref-35059	13	6.941	GTTCACACGACGACCACCATGCTTTTCGCGGG
ref-104954_14	13	7.527	CAAAGTGCTGCGACTACAGTGCGCCATCTAGC
ref-104954_9	13	8.242	CAAAGTGCTGCGACTACAGTGCGCCATCTAGC
ref-112110	13	10.352	ACGGAATTGACGACCAGTTTGCTGCATTACTT
ref-105226_32	13	11.332	TTAAATGGACCGATGCCTCTGCAGAGTGTGGC
ref-48935	13	11.466	AATGCTAAAACGACTGTGCTGCATGTGAACAA
ref-36716	13	11.743	TTTGTTCTGGCGACGGCCCTGCCGTGTCTGAA
ref-88310	13	12.129	GTTTGGAGAACGAGTCACATGCATTGCTCAGG
ref-91454	13	12.449	TTTGACCCTACGACTATGTTGCCTCACTGTCA
ref-5139	13	13.762	CAGCAAGTACCGACAGGGGTGCTGGGGGTATG
ref-100026_32*	13	15.399	GATTTAAACTCGAGCAACATGCAGCGTTAATC
ref-12436	13	16.235	TGCTACAGTACGATTGGCCTGCCAAATGTGGA
ref-113906	13	16.805	TGCTTGCTTTCGAATGCCGTGCCCTTTGCTTT
ref-105419	13	17.228	TTTCCGGGGACGAGTAATGTGCGGTTTCCTAT
ref-93847	13	17.954	GTGTTTGGGTCGAGCCTGGTGCACAGAGCTCT
ref-50357_3	13	19.323	GAGCCGCATTCGAAGCCACTGCAAAATATAGT
ref-34391_8	13	21.269	ACAACACCGCCGATGTCTTTGCAATTTCTGGG
ref-50440	13	23.385	CACAAAGCCACGATGAGACTGCAAGAATGTGC
ref-32388_10	13	33.518	CCTGAGTTTCCGATAGATCTGCAGGGCCATAT
ref-86734	13	33.884	TGATTACAAACGATTGCAGTGCATCACTTCTG
ref-111638	13	34.972	GCTGCTTAAACGACAGCTTTGCCATCACACGA
ref-38282_27	13	35.224	GATGAGTCTGCGAGGCCTGTGCTGCGGAGGGT
ref-11805	13	35.693	TGGATCTCTTCGATAGCATTGCACACTGTACT
ref-22086	13	36.399	GGGTCAAAGGCGAGACCAGTGCTTATCCTGCG
ref-40881	13	36.814	ACTTATGGATCGACAACATTGCAAGTGATGGT
ref-15880_31	13	37.048	CTAGCCAATCCGAATGCTTTGCTCTTCTAAAC
ref-57777_5*	13	38.135	ACAAGCATTGCGATACAGCTGCATATGTTCAT
ref-86556_8	13	42.895	CACAAAATGACGACTGCCATGCACAAACAAAA
ref-97583	13	45.582	AGAGATCTGGCGATGGCTGTGCTGCGAATGTT
ref-55442_9	13	47.949	TATTGTCGGCCGATTGACCTGCTGCAAATGAA
ref-57326_7	13	50.441	GATTGCCGAGCGAGCCAGATGCACAAGCAGCA
ref-57326_26	13	50.441	GATTGCCGAGCGAGCCAGATGCACAAGCAGCA
ref-17976_28	13	51.705	TTAAGTCCAACGACTGTGCTGCTTAGACGCTG
ref-2362*	13	52.071	GTCACTAGCTCGATTGCTTTGCATTTTGTCAT
ref-94326	13	52.368	GAGCTTACTCCGATCATCCTGCATTAAGACAA
ref-62827_17	13	52.508	TCACCTTGCACGACTCCTGTGCTATTCACACA
ref-22189	13	53.121	TGATTGCACACGATGTTCTTGCCAAAGGCGTT
ref-4599	13	54.578	AGTGTCTGCACGATGCTGGTGCAGTGGTCAGA
ref-29250_1	13	55.231	CTCACAAAAACGACTTCTCTGCAAACTCTAGC
ref-118177_4	13	56.095	GCATACCCAACGACACCCCTGCTAATTATAAC
ref-69630_25	13	56.454	CTCCAGTACACGACTCTGCTGCTCTGCACTCA
ref-55091_32	13	56.529	ATCATTTGCCCGATGTCATTGCCTCACATAAC
ref-27967_1	13	57.192	TGCTGCAGGACGACATGCCTGCCGGTGGAAAA
ref-35171	13	57.523	TAAAAGGGTTCGACAGACTTGCTAACCTGTCT
ref-81718_23	13	59.201	ATTGCCCGAGCGAGATCCGTGCGCGTTTACTC
ref-12442	13	59.306	AGCGGTAAAACGATAGATGTGCCACCGGTGAT
ref-20673	13	59.328	TTAAACTTGGCGATCTTCGTGCCAGTAGCCTA
ref-110217_2	13	59.427	TGCATTATCACGAGCGATCTGCACCTGTGCCT
ref-83528	13	59.579	GGCCACCGTACGATCACTGTGCAGTGAACTGT
ref-85976_19	13	59.603	AAAGGGTCATCGAAGCGCCTGCTGTAGAACTA
ref-33244_14	13	59.66	AGAGAAGGGACGAAGTGATTGCAACTGAGCTG
ref-84283_17	13	59.947	CGCTCTCCGCCGAGACATCTGCGTCCTGCTGG
ref-70049	13	60.165	TTATTTTTAACGAAGCAGATGCCAGCAGTGGT
ref-30277_26	13	60.814	CAAAATGTAACGACAGTGGTGCACAGAAACTC
ref-48526	13	61.95	AGCAGCACATCGAGGCCTGTGCTATTGATTGT
ref-60241_7	13	62.461	AGGCACTATACGAGGCACATGCTGTTACAGCT
ref-11513	13	63.601	ACAACAACTTCGACCATAGTGCTTTTCCATAC
ref-65703	13	64.218	GGTGGGCTATCGACGCCTCTGCTCCATCATGG
ref-80557_3	13	64.736	TGTTCATTCGCGACATGTATGCAGACCTCAAA
ref-105832_18	13	65.129	ACAATGATGCCGATGCCGATGCCCAGAGGAGA
ref-76951	13	65.485	GTATTCTGAACGAGTCTTTTGCTTGCAAGCCA
ref-42845	13	66.317	GAATCTTTATCGAGCCGTGTGCCACACCAACC
ref-18957_15	13	67.211	CTAACCCCCGCGAGCCTGCTGCTAGTGTTAGC
ref-63712_5	13	68.193	ATGGAGATGTCGAGTTCATTGCACAAAGTGAC
ref-63712_8	13	68.193	ATGGAGATGTCGAGTTCATTGCACAAAGTGAC
ref-51158_4	13	68.203	AGACGAGAACCGATGAGTGTGCATTGCATTTG
ref-107493	13	68.682	CCCTCCAGAGCGACCCCTCTGCTTCCTGCAGT
ref-43198	13	68.904	CAAGGTAAGACGAGCCCAGTGCTTTTCAATTG
ref-2850_16	13	69.362	ACGTTGACTCCGATTGTGTTGCTCAGCTTGTT
ref-101312_15	13	69.382	GAACGGTAAACGACCCGTGTGCGCAACGATGC
ref-74322_6	13	69.751	ATCTTCAGCTCGAAGCCATTGCGCTTCATCTT
ref-85322_2	13	70.39	CACCCTCTCACGATGGCGCTGCCATTCTCCTC
ref-35249	13	71.498	GAATTTGATGCGAATTTGATGCGAGCAGCTAC
ref-89960_24	13	71.859	AAGCATGTGACGATGTGCATGCAGAGGATGCA
ref-8608_16	13	72.043	AGTTTATGAACGACCTTTCTGCAGGTGAATGT
ref-111301_23	13	72.083	AGGACAAAAACGACAGCTATGCGCTCTCTCTC
ref-12084	13	72.3	GACACCTCTCCGAAGCTGGTGCTGGGGTTCTG
ref-121955_6	13	72.626	AGGCATACACCGATTCCTGTGCAGATGCACCC
ref-56827_24	13	72.812	GCTAATTAGCCGATTAATCTGCCTACTGACCC
ref-31806	13	72.948	ATCATGTTGACGATGAGTGTGCAGACTCTGAG
ref-10223	13	72.972	GTTCTGGAGACGAATGCTATGCCTAGTAGCCA
ref-14694	13	72.985	TGAAGTGAAGCGAAATCACTGCAGCAGACGGT
ref-10385	13	72.998	AGGGGTGTAACGATATGCTTGCGTCACGATAC
ref-22563	13	73.019	ATCATGACTGCGACGGTACTGCCATGTTTTAT
ref-67902	13	73.224	GATCGCCATCCGATGGGATTGCCGCTTGTGCA
ref-75676_3	13	73.322	TTCCATGGATCGACTGTCATGCAGAGCACACA
ref-93197_31	13	73.35	GAGCTGAACGCGAACGGTCTGCGTGTGTAAGG
ref-110014	13	73.523	TTACTGGCCACGAGTCAGCTGCACGAGTGCAC
ref-13218	13	73.713	GGGGGCGGGGCGAGGGGTGTGCCTGCAGTCTG
ref-66278_9	13	74.149	CATCATGTGTCGATGATGATGCAACCGTCTCG
ref-99102	13	74.57	GATACTGACACGACAACACTGCAATATCACAC
ref-79737	13	75.639	AATCACACAGCGAACACACTGCTCATGCTGCA
ref-14108*	13	76.6	CACTTGAGCACGACTGACGTGCTGCAAACAGA
ref-105298*	13	77.729	TTTTCACACTCGAGACTCATGCTGGATGCTGT
ref-3839_7*	13	79.948	TGTGGTTGCACGATGAAAATGCAGTCTCAAGT
ref-32195_15*	14	0	CGGTCAGTACCGATATGGTTGCCGATGTATAG
ref-26914	14	2.869	TGAAAGGGAACGATGACTGTGCATCAGTGAAA
ref-74466_16	14	3.428	GGACTTCACTCGACCTGAGTGCAGCAGACTAT
ref-100374_3	14	3.733	CCGTCAAATCCGACATAGTTGCTGAACTACTT
ref-52858_9	14	3.934	AGCCACACGGCGACACCTGTGCGCGCGCGCTA
ref-677_23	14	4.148	GCGAGGAGCACGACATTAGTGCGGCGTGAGGG
ref-121241	14	4.324	GTATAGCAGCCGACTGGACTGCAACATGGTTT
ref-110435	14	4.661	ACGGACGTGTCGAGAGATTTGCTGAACCACAC
ref-100531	14	4.908	ACCGTGTGCGCGACACAGCTGCTTTTAAAGCA
ref-35999	14	4.921	CACACACACACGAGCTTGGTGCTTTTTGAGCA
ref-87126	14	4.925	TGTGCGACTGCGACACAGCTGCTTTTAAAGCA
ref-80998	14	5.017	GGCTTTGTTCCGAGGCTGATGCTAAACCTTGA
ref-99687	14	5.058	TGTTGTGTGTCGATCTGTCTGCCCATGTCTGC
ref-50983	14	5.18	ACCATAAACTCGACGAATATGCCGTTTCTGCA
ref-48132_15	14	5.218	CATGGAAAAACGAACGAGGTGCCAGAAAACCT
ref-48337	14	5.463	CAGACAGACACGAACAACATGCAGGAACGGTC
ref-98786_14	14	5.606	TCCTGCTCTGCGAGCCGCATGCACTCTTTCTG
ref-108478_5	14	5.627	AATGCGACGACGATGTAAGTGCCATTGCATTT
ref-23870	14	5.853	TCGTGTGTGACGAGGCTTGTGCCCGCTCCGCT
ref-49342	14	6.63	GGGCATCCCACGACACCGATGCTGCAGGTAGC
ref-90582	14	7.031	TTTTAGTAGCCGAAGCACTTGCCGATATCAGG
ref-109633	14	7.285	GAAGTTGAGACGAAGATGGTGCCGGTGTTCAT
ref-44857	14	7.673	GCTTGCAACACGACAGGGGTGCAATCTACTCG
ref-114660	14	7.797	CCAGCACAACCGACTCAGATGCAACAGAATCC
ref-36992	14	7.797	CAGTGGAGGTCGAAGCAGATGCATTCATGTGG
ref-115537_31	14	8.146	CACACCGGGACGATGATCGTGCTTATCGCTGA
ref-61104	14	8.231	ATCACAGTTGCGATGAATATGCCTGCATCCAT
ref-117766	14	8.682	CACACCTTGACGATAGAATTGCCGTTGGCTAG
ref-61086_25	14	8.925	TCAAAAGAAACGAAACCAGTGCTGGAGGATAC
ref-46050_26	14	9.046	TCTGTCCAGTCGATCAGGCTGCTGTAGGATCC
ref-34032	14	9.359	ATCAAGTGGCCGATAGTAGTGCTAAAGTCATG
ref-50343_18	14	9.427	CGTCTCTTGTCGAGGGTAGTGCCGTGTATTGT
ref-59709_23	14	9.525	AGGGGTCCACCGAAGTGCCTGCTGCAGTATAT
ref-19026_6*	14	10.01	GTGGTCTGCCCGAGAAGCATGCATGCTGGACT
ref-109737	14	10.456	GTGTGTATTCCGACTCTATTGCTGCATTCAAG
ref-18395	14	10.882	TATGGCAGCCCGATACAAATGCTAACACAGAA
ref-13693	14	11.519	GGTGTTCTGTCGAGTACTATGCAAGCGATCAC
ref-71081	14	12.136	GTGAAGCTTGCGATGACACTGCCTCTCAAGGG
ref-94216	14	12.38	TGTGCAGGTCCGATGCGGATGCTCAGATTGAT
ref-43719_10	14	12.798	GACATCCCGACGAACTGTTTGCCACCAAGCCA
ref-69166_6	14	13.761	ATGAGCGATGCGATATCAGTGCTAGAACAGTC
ref-4941	14	13.846	AGACGGGAGCCGATTTTGGTGCGAAAGGGGTC
ref-1177_32	14	14.209	AAATGAGTGCCGACCAGGGTGCCATTTGCAGG
ref-21346_32	14	14.736	AACTATGGGTCGAGCTCCCTGCTAAATTACAC
ref-59040_29	14	15.258	GCTTGTGGACCGAAGACTATGCCCTTGGCGGA
ref-69446_4	14	15.621	AGTACCCGGACGAGCCCCCTGCTTTCAACATA
ref-119026	14	16.002	GCGTTGGTCTCGAGCCCAATGCGTGAGACTTG
ref-17546	14	16.841	GTTAGTGTACCGACAATACTGCCCATGTATTT
ref-84783_1	14	18.969	TGATGGAGAGCGAGTACAGTGCCTAACCTGGG
ref-94826_2	14	19.971	TCGCTCTGGTCGAAGAGTGTGCACAGCGGACA
ref-94447_17	14	23.344	TAGCACAAAGCGAACCGTTTGCCTCTTAAGCC
ref-18482	14	25.2	TGAGGGAGTTCGACCCTTCTGCTCTCTGTCTG
ref-48674	14	26.038	AGAAAGACATCGATTAGCCTGCAAGTGACTAT
ref-12574	14	26.46	AGCTGATAAACGAATGGCATGCCAAACATCTG
ref-43535_15	14	28.027	ACAAAGACACCGAAGCCTCTGCACAGAGAGAG
ref-89892	14	29.486	GGGTAACCAGCGACTTAAATGCTGTACCTTGG
ref-21721_28	14	29.949	GCGAAGCCGACGACTTGACTGCAGAGCTCGTT
ref-30066_27	14	30.154	GTCCAGGTCACGAGACTATTGCAGCACTGTAC
ref-21898_15	14	30.786	ATGACCCACTCGATGGGACTGCCGCTATGCTG
ref-62970_15	14	33.216	AGTTGGCTAACGATAATTTTGCCCATACAACA
ref-75293_18	14	35.057	AGTGTCTGCGCGACATACATGCAGTTAAAATG
ref-58964_30	14	39.185	CAAACAGTTCCGACTGAGGTGCCAAGAAGGTT
ref-48930	14	39.548	ATGCATATAACGAAACCGCTGCAAAATCATCA
ref-29259_18	14	39.874	CATTAGGCCACGACTTCCATGCTTTGATGCTT
ref-31695_1	14	41.144	AATTTACTGCCGACATCTGTGCCACTGAAGAC
ref-38015	14	42.116	GCAATGCATACGAGCCTTTTGCTTTGGAGCCG
ref-5292_27	14	42.997	CGTCACTTGACGAACAGCATGCCACGCGTGCA
ref-58964_31	14	43.144	CAAACAGTTCCGACTGAGGTGCCAAGAAGGTT
ref-69803	14	43.312	TCTCTGTCTCCGAGTTGCATGCTAGCTTGTAA
ref-97682_2	14	43.782	CATATTGTGACGAGTAACTTGCCAGCTGATCC
ref-97682_17	14	44.05	CATATTGTGACGAGTAACTTGCCAGCTGATCC
ref-1972_30	14	45.119	TTGAGATCTGCGAGGGGTATGCAGAACAGTCA
ref-115582_24	14	46.367	CATGGCTGCACGACTGTGATGCACGAGCACCT
ref-24870	14	46.917	GTGTGTTTGTCGATGGGAATGCAGGTTTGTAG
ref-48379	14	47.272	CTGGCAATCACGACTGAGGTGCCCTTGATGAT
ref-82622	14	47.791	TGAGAGCTGTCGACTCTGGTGCAGGGGAAGAC
ref-87139_1	14	48.147	ACCAGTTCGGCGACAGAGTTGCTCAAGTACCA
ref-50303_19	14	48.57	AAGCGGTACGCGACGTAACTGCACGAATATAG
ref-75773	14	48.847	CAGACTGTGGCGATGTCAGTGCTGAAGCTGGT
ref-46022	14	49.085	TTTGTTCTGGCGACGGCCCTGCATATATATAT
ref-44195	14	49.438	GCGTCACCAACGAAGAGGATGCAATGTCCACT
ref-101750_28	14	49.987	GATCCCAGAGCGACACGGCTGCCCAAATACCT
ref-30604	14	52.672	ATTTCTGAAGCGATGCAAGTGCTACAGCAAGC
ref-25659_5	14	54.143	CAACCCTAGTCGACAATGGTGCAAGGAAACTG
ref-994_9	14	54.264	AATGGCCTTGCGACGCCCATGCCTGTACACAA
ref-16981_5	14	54.559	CTCCACCACCCGATTGGGTTGCAGACAGATGA
ref-3431	14	55.141	CTGATCACCACGATACGTTTGCCCATCTCTGA
ref-56650_15	14	55.695	AGGTGACGTACGATAGCTTTGCACCAGAGACA
ref-56650_30	14	55.705	AGGTGACGTACGATAGCTTTGCACCAGAGACA
ref-91428	14	57.349	AGTTTAAAAGCGATCAATATGCCAACACCAGC
ref-4024	14	57.898	GCACTCTGTGCGACGCACATGCGAGCAAATAC
ref-22946_17	14	59.824	GTCTGTGATGCGATTCGCATGCACCATGCATG
ref-43027_28	14	60.738	CACTAGCACTCGATGGCCTTGCTCTTTAAGTT
ref-92985_5	14	61.334	GTGTGAAACTCGACAGAAGTGCTTGCTGAATA
ref-53646	14	61.854	GCTCGGGAATCGATGCATATGCTGTGCAATGT
ref-20470	14	62.308	ATATTCCTTTCGAAACTCTTGCTCGCCGTCCC
ref-63344_7	14	62.558	TTTATCCCTGCGATGGCAATGCTGACTTTTCA
ref-120632	14	62.843	AGACCTCAAGCGACACTTCTGCACTACAGACC
ref-89497	14	63.962	TGGAACAGAACGATCCTGATGCTTATTGATCT
ref-55531_15	14	65.214	GTTCTTGTAACGATGGAGGTGCTGTGACAATG
ref-3575_19	14	65.438	GATGCACGAGCGATTGCTTTGCTTCACAGCTG
ref-1570_30	14	66.02	GTTTTTGATTCGAAGGTGTTGCATCCACCCAT
ref-41321	14	66.06	GTTGGTGGCACGATTCATTTGCAAATGAGTAC
ref-21567	14	66.761	CTCTCACACACGAGAGCCCTGCAACAAGAGCC
ref-46586_15	14	67.115	AGAGGGAGCTCGAAGTGACTGCCAAACAAAGA
ref-91379	14	68.288	CATCTGTGTACGATCCGCGTGCGTCTTGGCTC
ref-25425	14	68.507	GCCCGTGATACGACATGGGTGCACCGTTCACC
ref-63973	14	68.737	CATTAGGCCACGACATCACTGCAGCTTTCATC
ref-50075	14	69.061	AGGACAGCAGCGATATGAGTGCATTCCAACCT
ref-15867	14	69.375	ATAGTGTGCTCGACAGATGTGCCCTGTCAGGT
ref-10816_26	14	69.641	GCCGAATAAACGAACCGGCTGCAGTTACGGAG
ref-40254	14	69.66	AGTGCCGCCACGATTCGAGTGCAAGGATGTGG
ref-10816_23	14	69.678	GCCGAATAAACGAACCGGCTGCAGTTACGGAG
ref-77861	14	69.714	TCCTTGCAAACGACTTTAGTGCTGTGACGCAT
ref-89500	14	69.729	CGTGATCGACCGATCGTGGTGCGTGAGAAGGA
ref-13394	14	69.874	CGGTCGGGCACGACAACCATGCTGCTCCTCCT
ref-120306	14	69.929	CTGTATGAGACGACACACATGCACACTCACAC
ref-18436_28	14	70.351	GCGCAGTACACGAACCCTGTGCGGGACAGAGA
ref-104746	14	70.852	ATGCTTCTTTCGAGCAGCATGCAGGGGTGTTG
ref-9379	14	71.166	TGTCATACCCCGATTGGTATGCCCCGTCCCGT
ref-73901	14	71.663	TCTGACATTACGAAGCTGCTGCTTTTGAACAA
ref-23013	14	72.292	TTTCAAAGTACGACTGGGATGCCTGGATCGGC
ref-17495	14	72.679	TCTCAGGTTCCGATGCCGGTGCATGAAAAAAT
ref-13610_18	14	73.23	TGGAACAGATCGATTACGGTGCACAAAACAAC
ref-93041_25	15	0	GTAGTGCCCCCGAGACTAATGCTCTAGCCACA
ref-24465	15	6.843	AGAGTTGAAGCGAGCAGAGTGCACCAGAATAG
ref-52881	15	8.183	GCGTTCAGAACGAATGTTATGCTGCACTGCGA
ref-64692	15	8.691	GTTTTCTGTACGAGACAGCTGCTGAAACAATG
ref-28734*	15	9.174	TGATAACGTTCGAATCGGGTGCGGCGGAGCAT
ref-70430	15	9.216	AGGCGCATCGCGACGTCTGTGCCAAAGTAAGC
ref-44768	15	9.386	CCCATTCAATCGAGCGTTGTGCTGTACATTCT
ref-79294_23*	15	9.991	GTGAACTTTTCGAAGCGCGTGCGCAGTTTGAT
ref-79294_24	15	10.015	GTGAACTTTTCGAAGCGCGTGCGCAGTTTGAT
ref-80905	15	10.064	GGCTGCAGGGCGATATGGCTGCTGGCATTAGT
ref-3926_28*	15	10.755	AGTGGTGCAGCGATCAGAATGCAGCATCTTTT
ref-35641_32	15	11.012	ATATGTGATCCGATTGGAGTGCTTTGAAACAG
ref-13473*	15	11.599	ACCCACACAGCGAATGTACTGCTGCACAAACA
ref-47493	15	13.302	TAGTATACAGCGAGTAGTGTGCAGTGCAGCGT
ref-117873_17	15	16.542	TACAGACCACCGACTGTGCTGCATGCATTTGC
ref-32819*	15	17.224	TCCCCTCTCCCGACACTCATGCTGTGCCCGCG
ref-39841_28	15	17.938	TATTAGCTCACGATCCCCTTGCAGTTCTCTCA
ref-34984_3	15	18.461	TTCAACACCACGACTCTGGTGCTACAAAACAT
ref-63632_3	15	20.027	TTGACTCTCACGAACGGTTTGCGAATCGGTTC
ref-56458_8	15	21.868	CAAGCTGCCGCGACGCAGTTGCAGGGTTTCTT
ref-88018	15	23.341	GGACCAATACCGAGGCTGCTGCAATCACAGCT
ref-76330	15	23.92	TTTTTTCCTCCGACACAGGTGCCAGTATAACA
ref-87931	15	24.627	CCCCCCTTGACGACGGGCCTGCTTACATCACA
ref-108672	15	24.775	ATAGACATCCCGAGATCATTGCAAAACCGCAA
ref-17965	15	25.17	AAACAGGTCGCGACTGCGTTGCTTCCATTATG
ref-71344	15	29.146	TATCTCGCTTCGAAAGAGATGCAACACCGAAA
ref-29163_2	15	29.889	TGCGCGCCAGCGAAAACACTGCTTCTGAAAGC
ref-123862	15	33.707	ACATCAAGGGCGATGTCTTTGCTGAGACTGTT
ref-66497_5	15	35.358	TAAACGCTCTCGATGCTTGTGCTTCATGCTTG
ref-92825	15	35.611	GGCAGACAGTCGATTGTTTTGCAGAATGACTG
ref-64147_5	15	36.111	TAATAATTAACGAAGCGTGTGCCCTCGGAATT
ref-123213	15	37.015	ACACCGTTCACGAACAGAATGCTCTCCCACAT
ref-30221_27	15	38.698	GTGCGCACTGCGACTCCTGTGCTCGCGCTTCA
ref-24688_31	15	39.617	CAACCTGACACGACAACACTGCACGTGTTTGT
ref-50970	15	39.931	TTTGTTCTAGCGACGGCCCTGCATGCTATTTG
ref-44416	15	40.156	GCAGCAGATGCGAGACATGTGCATGTCATCTT
ref-93350_14	15	40.263	TGGAGTGCAACGATAATGTTGCAATGGCCTAA
ref-62340	15	40.286	ACATGAAACACGAGTGCTTTGCTGAAAACTGT
ref-46383	15	41.251	CTTTTACACACGACTGACTTGCAGCCAGTGTT
ref-30474	15	42.109	AAGTTGCTTACGAGTGTCATGCAACGCCCCAT
ref-13822_6	15	45.03	ATCTCTACAACGACAGCCCTGCATGTCACTTC
ref-1878	15	45.749	GTGTTAGGCTCGACTTCGCTGCGGGCTGATGG
ref-108867_24	15	46.315	TTAAAGCTCTCGATGGGGCTGCAACTTGCCTC
ref-124335_8	15	47.082	ATTGTGCCGTCGATACTTATGCAAATGCCTTA
ref-101889_2	15	48.595	GGTGGACAAACGACCAGGATGCCAGGTACCAA
ref-81269_5	15	50.445	CCCCCCTTCACGACAGTGGTGCTAGCCAACCA
ref-93943	15	51.224	GCGATAAGCACGACTACACTGCAAGCATGCAC
ref-68533_5	15	51.536	GACTGTGAATCGATTGTGGTGCCGCAGCAGGT
ref-116655_18*	15	52.365	GTGTGGTTAGCGACCACAGTGCAATCGGTGCT
ref-9187_17	15	54.169	TAAACTACGGCGATCCCTATGCTGACTTGGTT
ref-42108	15	54.327	ATGCGACCTCCGAAGGCATTGCCTCATTGTTA
ref-2939	15	54.676	GATGCAAGACCGAAGGCACTGCATAGAAAAAT
ref-103693_24	15	54.99	CAGGAGAAACCGAATGAAGTGCCCCTGTGGAA
ref-8854	15	55.208	AACCACCACTCGAGTGCAGTGCTTTCCAAAGA
ref-117503_16	15	55.749	TCAGTTACAGCGATAGGAATGCCTTTGTTCAT
ref-23379_14	15	56.549	ATGCTTCTGCCGACGACTATGCAGTTCCTAAA
ref-16838_17	15	56.727	GCATCTCTCACGACTTAGGTGCCCTTGAGCAA
ref-19924	15	57.206	GGGCTCTGGCCGATGTGTGTGCTGCATTAAGC
ref-1846	15	57.226	GTCACCACCCCGATGTGGATGCTGTAGGCTAT
ref-79711_26	15	57.363	TTCCAGCCCTCGAGTCCAGTGCCATCTATTAC
ref-116688	15	57.854	CTTGTGCTTCCGATGATTCTGCCGTCCGTCAT
ref-65261	15	58.769	CCAGCTCTTTCGATGGAAGTGCATTCTCTTGT
ref-9185	15	59.164	AAGATGGTCGCGAGCCCAGTGCCACGATGCAA
ref-17259	15	59.191	TCGATGAATTCGACCCTTTTGCGACAACATCC
ref-80994	15	61.32	CTCTACACCGCGATGGAAATGCAGAAAGCAAC
ref-111404_1	15	61.564	TGGCTATTAACGATGGCCATGCCCTCGTAAAA
ref-59634_3	15	62.766	AGCGTGTAAACGACTGAACTGCAGGCTCTTTC
ref-112966_14	15	63.727	AATGGCCTAGCGATGCCCATGCTCTTATTTAT
ref-68248_9	15	63.801	GCCCTAGATGCGATATTACTGCAGCCTTGAGT
ref-9919_8	15	64.589	AACCCAGGCACGATTACGGTGCTTTTATGTCA
ref-24627	15	65.303	GAGTGAAAGACGATAAGTGTGCATGTTACCTG
ref-95529_8	15	65.767	CCAGCACTCACGACAGAACTGCTTGAGCAAAC
ref-109754_27	15	65.914	TCCGTGGACTCGATCCCAGTGCCAATCTAATG
ref-46877_29	15	66.148	TTACATCTCGCGACCAATGTGCACAAAACTAC
ref-100923	15	66.462	TTAAACAAAACGAGAGACTTGCGCCTCTCCTG
ref-34852_15	15	67.295	AGCATTTCGACGAAAATGATGCAATAGTTGCA
ref-114050_14	15	67.983	CTGTTTCTCCCGATGCTTCTGCATGCATTACA
ref-37988_18	15	68.684	GTTTTCAGCTCGATGGATGTGCGCTCCACTCT
ref-102979_17	15	68.804	GGGTGGCGAACGACTCGAATGCAGGATATAAT
ref-15414	15	69.248	CGATGCAAACCGACATCAGTGCTAAATTCACA
ref-109891_16	15	70.837	TGACTCCCAGCGACATGTTTGCACGTATTACA
ref-110201_28	15	71.687	GTTGGTGCCCCGAATACGCTGCAGTTGTGTGT
ref-119369_15	15	72.521	TTTGTGGAACCGAGCAGGCTGCCGTAAAAATA
ref-56848_27	15	72.523	TATACTAGCACGATGTTGGTGCAGCCACTCCA
ref-118162	15	72.636	CCTGGCGCCACGATACCCGTGCAAGCCTCGAA
ref-81566*	15	72.747	AACAAGGAAGCGAAGCACTTGCTCTAAAAACG
ref-98941*	15	72.844	ATGAGCGATACGATGCTGATGCCACATAAAAT
ref-123714_2	15	72.878	CTTGCACATGCGACAGAGTTGCACACTCTCGT
ref-73048_2	15	73.039	TACCTTGTTGCGACGGGCCTGCCCCCACTAAC
ref-103015	15	73.738	CGGCTGTACACGAGGCCCTTGCAGTGGTGGCT
ref-80453	16	0	TAGTGGGTCACGATGGTATTGCAGCTGGCCTC
ref-122615	16	0.502	TCCTTGTTCACGAGTGCTTTGCTTACAGCGGT
ref-38659_6	16	1.878	TGAAAGGAAGCGACTGATTTGCTGTTTGTTGC
ref-119701_4	16	2.228	GCTTTTTTCACGAGCCCACTGCTTGTCCATTA
ref-106823_9	16	2.301	CTCGCTCTTCCGATCCCACTGCACTCAAATAC
ref-66925_17	16	3.312	TGCGTAAACACGATAAAAATGCTTGCCCAGCC
ref-30530	16	4.285	GGATGTCCTACGATGACAGTGCGGAGAGTCGA
ref-74980	16	5.29	TTCTGCCCACCGACTGGCCTGCTAAAAGGTGC
ref-19577	16	6.047	GGCTTCTCTACGATACCGGTGCCAAATCGATA
ref-16789_7	16	8.912	CTCCGGGATTCGATAGGGCTGCTGTCGCACAA
ref-117891_17	16	9.388	GCTGTACTCCCGAGGCCGCTGCCACCTGAGAG
ref-72905_29	16	9.406	GGGCTCGATCCGAGACTGTTGCTAGATAAGTT
ref-116640_8	16	9.698	GAATTGTTGACGATACACATGCAGACGTCAGC
ref-116640_27	16	10.026	GAATTGTTGACGATACACATGCAGACGTCAGC
ref-65906	16	10.866	CTAGAGCTCTCGATGCATCTGCTTTGTTGTGT
ref-36865	16	11.185	GGCTTGCAGACGAACGTGTTGCGACACAAGTA
ref-48455	16	11.291	ATTGAAGTTTCGAAGCCAATGCACACACAAAA
ref-43040	16	14.207	ACCTGGATACCGAGATGTTTGCAAAAGCGTTT
ref-78768_1	16	16.439	AATGTGATGACGATGGTGTTGCATCACAAACC
ref-11816	16	16.5	TGCCCAATTTCGACCCCCATGCCGAATTATTA
ref-97874_27	16	16.887	AGGCAAGTCGCGAATGGAATGCGAATTACATG
ref-53511_10	16	16.892	GTGTGCTTATCGATAAGTGTGCAAAACAGTGT
ref-96337_14	16	18.188	TTCCATTTTCCGATGTCACTGCACCAGCTGAT
ref-89660_2	16	19.679	CCACATATGTCGAAGCCTGTGCCACCACCTGT
ref-19426_2	16	21.745	CGTGTTGACACGATAAGAGTGCGTGTCAGGCC
ref-81044	16	22.204	CACAAATAAGCGAGGGGGGTGCCAGTTATGTA
ref-82739	16	22.806	GGAAGCCGATCGACAGTTGTGCACAGGTTTGT
ref-93274	16	22.916	ATGAAGCTGTCGACAGTCTTGCAACTGGCACC
ref-75354_31	16	22.952	CCTGATTATTCGACAGATATGCGGCCGGCCGG
ref-84750_6	16	23.196	GATTGCCGGGCGACAGGAATGCTGTTTGGAGA
ref-122246_4	16	23.642	GTACTATGTACGAGTCTCGTGCACACTGTAGT
ref-122246_2	16	23.692	GTACTATGTACGAGTCTCGTGCACACTGTAGT
ref-97953_18	16	24.367	TAGCCTGCTGCGACTAGCGTGCCCGCAATTTT
ref-24972	16	24.985	CCCAATTTCGCGATGTTATTGCACTGAAAAAC
ref-107726_10	16	25.949	CTGTGATACCCGAGTGCTGTGCAGAAACAGGC
ref-82945_5	16	26.935	AAAACAGCTGCGAAAGTCCTGCAGGACAATGT
ref-43738_29	16	28.368	ATGCTTGAAACGATTTTGGTGCTCATGAAACA
ref-19521_6	16	29.633	AATGTGCCAACGACATTTATGCATGCAACACT
ref-101626	16	33.598	TGAACCGGTTCGAGGGCAGTGCGCGCTCCTGG
ref-43952_10	16	36.173	CAAAACAGGACGATACCACTGCAACTATCCCC
ref-21767	16	37.468	GCCGTTTAAACGAGCAAACTGCATGTTTTCAG
ref-85373_6	16	38.082	GCGAGCCAGGCGAGTCTCGTGCCCGGTATGGT
ref-119308_24	16	40.563	TAATTTCATTCGAAACGGCTGCATTTGCACAT
ref-119308_8	16	40.574	TAATTTCATTCGAAACGGCTGCATTTGCACAT
ref-24772_31*	16	42.572	CTGTCTACAGCGACTGCCCTGCACAACAACTG
ref-114331	16	43.539	GGTCGCACAACGATGATGATGCTGCAAGTAGG
ref-13563_24	16	45.335	AAAAAACACACGAATGCACTGCGCACCCTGTA
ref-114118_10	16	47.998	GTCCGTGTGTCGATGTTGTTGCAAACTGAGTT
ref-6913_24	16	48.491	CAGGATATGCCGAGTTTCATGCTCAGCTTGCT
ref-33409_15	16	49.282	TTCCCGCCTGCGAGGGGCATGCATGGTCCGCA
ref-78255	16	51.307	GGTGATAGAACGACAATGCTGCACTTCCCCTT
ref-27782_27	16	57.991	AATGTAAATGCGAGCAGCTTGCTTCCGTATCT
ref-40632_6*	16	61.268	TTAGGCGGAGCGAAGTCTGTGCACACGCGACT
ref-74168_15*	16	63.303	CCAATGACCGCGAAAGGAGTGCACTCCTACAG
ref-93488_2*	16	64.039	AAAGTCAGAGCGATCCTGCTGCAGTGAAAAAG
ref-73600*	16	64.042	AAAACACTCTCGAGATGGCTGCTCATCACGTT
ref-93488_29*	16	64.054	AAAGTCAGAGCGATCCTGCTGCAGTGAAAAAG
ref-39217_24	16	64.089	CATATCTGCACGAAGGGACTGCCAGTCTGGGT
ref-85009*	16	64.169	TCCGACCCTCCGATGCTGATGCTGCTGTCGAT
ref-75499_5	16	64.176	CGTTCGTTCTCGACTCTTATGCAGATGGTCTG
ref-47186*	16	64.905	TTCCCCAACACGACTTCACTGCTGTGAGCCAT
ref-18276	17	0	TGCTGTTTTGCGATTGTTATGCACCCTCGATA
ref-25788_6	17	0.073	TGCTTTCTTTCGACCAGAGTGCATTCTGGGAT
ref-49331	17	0.204	ATCATCAAACCGATCGATGTGCTGAATTCGTT
ref-67602	17	0.254	CAACGTGATGCGACAAGTCTGCAGGGGACAAT
ref-68431_1	17	0.277	TCTCTCTCATCGAGCGCAGTGCAGTGCTGACC
ref-3285_28	17	0.376	GAGAGAGAGACGATCGGGTTGCATGTTTGAAG
ref-26979	17	0.417	AATGTGCCGACGAGGTCCATGCCAATTCTGTC
ref-57080_2	17	0.556	CCGACTTCCTCGACCCCTTTGCCTTCTACGAG
ref-25788_27	17	0.752	TGCTTTCTTTCGACCAGAGTGCATTCTGGGAT
ref-62833	17	1.223	ACCCCCAGTTCGATGCCCCTGCACACACACAC
ref-104293	17	1.233	TGCAGTTGCTCGATGCCTGTGCTTTGACAGTG
ref-4310_7	17	1.373	ACAGACGGACCGAAATCTGTGCAGAAGGCAGA
ref-119240	17	1.614	TGATAGTTGACGAGAGCAGTGCACGTCTCTCT
ref-87238_30	17	1.752	GAGAGAGCAACGAGAGGCTTGCGTGGGAAGTC
ref-78331_17	17	1.766	GTGTAAATAACGACTAGACTGCGACGCGTTAG
ref-37523	17	1.837	TTAAATGAGACGATGGGCATGCAAGAGCGTAA
ref-16214_17	17	2.061	AAGAATGGTTCGACTGGCATGCAGGATAACTT
ref-88648	17	2.171	AGGAGGAACACGACACTTTTGCAGTATCCACC
ref-44887_29	17	2.257	CCTTTTCATTCGATCCCACTGCCGGTCTCTCA
ref-84719	17	2.292	CCCACGGGTGCGACGCCCCTGCCCTATTACCA
ref-41701	17	2.489	ACATGAAATACGACGCTGCTGCATGCATGCGC
ref-269	17	2.493	CGTGACACAGCGACACAGCTGCCTTTAAAAAG
ref-56638_1	17	2.515	CGGCTTTAAACGAGAGAGATGCGTGTGTGTGT
ref-45292_23	17	2.629	GTTGCTGTCACGAGAGTGCTGCAGGGATTCTT
ref-71551	17	2.847	TGATTCCAGACGAAATAGTTGCATGCACTGAT
ref-52891	17	2.904	CAGATTGTTACGATTGCGCTGCCTACATTGTG
ref-32902	17	3.153	GTCCTTGCCTCGAGTTGCTTGCAGTACAGCTT
ref-124198	17	3.449	CACAAGGTTACGAGCGAGGTGCAGTGATGGAA
ref-97672	17	3.742	TTTAAACCATCGATCCTGGTGCTTTCACGCTG
ref-79592	17	4.02	GGACAATCCCCGATGGACCTGCTCACACTCTG
ref-3336	17	4.397	GTACAGTATACGACAAAGGTGCCAGAACTTCA
ref-2077_28	17	4.551	TCACCTGTAGCGACATTGCTGCAAAATGACAT
ref-83011	17	4.924	AAAAACACTGCGAAATACGTGCCGCATAAACG
ref-8688_2	17	5.255	AGTAATCTTTCGACTGCTATGCTCCAGCACTT
ref-19371_29	17	5.319	ACGGATCGCTCGAGACTGATGCGCATGCTCAC
ref-16090_8	17	7.275	TGTTGTTATACGAGTTGCATGCCCTTTCCGTC
ref-24511_26	17	7.537	CAGAGGGCTCCGAGTGAAATGCGCTGTGGATA
ref-110159_30	17	7.746	TATTTCAAGTCGAAGCTCTTGCTGGTGTGGTA
ref-11843_1	17	8.03	AGAGAGAGGTCGATCGAGCTGCTGCAGTTTAA
ref-121632_30	17	8.23	ACCCATTATCCGATTGGCCTGCTCAGTGCAAC
ref-37730	17	8.423	GGGTTTTATCCGATATCGGTGCCATTCTGATA
ref-99891	17	8.58	AACGAACAAACGATTGATTTGCTCTTGAGTCA
ref-36863	17	8.835	ACGCCTAACACGATCTGCCTGCTTACTAAAAT
ref-108656	17	9.185	TCTCGCTGGTCGACACCGGTGCCATGTGGAAA
ref-27377_1	17	9.349	CCGCTTGGACCGACCGATGTGCTCGACGCCTT
ref-38762	17	9.734	TTTGTTCTGGCGACGGCCCTGCACAAACCGCT
ref-42620_16	17	10.276	GTGGCCCGAGCGACTGCAGTGCGAGAATTTCC
ref-79055_14	17	10.669	TGCGCAGTCACGATTGAATTGCCTGAGACAAT
ref-57962_26	17	10.931	CAGTCTCCACCGACCCTTGTGCCACACCAGCA
ref-114736_27	17	11.691	TATTGTTGCCCGAGTGCAGTGCTATGCCATTG
ref-93860	17	11.935	AAGGGCCTAGCGACGCCCCTGCACTCAACACT
ref-89719	17	12.551	TTGTAGTCTGCGATAGGGTTGCTGGTTCAAAT
ref-63715	17	13.426	GTCGCTAAAACGAAGGGAATGCAAGCTAAATG
ref-100678_17	17	13.943	TGTGTGTTGTCGAGGCCGCTGCACAATAACTC
ref-100678_26	17	14.132	TGTGTGTTGTCGAGGCCGCTGCACAATAACTC
ref-54307	17	19.13	AATCCGTGTACGATTGTCATGCTGGCAGTACA
ref-79563	17	21.14	CCTAATAGAGCGATGCTCATGCTCTGTTCAAG
ref-121732	17	21.859	GCCCCACATGCGATGCCAGTGCCTGTTTGAGA
ref-72145	17	23.043	ACGCAACAAACGATAGTGCTGCAGTTCTTCTG
ref-28073	17	23.506	CTTTACTCCTCGAAGCTGATGCCGGCTGTGCA
ref-109441	17	23.7	GCACAAAAACCGACAGGAGTGCGTAGACACGA
ref-398_2	17	23.755	TCCTTGAAGGCGAGAGCGTTGCTAAAAGAAAC
ref-23259_14	17	23.95	CCCTTCGTCTCGACTGAGATGCAGTTTAGCCA
ref-31646_6	17	24.042	GGCGCAGAGGCGAACAGCGTGCGTTAATGATG
ref-27282	17	24.325	GCAACTTGAGCGACTGGTGTGCAATCTCTTCT
ref-54337	17	24.578	TGATGCCACTCGAAGGTGATGCAGAGGAAGGT
ref-11490	17	25.149	CTAGTCTCCTCGACACATCTGCGCTTTTGGCA
ref-34528	17	25.428	CGAGACTGATCGATTTTCTTGCCGAACAGATG
ref-61844	17	25.665	AGCGAAGTAGCGAAGTATTTGCAGACTCAAGC
ref-60407_10	17	30.472	GATCGCAGGCCGAGTGAAATGCGACACCATAA
ref-121216_17	17	31.899	CCACTAGGCTCGAGGCAGATGCAGTTAGACTG
ref-94876_1	17	32.052	CCCCCACTAGCGACGGCTCTGCCCACGACTCT
ref-114002	17	34.139	GGTGCCCTCTCGATGGAGCTGCTGTGTTTAAC
ref-45937_27	17	38.536	CTCACTGAAACGATCAGATTGCACACATCAAC
ref-51320_5	17	39.326	CCCACAGGGTCGACAGAGCTGCCTGAACCAGC
ref-3302	17	41.615	GTTTCTCTGTCGATGCTATTGCTGCCAGGTCG
ref-83369	17	43.685	TGGGAGTCAACGATCTCTTTGCCACTGTAGAT
ref-61530	17	44.573	CGAAGGGTGACGACTGACCTGCAAACTGCGCA
ref-110168_17	17	47.555	ATCTGAGGGGCGACACCGGTGCCCGATTCGGT
ref-56915_1	17	47.56	AAGTGTACAGCGACAGACCTGCCAGAAATCAC
ref-122532_3	17	48.148	TCTGTCTGGACGACAGCTTTGCAGCGAGAGTG
ref-26662	17	49.048	ATACTTGCACCGATAAGGCTGCGAGCTTAACA
ref-114747	17	49.479	GTGATTGGCTCGAAAAAAATGCTTGTGGAGTG
ref-48459	17	50.434	TGCTTCTGTCCGAGGCCAATGCAGCATTTATG
ref-30206_5	17	52.006	TACAGTACACCGATGGTGCTGCATGCTTTTGT
ref-111770_3	17	52.259	CACTACTGGACGATTTCACTGCACCCGGAAAC
ref-45482	17	54.94	GCTACAATCCCGAATGCTCTGCAGTGTGATCA
ref-20467	17	55.856	TGCCGCGCTTCGACAGATATGCAAGCCGAACA
ref-42683_32	17	55.896	ACAGATGTGGCGAGGCCTTTGCCTGCATATAC
ref-44652	17	57.035	TTATTGTACTCGAGATGACTGCGACACAAGGC
ref-80423_30	17	57.085	CACGATAATCCGAACTCACTGCCCTCACAAAC
ref-83823	17	57.335	CTTTGACTGCCGAACAAGATGCTTTTGGACTC
ref-88207_19	17	57.531	TGGGAAATTGCGAGACAATTGCAACGCTTTAT
ref-104320	17	57.563	TCTGACCTGACGATCTGTGTGCAGTAAAGCAA
ref-42813	17	57.576	CTTAAACGCCCGAATGTGATGCAGATCAGTAG
ref-99544_3	17	57.653	CACGTTAAAGCGAGCAACTTGCCCAGACCACA
ref-102737	17	57.726	TGGATCTGCACGAATACACTGCACCATGCACT
ref-5484	17	57.751	TTGTATTTAACGAACGGCGTGCTGCATGTTAT
ref-102687	17	57.757	AGCTGGATTTCGATAAATCTGCTGCTGTAGCC
ref-117210	17	57.761	GTAAATGTGCCGAATGTCCTGCAGAGTTTAGC
ref-112123_23	17	57.842	TGTTTCTGAGCGACACTGATGCGGTTTGATCT
ref-36943	17	57.845	CTACTCTCCGCGATGCAGGTGCCTAACATGCA
ref-25606_7	17	57.865	TAATAAGATGCGATCTCTGTGCAGGTATGAAC
ref-88207_28	17	57.906	TGGGAAATTGCGAGACAATTGCAACGCTTTAT
ref-36727	17	58.035	AATAAGTGTCCGATGTGTTTGCCTCAGTCGCC
ref-83643	17	58.18	AGGAGCCCACCGATGAATATGCATAGCTCAAA
ref-40783	17	58.29	GAGATTAAGCCGATGATTGTGCATTGATCGGG
ref-110442_5	17	58.486	TGCCGAGGTGCGACAGCAATGCTCTTGAACAC
ref-81735_19	17	59.024	GCTGTATTCACGAGGAGGTTGCTCTTTTGCAT
ref-121504_17	17	59.926	CAATGTTGTTCGAAAGGAGTGCGTGCAGCGTT
ref-45416_25	17	61.138	CCAGCAGCCTCGATGCAGATGCACCGGCTGGA
ref-87487	18	0	AGCAGCAACACGACAATCATGCCCAGATAGCA
ref-35822	18	1.059	GACACAGAAACGAGACGCATGCTGTGACGACA
ref-123821	18	1.404	TGATAACGTTCGAATCGGGTGCATCCTCAAAA
ref-52051_5	18	1.588	TCCCGATTGGCGAACACTATGCACTCATACAC
ref-52051_6	18	1.588	TCCCGATTGGCGAACACTATGCACTCATACAC
ref-124196_16	18	1.772	CATCAGTGAACGAGACCCTTGCAGAGAAGCCC
ref-87061	18	1.841	GGCTGGAAGACGATGGGTTTGCTGGAATCACA
ref-94001_19	18	1.903	ACAATGTAACCGAGAGCCGTGCCACCGAAGAC
ref-52847	18	1.911	AAAAGGCAAACGAGCTGTGTGCGCACATCTGA
ref-38204_16	18	1.923	GGTTTCAGGTCGACTTTAATGCCGAGTTGTTC
ref-8748	18	1.928	AGGTGTGAAGCGATAAACATGCAAACAAACTA
ref-38204_24	18	1.972	GGTTTCAGGTCGACTTTAATGCCGAGTTGTTC
ref-103724	18	2.011	CTTTAAGAGACGAACGGGTTGCTGCTGCTGCC
ref-20807	18	2.045	GTGGCAAACACGAGTCTTGTGCCGCCTTTCGG
ref-54741	18	2.246	TGGTGTCAACCGATGCCTCTGCCACGGGCTGG
ref-65291_14	18	2.894	GATTGACAGGCGAAGTGTCTGCACTAGCTGTT
ref-35323	18	3.158	AGATTGTGTGCGACAGATATGCGAGTATCAAT
ref-114466_26	18	8.26	AGATATTCCTCGACTTCAGTGCAGCTGGTTTC
ref-91707	18	9.922	GAGTGCAGCCCGAGTCTTATGCATCTACCAGT
ref-69234	18	12.147	CATGGAATATCGATGCGCCTGCCACATCTACT
ref-50210_8	18	13.137	TGGTGTTGGACGAGGATGATGCAGTGTTTAAG
ref-67071_5	18	19.356	GGAAAGCTGGCGAGCAGCTTGCTGTTGTTATG
ref-40069_30	18	20.41	ATGGTGTGCACGAAGTGAATGCATTTTCACGT
ref-56457_16	18	25.104	AAGCCTGTTGCGAGTAGGATGCTAAGCTAATA
ref-59837	18	25.561	GAATGAGTAACGATGCTGCTGCATTTGAGAAT
ref-58468_3	18	26.62	AAACGATAAACGATGAAACTGCATACGAGTGC
ref-103218_17	18	27.317	CGGCAGATGGCGAAGCGTGTGCACGTGAAGGT
ref-37139	18	27.595	TAAGATGGTACGACAGGAGTGCAGTGCAGTCA
ref-53399_25	18	28.096	CTCATGACAGCGAAACAACTGCCAGCATAGGT
ref-7927_26	18	28.358	TTGTCGCTTGCGACACAGATGCTTCCCAGAGT
ref-51866	18	28.565	CCCCCCTTGACGACGGGCCTGCCCTGTCCGCG
ref-38024	18	29.067	CTAGCGGTTACGACATTGCTGCTTCGCCACCT
ref-91843_2	18	29.635	TCTTGAAGTGCGAGGCAAATGCTGAAATGACT
ref-91843_3	18	29.686	TCTTGAAGTGCGAGGCAAATGCTGAAATGACT
ref-77724	18	30.122	TGTTCCAATCCGATGGGGGTGCTGAACTCCAT
ref-6291	18	30.341	TTCAGATCGTCGAATATAGTGCGATAGGCACC
ref-91843_14	18	30.6	TCTTGAAGTGCGAGGCAAATGCTGAAATGACT
ref-4691_17	18	33.709	CTTTAGCGGACGAGCGCGTTGCTGATTCACAC
ref-8471	18	35.121	ATTCAGCAGTCGATAAAGATGCACACAAACTT
ref-124231_7	18	35.669	TTGATCAGCACGAGTGCACTGCATCCTTTTGG
ref-124231_3	18	35.676	TTGATCAGCACGAGTGCACTGCATCCTTTTGG
ref-9922*	18	36.351	TTGTTTAACCCGAGTCCACTGCTATACAGACA
ref-740_26	18	36.553	CGACGACCCCCGAGAAAGCTGCCTACGACCCC
ref-103707_14	18	37.487	TGATGTCCACCGAAATGACTGCATCTTCCTTT
ref-67951_14	18	38.051	AGCATGAGACCGAGGCAGCTGCTTAAATCAAC
ref-99290_2	18	38.776	ATGATGATGACGACAGTATTGCACAGGCCACA
ref-99290_28*	18	39.609	ATGATGATGACGACAGTATTGCACAGGCCACA
ref-38551_27	18	40.09	CTAACCTGTACGAGGAACTTGCTGGAACTGCT
ref-98120_25	18	40.524	CCCCGACAAACGACTGCAGTGCATATGTGCTC
ref-66256	18	41.554	GCCTGTTGCACGACATGTTTGCATCGTGAGTA
ref-114520	18	42.785	GGTTCTTCCGCGAAGGAGCTGCTCAGTAAATC
ref-20419	18	43.622	TTTAACAGCTCGAGCGCAATGCTAAACAAGGA
ref-95595	18	44.078	CATTAATATGCGACACTGTTGCCAAATGTCAT
ref-16055_23	18	44.288	GGCAGTTATCCGATCCTTATGCGGCCACTTAT
ref-68736	18	44.625	TGTTTAGCTACGAGCGTCTTGCTGGGTGGGGT
ref-14060	18	44.701	AATACTGTCGCGATTATGATGCCGTAATCTGC
ref-78265	18	44.978	GCGTTCACTGCGAAGAAGTTGCACTGCTCACA
ref-36330	18	45.799	CACCACGGCTCGAATCCAATGCAGCTTCACAG
ref-67907	18	47.064	TGGATCTCCACGAAGCCCTTGCTGATAAGCGT
ref-42180	18	48.479	CGTGTGTCTGCGATGTGGATGCACTCCAGGTT
ref-1946_26	18	49.769	GTGCTCTCAACGATCTGTTTGCTATGTATTAC
ref-29502_10	18	51.187	CATGGAAATACGACTCACTTGCGTTTTGACAC
ref-94250_5	18	51.342	CCATACGCATCGACACGTATGCATAACCACCC
ref-10608	18	51.588	GTAGATTTCACGAGGCACATGCAGTATGTGTG
ref-94509_19	18	51.981	CAGACATGTACGACGGCTCTGCACCCGTGCAT
ref-75815*	18	53.079	TGGTTGACGCCGAGCGATATGCATGAATACTT
ref-32564	18	53.695	GTTTGAGTTCCGATCCCAGTGCTACAGTACTG
ref-61927_23	18	55.041	ATGACTTAAGCGAGGGAGATGCCGACAATCGA
ref-104452	18	55.805	ATCTTTTGGTCGATGTAAATGCTTCACGCTGC
ref-77091_26	18	58.217	TGATTCTGATCGAAGCCCTTGCTCACCCCTGT
ref-53165_32	18	60.573	ATCACGAAGACGACAGCAATGCCTGCTGGGAA
ref-29161	18	62.29	ACCCCCCCACCGACCAATTTGCAAAGCAAAGT
ref-17218	18	62.372	ATATGGTCAGCGAATGTGCTGCTGTACATAAA
ref-60115	18	62.608	CGAAGCGATCCGAGTCGGCTGCGCATCGATCA
ref-37344_2	18	62.764	TGGGTGGTTTCGATAGCCATGCTTGTTGGTGG
ref-45015	18	62.803	GTTGCATTTTCGAGGTCGTTGCAATCTGCTAG
ref-47828_27	18	64.9	GTGACTTCCTCGAGTATCCTGCAGAAAACAAA
ref-5791	18	65.469	GACGCGGTCGCGATGCGCATGCTAAACAGGCG
ref-11740_31	18	65.537	AATGCCTCCGCGAGCTTATTGCTCATCCCGCG
ref-89930_23	18	67.718	CGGAGGCCTGCGAGAGACTTGCGAGGAAAAGA
ref-53668	18	68.503	ATGCTGTTTACGATAGGCATGCTTCCCTAGCC
ref-82155_24	18	69.132	TCGCAAATCTCGACTGTGGTGCACTGACAGCA
ref-82155_17	18	69.132	TCGCAAATCTCGACTGTGGTGCACTGACAGCA
ref-119136_29	18	69.366	TGGAAGCATCCGATGAGAGTGCTTCACACGTC
ref-89880	18	69.401	TACTTTTCAGCGACTGATGTGCAGGGTGTTGC
ref-119136_6	18	69.687	TGGAAGCATCCGATGAGAGTGCTTCACACGTC
ref-66469_6	18	70.205	TCATCGGCACCGATGGTGATGCAAGTACATCT
ref-39442	18	70.29	TGATAACGTTCGAATCGGGTGCTCGAACACCA
ref-35333	18	70.49	ACTTTCCAAGCGACTGGAATGCAGTGTAAGTC
ref-56989	18	70.802	CAAGGTGAGCCGACAGCAGTGCAGTGACAACA
ref-36664	18	71.059	TAATCTGTATCGACAGTGTTGCGTTCACTGTG
ref-60111	18	71.585	GTTAATGACACGATAGGTCTGCCAGGTCAAGC
ref-83371	18	72.6	ACGTGGGACTCGAGACCGGTGCAGGTGTCGCT
ref-38698	18	73.719	ACAAGCACCACGATATTAATGCCAGTCTAACG
ref-44771	19	0	GCCAGAGATACGAGGAGCATGCAGCCTGCAGT
ref-46242_7*	19	1.939	ACAAACAAACCGATGTGATTGCCCCAGGATTC
ref-78519	19	3.222	ACCAGAGACACGAGGAGAATGCTGCCTGCAGT
ref-40398_30	19	4.008	CATTGCATGCCGAAAAATGTGCATGTGACGGA
ref-27661	19	4.048	CCCCCTATGACGAGCAGACTGCAGCTGCTGTT
ref-102246	19	4.334	AAAGCCGATTCGACTCGAGTGCTGTGAAATTT
ref-80617	19	4.828	CCGGTATTTGCGATTGGTTTGCATGGTGCTGG
ref-49578	19	5.171	CAATGAAGCTCGAAGACAGTGCTTCCGCAAAC
ref-32192_18	19	5.432	ACAAATCACACGAGCAGTGTGCATCAGATGGA
ref-78443	19	6.463	AAATTGTAAACGAGGCCTTTGCTGCATCCAGT
ref-69048_10	19	6.721	CTTTACGTGCCGAAGCAGCTGCTGTTCCTAAA
ref-20551_7	19	8.109	GGCACTGTACCGAACCAGGTGCTTCCTGCAGG
ref-41988	19	9.667	TGCATCATCCCGATGACTGTGCAGGTAAAAGG
ref-25462_29*	19	10.505	GTCTATCAGACGAACAGCATGCTCTCAGTTGA
ref-76955_15	19	11.364	TAACCCGATACGAGCGAGATGCTGCCAAGCAG
ref-12363	19	12.444	GGGTTGGATTCGAAGCTTGTGCAGATTCCTGT
ref-69755_6	19	16.116	GGGACGGCAGCGATGGCGGTGCCGAAGCGTGC
ref-29610	19	17.083	GAGCCAAACACGACTGTCCTGCAATGTGGGAA
ref-60855_14	19	17.883	AGATAGACAACGAGCACAGTGCTGAAAAGGGG
ref-60855_4	19	17.983	AGATAGACAACGAGCACAGTGCTGAAAAGGGG
ref-4358	19	18.283	TGATAAGAAGCGACTGCATTGCCCATTGCCCT
ref-74730	19	18.659	AGGATGTGGCCGACGTCACTGCGCCCAAAATG
ref-81717	19	19.228	ACTGAGGCATCGAGCTGTTTGCGTTTCTTTCT
ref-120174_5	19	20.382	GTGCTTGATGCGAAGTCTGTGCCACAGCACTG
ref-30578	19	21.138	CTCACCTGCTCGATGGCACTGCAGAATTCACC
ref-70843_1	19	21.956	TATCTTTCCACGACGTCGCTGCTCTTCTGATA
ref-124342_14	19	21.965	TTTCCAGCCGCGATGCGTATGCTGACGTGTAG
ref-124342_32	19	21.965	TTTCCAGCCGCGATGCGTATGCTGACGTGTAG
ref-69894	19	22.165	TGAAGGATAACGAACAGTCTGCATGCTCTGTC
ref-61905	19	22.792	TGACATGAGGCGACTCTAATGCGGAGGTTTTA
ref-24270	19	23.518	AGCACGCACGCGATGTCCTTGCCGGGGCAATT
ref-36921	19	25.682	AATGATGGAACGAATGGAATGCCAGAGCAGGG
ref-16927_16	19	30.121	CTGATTAATGCGATCCTCCTGCTTTCTGTAGG
ref-12678	19	32.05	ATTCTCACATCGAACCAGATGCATGCCAACCA
ref-82348_28	19	32.97	ATCAAACTATCGACTGGAATGCCTGCTTGGGT
ref-40204	19	33.556	TTGCGCTCATCGATGCCTGTGCCTAGTTATTT
ref-73252	19	34.225	GCAATGAGCCCGAAGGTAATGCTTACGAATAG
ref-51130_5	19	35.047	CGTTCGAGCGCGACGATGATGCCCCCAAAAGC
ref-60641	19	35.879	CAGCTCCTTACGATAGCAATGCACCAGCAATG
ref-112254_9	19	35.983	TGTGAATGTCCGAGGCGGGTGCAGATGGCTTA
ref-58363	19	36.822	TTTGTTTTGACGACCTGCTTGCATCATCTTTT
ref-66578_31	19	37.446	AGGAAGCTACCGACTCCCCTGCAGTGCTCATG
ref-7457_4	19	41.443	AATCCAAATACGACTAAGCTGCTTCGCTGACA
ref-96909_28	19	43.678	TGAATGCACGCGACTTTGATGCAGAATTAATT
ref-11111	19	43.789	AAAACGCATCCGAAGCACTTGCCTTTTTGACT
ref-64497	19	45.38	GAACAGCTCTCGACTTAGGTGCCCTTGAGCAA
ref-112777_23	19	46.326	GATGAGGCCTCGACTCCTTTGCTGTTCTATTA
ref-67064	19	48.53	AGGAGCTGCACGAGCCCGTTGCCGTTGCTCAA
ref-34948	19	50.001	GGCGTGGTGGCGACAGAGTTGCAGACTTCACT
ref-93454_31	19	51.339	TTGTACTCTTCGAGTACTCTGCAGCGCCGAAG
ref-42041	19	52.279	ACTTTCCCACCGATCTGCTTGCACACCTGAGC
ref-71124	19	52.878	GTGTATCATCCGATTGGGCTGCGGAGTTGAGA
ref-60771*	19	54.396	TATCATGCACCGAATGGCATGCACAAAAGCAG
ref-63190_1	19	54.979	CGGTCTAGAGCGAGAAAGATGCAGTGTAACCT
ref-101631_10	19	61.016	TCTTGTGCACCGAGCCCATTGCACTCTGCGTG
ref-103077	19	61.751	TGCGCCAAGACGAAGCACTTGCCATGGTATTC
ref-97008_7	19	62.309	AAAGCCTGATCGAAGTTGTTGCCAGTGTAAAC
ref-25885_32	19	63.134	CCTTAATCGTCGAACACCTTGCAGCTGTTATA
ref-7400_25	19	63.776	ACCTGTTCGTCGAGTGATGTGCTTATCGCAGA
ref-98741_1	19	64.249	GATCTCCTCTCGAGCCATGTGCATGATCATAT
ref-98025	19	64.539	ACTTTTTGTACGAACGACCTGCTTCTGTCAAC
ref-33183	19	64.77	CACGAGAGGGCGACATTAATGCACTTAATAGC
ref-107949	19	64.948	GACAGTGAATCGAGTAGCCTGCGCACAATGAT
ref-10042_2	19	64.981	CGGGCGAAACCGACTGGAATGCTCTGAATGCA
ref-5943	19	65.094	TTTGTCATGCCGAGAGACATGCATTCCGTTCC
ref-85966	19	65.423	ATGAATGGTCCGATTGCGCTGCACCAGCAGGG
ref-6727_3	19	65.451	ACTCCGTCACCGAACAAGCTGCTCAAACTCTG
ref-28492	19	65.669	AGAGAAGGGTCGAGGTGCGTGCTCTTCCTTTG
ref-63516	19	65.895	ACACACAACCCGAGATCAGTGCTGCATGTACC
ref-22079	19	66.115	GAATTTTAACCGAGTGAAGTGCTGCGTCCTCT
ref-105995	19	66.499	GTGGGACCTACGAATGCACTGCTAACATTAGC
ref-14542	19	66.691	TGTCGAAGCCCGAAGTTGCTGCTGTGCCGGTC
ref-38670_23	19	67.176	ACCCTCCATACGACAAAGGTGCGTTCCGGATT
ref-23447	19	68.459	GAAAAACACACGAAACCCTTGCTGATTATCCC
ref-75546_24*	20	0	GAGAAAGATTCGACTGCGCTGCCACCGTCCGG
ref-12686	20	1.082	TAAAATGTCACGACAGTGATGCGGACAGACAC
ref-43426	20	2.123	AGCTAATCTTCGACATGTTTGCCATCAAACGA
ref-26535_31	20	3.047	GTGTTATGATCGAGCCCTCTGCTGAGTTAACT
ref-109868_9	20	3.11	TGGGGGATTACGATCTTTGTGCCATGCAGTAC
ref-20878_32	20	3.54	TGAGTTAGATCGACTGGCATGCTGGCAGATTG
ref-103884_32	20	3.615	TTCATTGGCCCGAGGGTGCTGCTATTGAACTA
ref-103884_31	20	3.617	TTCATTGGCCCGAGGGTGCTGCTATTGAACTA
ref-92887	20	3.951	GATGTCAGGACGATTGAGCTGCTAGCTCTGAT
ref-5609_29	20	4.622	GGCCATAAGACGACTATTGTGCAAAGAAGCAC
ref-50278_31	20	4.747	TTTATGAACGCGACTCTGATGCCCGAGAATGC
ref-118070	20	5.158	CAAAGCAGCTCGACTGTACTGCAGGTAAAGAC
ref-52040_23	20	5.604	CTCAAGGGGGCGATAGAGTTGCTTTCAAATGT
ref-90665_18	20	5.867	ATTTTCTGCTCGAGGGAACTGCAGCCACTGTC
ref-106769	20	6.156	ATACCCTCACCGACTTCCATGCACCACAGTGG
ref-50439_24	20	6.521	CACAACATGTCGAAGCACATGCTGTACCCATC
ref-20587	20	6.934	GTTGAATTCGCGACACCGTTGCTGCACAGATC
ref-116387	20	7.594	TGTTCCAGTTCGATGTCCTTGCTGTCTACACC
ref-3657_4	20	7.93	CTACAGATCTCGACTGGGATGCCTGTTCAGTA
ref-12427	20	8.865	ACTTTACACGCGATTGGAATGCAAAGAACGTA
ref-102772_14	20	9.867	ATTTCTATCACGACTGATGTGCCTCGATGATT
ref-28142_23	20	10.212	GCCCTGACATCGAAGATCATGCTAGAAACATT
ref-60714_8	20	11.385	GAGACACAGACGACACGTCTGCTGATCGAAAC
ref-30113_14	20	11.842	CTGACAGGCACGATTGCTGTGCCCAAACTAAT
ref-9131_10	20	12.038	AGTAAGTGCGCGAGACCAGTGCACAGAATCCC
ref-75748_28	20	12.358	GCTCTGACTGCGAACTCACTGCTGAAGCTATT
ref-41765_29	20	12.653	CTCTATTGAGCGACACCGGTGCCACTGTGCTG
ref-38	20	14.259	TGCAGTTTTGCGAGTGAAATGCTCTCACACAG
ref-95332_25	20	14.323	GGAGTTTGGTCGAACACAGTGCTGTGTCTGTT
ref-16308_15	20	14.779	AAGAGCCCAGCGACACCCATGCTTCTTGTGTC
ref-80755_9	20	14.804	CGATGCAGCGCGAAGTGCATGCTATAAAAATG
ref-51650	20	15.185	CCGAAGAGGACGATGAGCATGCAGATGAGTTC
ref-105199_8	20	15.652	AAGTGATTTGCGACTGTGATGCCCGTTCTGAA
ref-352	20	16.494	ACTCGGATCTCGATCTTGTTGCATGGCAACCG
ref-82472	20	16.758	ATATGAGCACCGACGCAGATGCACGCGCCTCT
ref-81306	20	20.29	ATGTTTGAGTCGACACGAGTGCTATTTACTGT
ref-113105_3	20	21.282	CTCTCAGGCACGACACCAGTGCGATTAGTATA
ref-113105_2	20	21.309	CTCTCAGGCACGACACCAGTGCGATTAGTATA
ref-80755_19	20	22.208	CGATGCAGCGCGAAGTGCATGCTATAAAAATG
ref-113105_16	20	23.709	CTCTCAGGCACGACACCAGTGCGATTAGTATA
ref-64741_30	20	29.556	CATGAAGCTTCGAAACCTTTGCGAACCATTTG
ref-66122_18	20	30.748	CAAATACCAACGAGCCCGGTGCAAACGCTACT
ref-50959	20	31.049	GCATAAAACACGACACATCTGCTTGAAAAAGC
ref-43185_29	20	37.181	TGGAGTGTATCGAACAATATGCTGACCGATGG
ref-87634	20	39.827	CAATGGCATCCGATATTGATGCACTTGCGGCT
ref-120264	20	41.393	GAAATCTAGTCGATTGAGCTGCTTTGTGCCAG
ref-27727_14	20	45.444	CAGTCTCAGACGAACCACATGCAGACTGTTAC
ref-42050_9	20	46.454	GTGATTGCCACGACTGCTGTGCTACCGGCATG
ref-114593	20	47.706	AGATTGAATCCGACCCTCGTGCTCAAAAAAAA
ref-15865*	20	49.149	CTGCTGAACGCGACCCACCTGCGCTTATTAAA
ref-105208_30	20	52.84	TTCTTCGAAGCGATGGGTTTGCTGATGGCCAA
ref-57983	20	54.745	ATGAGTGAGTCGATTGCACTGCCGCAGCCGAC
ref-51636	20	55.395	AACTCTCTCTCGAGAGTCTTGCCCCCTCTGCA
ref-46390	20	57.257	GTCTACTGGACGAATGCGTTGCGATATTTCCT
ref-6862	20	59.311	AATTCTCATTCGATGGGTTTGCAGGACTTTGT
ref-3478	20	60.65	TGGTCGGTTTCGATGATGTTGCCACTGTGAGG
ref-79381_14	20	61.231	CAACCTTTCTCGAGCGGCATGCTAGCTCATCG
ref-101124	20	61.28	AGAAATAGTGCGATCTGGCTGCAAAACATGCT
ref-36105_4	20	61.45	GTGTTGGCACCGAAACCACTGCAGCTGTTTAT
ref-81895	20	64.423	CGCAGCGCGGCGATCCTTGTGCGTCTGCATCA
ref-63004	20	65.198	ACTCACTGATCGATCCTATTGCCATCAGAATG
ref-59739	20	65.381	CACGTCAGTTCGATGGATCTGCTAGAAAAAGT
ref-87154	20	65.683	TGATAACGTTCGAATCGGGTGCAGTTTTATTC
ref-59016	20	65.737	GTGACAGAATCGAATGTTTTGCAAATCCGCTC
ref-87820	20	65.793	CGAACGCGCACGATCTGCTTGCAGTCGTCGAG
ref-91244	20	65.981	GGTGTGTAGACGATGCAGATGCCATAGCAGGT
ref-32666	20	65.995	TTTGTTCTGGCGACGGCCCTGCCTAGAAGTCG
ref-87703	20	66.028	ATAAGGCCGGCGACTCAGCTGCGTGGCTTGTC
ref-99874	20	66.03	ACATTGCTACCGAACTAACTGCAGGGGGTGTT
ref-1755	20	66.049	TGTTGCAAGACGATGCTGATGCCGAGACAGGA
ref-73865_18	20	66.076	ACGCACCTGACGAATAAGATGCCAGCTTATGC
ref-80188	20	66.108	ACAGGGTTAACGACGTTCCTGCGTCTTCCCAT
ref-74710	20	66.176	TGATAACGTTCGAATCGGGTGCTGGTGTTTGA
ref-48189_9	20	66.226	TATTGTGCGCCGATAGGAATGCAAACAAGAGC
ref-89061	20	66.286	CCAACAAAAGCGATTGGCTTGCAGCAGAGGGA
ref-32782_1	20	66.594	ACAACTCACACGAATCTGTTGCAGCTGAGCAG
ref-109615	20	67.007	CTCTCGGCCCCGACCCACTTGCCACACACTCA
ref-9043	20	67.288	CAGCCCCCCTCGACGCAGCTGCATTCATCCAC
ref-92754	20	67.558	CACAGACCCTCGAGGAACATGCTGTTACTGTA
ref-27507	20	68.496	CCCCCCTTGACGACGGGCCTGCTTCTAGGTGC
ref-82396*	20	69.469	CCCGTGTGCTCGAAGGAAATGCAGAATCTGCG
ref-43112	20	84.895	CATTACCACTCGAAAACCATGCAACACGCAAT
ref-13612	21	0	AGTTGTAGCACGAGCTTAATGCACCCAACAGA
ref-86826	21	0.267	TGATAACGTTCGAATCGGGTGCGTTATTCCAC
ref-61560_28	21	0.426	TGTGAGGAACCGAACCTGCTGCTTCATCAGAA
ref-4165	21	0.816	AATAAGTGTACGACAGAAGTGCACGAGCGTTC
ref-48495	21	0.848	GAGTTTGTCTCGACTCTCGTGCTCTGTCCTCT
ref-79186_1	21	0.855	AACAAACACACGAGTGAGATGCATGTCACAGT
ref-102775*	21	0.864	ACACTTGGAACGACATCATTGCCAACAGATTC
ref-100835	21	0.865	AGCAACGGAGCGAACCAACTGCACAGAGGGTG
ref-97809	21	0.878	GGACCATGCACGACTGTTGTGCTAGAGTTAGC
ref-81342	21	0.886	TTAAGTAGTACGAGGCGAGTGCAGTGACTTTC
ref-47710_30	21	0.904	GAGATGGAGGCGACAGAGATGCAGAGGGCAGG
ref-115882	21	0.925	CAAAAGCATCCGATAGCCATGCCACCTTACAA
ref-38364	21	1.126	GACAGTCATACGACTTCTGTGCCATCCCAAGT
ref-66679_1	21	1.139	GCCGCTTCTCCGATGGCTCTGCTCATGTGACA
ref-103943	21	1.148	AATCCGGCCCCGAAGGTGGTGCATTGCCATTG
ref-68322_27	21	1.254	GATGAGCTATCGACCCCTTTGCATGCACACTT
ref-49827	21	1.538	TGCCTTGTCGCGATGGGCCTGCTCATGTCTGC
ref-15621_30	21	1.863	ATCGCAAAACCGAGAGAGCTGCCTTTCTAGAG
ref-87604	21	2.84	GGAAAGCATGCGAAATGTATGCATGTGTGCAT
ref-39769	21	3.551	ACCTCACCTTCGAGTTCAGTGCATCTACAGTA
ref-123489_29	21	4.363	TGGCCATAGACGATGTTTATGCTAATGCCAAC
ref-31687_26	21	5.226	TGCTGGAGGACGACCCTGATGCAGCCTACACC
ref-44597	21	5.975	TCTCCAGCCGCGAGTGGTATGCTACAGGAGCA
ref-19129	21	8.452	TACCATGCATCGAACTCCATGCTGTCTTTGTT
ref-55371*	21	9.058	ACTCCAAGTCCGATTCGGCTGCAGCGACAACA
ref-30718_1	21	10.402	CACAGAGGAACGAAAAGCATGCAGGTTAATGC
ref-39434_18	21	11.359	CTCCTGGGGTCGACAAAAGTGCCAGTGGGATC
ref-26763_7	21	11.965	ATCAGCTTATCGAATGAAGTGCTGATGAGCAT
ref-79274_26	21	11.999	TGTCCTAGCACGATTATACTGCCTCCTTCTTC
ref-103374*	21	12.565	GTGTTATCCCCGAGCAGACTGCCCTGGTTCTG
ref-44167	21	13.638	CTGTCAGACCCGATGACTGTGCACTTCTGTCA
ref-49928_26	21	14.292	GTACTAAACCCGATTGCAGTGCTACTTCTCTA
ref-112561*	21	15.147	AGTGCAGTGACGAAATAGATGCAAATTCAGTG
ref-55779_9	21	16.969	TGTGACATTCCGATTGCGGTGCATGATTATTT
ref-5717_1	21	17.14	AGGGGATGCGCGATGGCCGTGCCCGTGTTTAC
ref-106328_14	21	17.362	TTATGCAGCCCGATAACTGTGCGGCCGTCTCA
ref-30380_14	21	24.568	GACGTGGACTCGAACTGCGTGCATCGCACGCT
ref-58893*	21	24.948	AGACCAAATCCGATGGGATTGCCAGCAGCACC
ref-28635_4	21	25.867	GTGTGCGCTTCGAGATCACTGCATCACCTCAA
ref-51918	21	26.43	TGTGTAAAGACGACTGTAATGCATTGCCAGGG
ref-15712_3	21	27.036	CACAGCAACCCGAGGGCTCTGCTGAAACATTT
ref-112816_28	21	29.125	AGAGGTTTAACGATAGCAGTGCCTAAAGTCTG
ref-58283_8	21	34.869	AATCAAAGCACGAGACTGTTGCAAACAGTGTC
ref-7356	21	46.057	CTTTTTGAAACGATCCCGTTGCTGGCTAAGTT
ref-69804_19	21	50.453	TTGGTGGCCACGACCCTCATGCTCTGCTGGGA
ref-55081	21	50.573	TGTCCCAGGACGAGTGCTATGCCTCACCTAAA
ref-23415_4	21	50.593	TTTTGGGCTGCGAACAAGCTGCATTCATGACC
ref-94499_25	21	50.659	AAACAGCAAACGAGCCCCATGCAGCGACTGAC
ref-28154_27	21	51.246	ATGTGGGGCACGACTGAACTGCACTCCATGAT
ref-59883_32	21	52.263	TGATGTGGTACGACCAACATGCTAAAACCTCG
ref-112904	21	52.769	ACCATGATACCGAATAGCATGCCAGGCCTCAC
ref-11398	21	53.437	GATGACCCAGCGATATTATTGCCCTTGAGTCC
ref-101479	21	53.901	AGACTGCTCCCGACAAATGTGCCTTGTCCTGT
ref-224	21	58.204	AGGCAAAACCCGAGGCACGTGCACTGGGCATG
ref-35520_28*	21	59.138	GCCCAGAGTGCGATCCATTTGCCTACAGCGTC
ref-121348_26	21	59.396	CAGCATACACCGATGCCTATGCAGAATTCCAA
ref-16408	21	59.619	CATCCTACGTCGAAGTGTGTGCCTGAGGGAGA
ref-115053_4	21	59.936	ACAAGATAAACGATGCCATTGCCGATCAGGTG
ref-69714_25	21	62.615	TATTCCCGCTCGATTACAGTGCTGCCTGACAC
ref-116275_4	21	63.431	AACGCATGGACGACTGGCTTGCTGAGAGAAAG
ref-63779	21	66.726	AGTTGTAAAACGAACGTCATGCATGTTTGAAC
ref-98094_31	21	68.087	GAAAACACCCCGAAACTCATGCACGATGACGT
ref-109736*	21	68.695	ACCAAACCAGCGAAAATGCTGCAGTTGGTAAA
ref-41418	21	69.217	CTAGGGTCGTCGAAGTTACTGCTTTGGTCTTT
ref-41586	21	69.327	GCAGGTATGTCGACCTCAGTGCCTTTATCGTG
ref-103519_8*	21	69.625	TCTGATTGAACGATAGGAGTGCTCGATCCGTC
ref-117414_8	21	69.714	ATAACCGCCGCGAGTTTGATGCTTTGTCGGAT
ref-28553	21	69.979	ATTCTAGGTTCGACTCCATTGCTGGCTGGCTC
ref-94421*	21	70.073	AAAACCTAGCCGATGATTGTGCAGGACAAAAT
ref-22942	21	70.211	GGCCTAAATTCGAGGCCTGTGCAGAGCTCTAA
ref-117947_9	21	70.266	CGGCCCTGCACGAAGCCTCTGCTGCCTCCTGT
[truncated: 2,412 more rows]

## Sheet: Male map
Table S1 Information of markers located in the male genetic linkage map of the Carassius auratus. Distorted markers are marked with ‘*’.
Marker	Linkage group	Map position (cM)	Marker sequence
ref-37395_15	1	0	AATCTTTAGACGAGCGAGCTGCACACTGGAGT
ref-37395_10	1	1.526	AATCTTTAGACGAGCGAGCTGCACACTGGAGT
ref-113223	1	7.575	TCTGTTGTTCCGAAGAGAGTGCACATCTGACC
ref-108014_26	1	12.63	TACTTATAATCGACCTGTGTGCACACGCTCTT
ref-77077	1	16.573	CAATTTTTCACGAATAGGATGCACAGGGCCTG
ref-99521_26	1	30.205	ATTCCTGGTGCGAAACAGTTGCACCAAATCAC
ref-59263	1	34.818	GTTTTTGACTCGATTGTGCTGCGGGGTGTCTT
ref-38156	1	36.171	ACTGGCGCATCGAATCCTTTGCTTAAATAAGC
ref-82178_28	1	37.684	TTGTCAGTCACGAATATTCTGCCAACCGCACT
ref-82564_18	1	38.462	AGGTGCTGGCCGAATGACGTGCTTTGAAGGCG
ref-33336	1	39.795	CTGTTTCTATCGATGCACGTGCAGTCAATGCA
ref-63417_28*	1	44.399	CACCCATGAACGAACTAAATGCGGAGGGCAAT
ref-63417_29*	1	44.399	CACCCATGAACGAACTAAATGCGGAGGGCAAT
ref-58326_16	1	49.461	TGTGCACGAGCGAGTATCCTGCAGGTCTCGAG
ref-58326_5	1	49.72	TGTGCACGAGCGAGTATCCTGCAGGTCTCGAG
ref-21842_31	1	50.412	ACCACACTAGCGACGGCACTGCACACAACCAT
ref-74174	1	51.198	CTCGTTGAGCCGAAGGCACTGCCAATGTAAAT
ref-51136	1	52.4	AAGGGACTAGCGACGCCCCTGCTCTGCCTGTA
ref-106793*	1	52.962	ACTCACGCATCGAGCATTATGCTAGCAGGTCA
ref-43683_1	1	53.332	CATAGAATTGCGAAATCCTTGCAAACTCTGCA
ref-23127	1	53.783	CAAAACAGCACGACAGCCCTGCACAAACAAAA
ref-30892	1	54.086	TGGAGAAGTGCGAAAGAGGTGCAGTGAAAAAC
ref-32248_6	1	54.248	TTTCTACACTCGATCCCCTTGCTCTTTCAACC
ref-75736	1	54.502	TTTGCTGTACCGAGGCCATTGCAGATTAAAGA
ref-108720	1	54.744	CTCTCAAGTTCGACTGGCATGCGGCCGCCAGG
ref-67454_25	1	54.934	ATTAGAGAAACGACAGGAGTGCGATATCTTTC
ref-64733_18	1	55.026	TGCACATAAACGAGAGCCGTGCAAACAAAGTG
ref-113550_6	1	55.402	TCCCCGATGACGACTAATCTGCAACGGAAATG
ref-36413*	1	55.553	CTGTCTTACGCGATCACCATGCCAGCTGACCT
ref-88291	1	55.675	ACAGACTTAACGACAGATGTGCACATCCGATT
ref-16760	1	55.818	CACTCCCCTCCGACATCTCTGCCGCTGCCATA
ref-94859_6	1	55.979	TGTTACAGGCCGAACAGGATGCTCACAGAGCA
ref-77717_29	1	56.055	CCTGGACCAGCGAGGGATATGCTGATACGTGT
ref-104028_26	1	56.179	GTTAGCAGTCCGAAAAAGCTGCTAGTACGAGA
ref-72669	1	56.332	CTGCTGTAGACGACTTCAATGCTACTGAAGTC
ref-50008_29	1	56.407	TCTTTCCCATCGAGCACTGTGCCAACCAAACC
ref-73205	1	56.472	TCCTGTATGACGAAGGATGTGCACGGGTGTTG
ref-105553_6	1	56.551	AATTTGCATGCGAAGAATATGCCTTGCCCATC
ref-110498_4	1	56.613	GAGGAAAATGCGAACTGTTTGCGAATTGACAG
ref-15753_5	1	56.691	AGAAAGAAAGCGAGCCCCGTGCAACTGAAGGG
ref-77613	1	56.727	GAGATGACGTCGAACCAGGTGCAGAAACCGCT
ref-89240	1	56.731	TGTAGGCGCACGATAAGGGTGCTCTAATGGAA
ref-81932_25	1	56.765	GAGGAAATGACGAATCTGCTGCGGATCGTTTC
ref-45091_29	1	56.766	TCATGCAAGTCGACACTGTTGCAACACTAAAT
ref-68892	1	56.787	AACGCCACCACGAGTCCTGTGCTGTGCCAACA
ref-69933	1	56.794	TCTCCTGAGGCGATAGTTTTGCTCTGTTTTGC
ref-95476_10	1	56.802	CAGAACAGACCGACCGCTGTGCATACAGCAGC
ref-72769	1	56.844	GCAGAAGAGACGACATGTGTGCCACTGACGCT
ref-86271_27	1	56.85	GGGAGGAACACGAGAGTGATGCAACACACACA
ref-108436	1	56.889	GCAAAAGTCACGACAGAAATGCTGGTTGTTAG
ref-111403	1	56.919	TCCCTTAAACCGAAGCCTTTGCAGGAGCTTTT
ref-81191_30	1	56.924	CCCATGAGGACGACAAGCATGCAGAGCTTCCC
ref-75235_32	1	56.984	GTGAACAAAGCGAAGCCTCTGCTGGCAGCGAT
ref-92073_31	1	57.016	TTTAGAAGAGCGACCCCACTGCAAGACGGCGG
ref-86143	1	57.056	AGAGTGAGGTCGATAGCAGTGCAAGCCTCCTG
ref-91287_6	1	57.071	AATGAGAGCACGAGGGACATGCCAAAGGCCTG
ref-64982_9	1	57.106	TGTCATTCGCCGATGTGTGTGCATCATTCACC
ref-36064_23	1	57.154	CGACAACTACCGACGCGTTTGCGCTCTCTAAA
ref-104018	1	57.182	AGAGCCCGGCCGATGGGAATGCACTCTCATTT
ref-58542_32	1	57.225	CTGAGTAACACGATCACCATGCACAGAGAGAG
ref-112995_2	1	57.278	ACATTCTGGGCGACCACAGTGCAGGGTGGAGT
ref-79955_31	1	57.302	AACTAGAGCACGACTGTTTTGCAAAGTGGAGC
ref-7580_30	1	57.343	AATCCCAAAACGAACTCTGTGCCCTGTGTAGT
ref-11562	1	57.437	CACATGTGTGCGATGGTGATGCTATCTTGTCA
ref-14211	1	57.497	TAGAGAACAGCGAGATATATGCGGGGGAGAGG
ref-9238	1	57.567	GTGAGCTATGCGACCCATATGCTGAACCAGTG
ref-92481_30	1	57.639	AAACTCACAGCGATAACATTGCCAATACAGGG
ref-102819	1	57.729	ATGTGAGGATCGACTGATGTGCCTGCATCGTG
ref-119703	1	57.802	TAACAACTCACGACTGAGGTGCCCTTGAGCAA
ref-100911*	1	57.866	AGATCTTCAACGAGCCATCTGCCATCAAAAGG
ref-48269	1	58.042	CCTTTGATTTCGACAGAGATGCTCACAAGTCT
ref-70026	1	58.153	CCCCGAGACCCGACAATATTGCTGTTAATAGT
ref-6581_25	1	58.331	TCCCTGCACTCGATTGGGATGCTCTCTTTTAT
ref-32556_29	1	58.513	CACACTTGCCCGACAAAAGTGCCATCCCTGAT
ref-31753*	1	58.575	AAATTCTGAGCGACGCAAGTGCAAAGCTGACC
ref-104490*	1	58.868	TTATACCGGACGAAGCGTTTGCCGATGGGATT
ref-9911*	1	59.192	TGAGCCCTTCCGAATGGAATGCAGGGCCTGTT
ref-16765_2	1	60.006	CGAGTGTTTGCGAAGGTCTTGCTATGTGCCAA
ref-54120	1	60.212	TGTGTGTTCCCGAATCCTTTGCTCCTCTTGTC
ref-78487_32	1	60.411	GACCCTAATTCGAACCATGTGCCTCCAAATTG
ref-113720_7	1	60.575	CACATCCGAACGATACGGTTGCGTTCAAGGAG
ref-49259_5	1	60.65	CGCCTGGTTTCGACTCCTCTGCTTCAATCTGG
ref-46325_28	1	61.563	CGAGCAAACACGAGCGCACTGCCCACAGCGCG
ref-14498_8	1	61.708	CAAGCATGGACGACAAGTGTGCTGTTTTACAT
ref-71785_19	1	61.817	TCTGTCAGTACGAATGCAGTGCATTGACACCC
ref-94617_17*	1	61.995	TTATGTCTCACGAGCCATTTGCCTGAAGTGGA
ref-54909	1	62.138	TGGAGGAACACGATCCAACTGCCTTGGTTGTG
ref-16949	1	62.301	AATAGGAACACGACAAGCTTGCAGATACACAA
ref-115487	1	62.745	ATAAGCGCAGCGATAGTCATGCTCCTTCAAAT
ref-71793_4	1	63.58	TCCTGTACAGCGAAAGGTCTGCAGGATTAGCT
ref-91615	1	63.943	GGCGTGTAATCGACCTTTGTGCCAAGTTCACT
ref-58409*	1	64.848	TGATAACGTTCGAATCGGGTGCAATGACAACA
ref-21707_18*	1	66.207	GGCACCGATCCGATGAAAGTGCAGCATGCGTC
ref-17377_28*	1	67.547	TTCCGGGCGACGAGACTGCTGCTAGTAAGTGA
ref-67353*	1	67.951	TAGGACTTTGCGAATGATTTGCTGATGAATCC
ref-46565_27*	1	68.753	GACGCTCACGCGATACTGATGCTCTGCCTTGG
ref-119677	1	69.947	CATGCCGCTACGATGGCGTTGCTGATGAGCGC
ref-19769_30*	1	71.758	CGAGGACACGCGATGTCAGTGCAGGAGTTAGT
ref-12275_9	1	72.2	ACGTCACTGTCGAAGACTCTGCTTGCGGGTTT
ref-38251*	1	72.584	GTCAGCGGTGCGACACACGTGCTTCTCGCATG
ref-86628	1	73.969	ACCTGGTACTCGATCTCGATGCTGCTGTTGTG
ref-113491	1	74.253	ACAACACTCACGACTGTTATGCCCTTCTGGAT
ref-93206	1	74.48	ATGTGTTGGGCGAAAGGGTTGCAACATGACTT
ref-35678_7	1	74.81	GGGGAGTTACCGAGTAATGTGCGCGAGCGCTA
ref-18393_10	1	75.053	AGACTCCAAACGAAACAACTGCGTGGAGTACA
ref-36157*	1	75.126	ACGTTGATGACGATGACGATGCTGACGACAAT
ref-9844	1	75.166	CAGGTTACCTCGATCTTGCTGCCAGATTTGGC
ref-117833_24	1	75.168	AGATCAGCAGCGATAGCAGTGCTCAGTGACCT
ref-74563*	1	75.168	AATAAGGTTTCGAGAACAGTGCACTCGCTCCA
ref-89110	1	75.421	TCGTAGTGACCGACAGGCATGCGCGTAATTTG
ref-68386_31	1	75.654	CCCATCGCCTCGATCTGACTGCTGTTCAGCGC
ref-60923	1	75.919	ACTGTGTTGACGATCCGTTTGCAGAATGGGAT
ref-79724*	1	76.238	AGCTTGATGACGATCTGTATGCCAGAGTTTCT
ref-46349_23	2	0	ATAACCAGTGCGATCCGTATGCTGTCGTCTCG
ref-98131_30	2	3.698	AAAAAGCTTGCGATGGAGCTGCATGAGAGTTT
ref-81928	2	5.478	GAAAGAGTTGCGACAACATTGCACAACATTGA
ref-96615	2	6.369	AAAGCTACGGCGATTTGTTTGCTACACACTAG
ref-116048	2	7.126	ATGAAACAGACGAACCCACTGCTTTATCTTCA
ref-112426	2	10.23	CTTGACTTAACGAGTCATCTGCCGCAGTCTTT
ref-5490	2	13.96	AACAAAAACACGACAAGTCTGCCAGCGCACGT
ref-47523	2	16.397	TTTTACTTTGCGAGTTGTGTGCAGGTTCAAGT
ref-25180	2	19.202	AGGACACTCACGAACCTGCTGCTTCATCTCCA
ref-18963_26	2	21.144	GTACATTCCCCGACGCAGTTGCCCCGTTCGAG
ref-105260_27	2	23.873	CTCCAGATCTCGACCTGTGTGCAGGTGGGATT
ref-33970*	2	25.164	TGCATGTAAACGATGCATGTGCATGGTGCTGC
ref-35262	2	25.74	ACAAAGAGTACGATGCCAGTGCTATGATTGAC
ref-13703_30	2	26.164	ACCCGCATGACGATATCCTTGCTGAAAGAAGG
ref-43305	2	26.59	ATTCAGTGAGCGACACAGATGCCGGAATCAGC
ref-66198	2	27.279	CTGTGTCTGTCGACTGTCTTGCCATCCTCAGG
ref-70018*	2	27.944	GGAAGCAGTGCGATAATTTTGCACAGTAATCT
ref-86311	2	28.776	TGAACCGCCACGATTGGCTTGCCAAGCTTATG
ref-51708_15	2	29.259	GTTGAAAGGGCGAGGAGAGTGCAGAGAATCAA
ref-89485_9	2	30.237	AACAAATAGGCGAATGTATTGCGCCATCTGTC
ref-91494	2	30.79	AGGAGCTTTTCGAAGCTGTTGCAAAATGCAGG
ref-30149_19	2	31.231	ATGCTCTTCACGAGGAGAATGCACTTTGTCTG
ref-49400	2	31.475	CATAGGTGCGCGAAACATTTGCGCTGTGCTCG
ref-95010	2	31.605	CACAGGCCACCGAGCTAAATGCTAAAGTAGTC
ref-5341*	2	31.859	CTCCAGATAGCGATCGAGTTGCTGCGCACATA
ref-1445_14	2	32.066	CACACCCCTGCGACACACATGCATTTAAACAG
ref-86455_8	2	32.106	TCTGCAATCCCGAAGCTTTTGCAATGATATCA
ref-12716	2	32.125	GGCAGTTCTCCGAAGTGTTTGCCAGTGTGACA
ref-7370	2	32.191	GTGATGATAACGAAAGGGGTGCTCCAGTTCTG
ref-121462	2	32.361	AGCTTTCCCACGATGTGTGTGCTAAATAGATG
ref-17913	2	32.544	GAGTCGATTCCGAACCCCATGCCAACAATGCG
ref-62647	2	32.608	GTTCGTACGACGAAAGACGTGCTTTCAAATAG
ref-86256_6	2	32.697	GGTGCAACAGCGATATAGCTGCCCACTGCTAT
ref-75185_3	2	32.79	ACATTAAAAGCGACCGTTCTGCTGGCGCAGGT
ref-104771	2	32.89	CCCTGCTTACCGATAGTTATGCCTGTGGCCAT
ref-22667	2	32.947	AAGATTTGTACGATGGTACTGCATCTGTTGGC
ref-65174	2	33.004	TGTTTGTATTCGATGTGTGTGCATCAGCGGTT
ref-89106_17	2	33.007	TACTGGCAAACGACCCGGATGCTGACCGACTA
ref-105470_2	2	33.062	CTTCCAGAGTCGAGTCAGGTGCCCTTAACCCT
ref-39706_14	2	33.301	AGAAACGAAGCGATGCGCATGCGCTGGATTTA
ref-115350_30	2	33.358	GCGATTTATGCGAGCGTGTTGCCTGGGGAACT
ref-95768	2	33.434	GAACTTAAAACGATACCTGTGCGTGGGGCGGC
ref-92099_8	2	33.474	CTTGAGCGCTCGATCATTCTGCTGTGTGTTCC
ref-93648_29	2	33.614	GGCAAAATGGCGACCCCTATGCATGGCGCACT
ref-93648_28	2	33.616	GGCAAAATGGCGACCCCTATGCATGGCGCACT
ref-39706_32	2	33.748	AGAAACGAAGCGATGCGCATGCGCTGGATTTA
ref-83373	2	33.933	CTTTGACTCTCGACTGAGATGCAGATCGACTC
ref-81396	2	34.157	GAGCAAATGTCGACAATGTTGCAACGCTACAT
ref-89433_24	2	34.309	CTCAGCAGAGCGATCACCGTGCCTGGGGCAGC
ref-32345_16	2	34.527	GCTCACAGGACGAGCGGCTTGCTGGGGAACCA
ref-19713	2	34.757	AACCTGTCGACGACAGTATTGCATGTATTGCC
ref-77400_6	2	34.806	AGAGACCGGACGACTGCCGTGCACAAACAAAA
ref-102693	2	34.988	GCTAATGAAACGACCCGAATGCAGCATGACAT
ref-105234_31	2	35.051	GCTCTGAAGACGATTGCAGTGCGGACAGTGTT
ref-71398_3	2	35.208	TCCACGATCCCGACTGAACTGCACTCAGCATG
ref-75725	2	35.236	ACTCTTCACTCGATCACCCTGCTGGAAAAACC
ref-72698	2	35.255	TCCCCCTTATCGAAGCACATGCTCAGCTTACA
ref-63907_19	2	35.259	GAGGAAAGCGCGACGGCTTTGCAAAGTAACGT
ref-70009	2	35.426	GTAGCTAATGCGATGGGCATGCAGCAATGAGA
ref-18884_18	2	35.466	CCTCTGTACTCGACCTGCTTGCTGCCCTCTTT
ref-60619	2	35.467	CTCATCTTTCCGATATGCGTGCCACTGAGTGA
ref-54479_30	2	35.627	GACCTTTTGCCGATAGAGGTGCATACGCTCTG
ref-121622_26	2	35.901	CTGCTGCACCCGATAGCTTTGCAAGATCCACC
ref-103875	2	35.995	GCCAGTACTCCGACTTGACTGCCTTTTTTGTA
ref-26939_29	2	36.174	CAGACCTATACGAGACAAGTGCCATAGTAGAG
ref-78066_32	2	36.394	ATACCAAGGACGAGTATTTTGCTATTGCTGCG
ref-101573	2	36.709	TTCAGTCTGTCGATGGCGATGCCAATTCAACT
ref-109076	2	37.04	GGAACAAACGCGATTCAGTTGCTTCTGAATCA
ref-764	2	37.685	ACTCTTCCATCGAACTGATTGCACACGATATT
ref-67603	2	39.197	TTCGAAAAAACGAATCTAGTGCACGCGCTGGT
ref-40974_26	2	39.984	CCAACTGGTCCGATGCCACTGCTGCCATCCGG
ref-110656	2	41.458	GGCTGCTAGGCGATTAATCTGCCGCCTGTTAA
ref-110676_4	2	41.861	TGGCTGAAGGCGAAGAACCTGCACTTTTCACT
ref-58572	2	42.014	AAAATGGACCCGATCGGTTTGCAAGATTTTGC
ref-112589	2	42.864	ACAAAAAGCACGATACAGATGCATGGGTGCAA
ref-18621*	2	43.635	AAACATTCTCCGAGTCCAGTGCATGTATAACA
ref-70124_9	2	45.562	CCAAATGACACGACCACAGTGCTGCGCACGGA
ref-22206_32	2	46.56	AGCTCAGGTACGAGTCCTGTGCAACATGAGCA
ref-49345_31	2	47.518	TGTGAATGAACGAAGCCCTTGCCAGCATATTT
ref-11497_10	2	49.976	GGAGCGCACACGAGCGCGTTGCGATAGCGTTG
ref-43405_6	2	56.21	GAGGATGATACGATACCGCTGCTCCCCTTCAG
ref-9645	2	56.802	CCATTGGAGACGATCACAATGCAAATGCTCAT
ref-117563	2	57.882	ATGGAATCCACGACCAGATTGCACAGGGTGGT
ref-3337	2	58.515	AGTGTCACATCGACATTTGTGCACACGAATGC
ref-42392_9	2	58.799	AACAGGGCCACGATGACACTGCACATCTTGTC
ref-73143	2	59.124	AATCGAACCCCGAACCTTGTGCTTAATAACAT
ref-85653	2	59.451	GTACAGGGTACGATGGGCCTGCCGTGAAGAAA
ref-97944_1	2	59.72	AAGAGAAAGCCGATGAACATGCACATGTGAAT
ref-58327	2	60.052	ACGGACTGACCGACAGCAGTGCTGGAGGAACC
ref-21139_1	2	60.895	ATTGGCAGGTCGAGCCCAATGCCACCATCGGG
ref-72428	2	61.43	GTCACTCAGACGATATCAATGCAAAAGCCTAC
ref-36674_32	2	61.677	ATCCAGCACCCGAGTGGGGTGCAAAAACAGCA
ref-101086	2	62.047	CCAGGCTGGACGATTGCAATGCCCTCTTGAGC
ref-64592	2	62.399	GTCTCACGCACGAGGGGGCTGCCGAGCCCGAG
ref-44189	2	63.727	AGTGCATACACGATAATGATGCTTGCAGACTT
ref-59362_8	2	64.077	GCTGATGCACCGACAGAAGTGCCTTATTCTGA
ref-1123	2	64.483	ATAGCTACAGCGATAACTGTGCCGATAGCTAT
ref-112175	2	64.73	CTGAACATAACGAACCAAATGCGGTCTCACAC
ref-105736	2	64.753	CTGAACTGAGCGATGCCCTTGCAGCTGGAACT
ref-74512	2	64.969	CACCTCCACGCGATCACAGTGCACACCCTCAC
ref-61897	2	65.182	GGCAATACCACGACTGAGGTGCTTGAGCAAAG
ref-14103	2	65.347	CAGGCTGGAACGATGCTTCTGCCACATCCGGA
ref-119968	2	65.351	TATCCTCATTCGATGCCTTTGCCACCCACCTC
ref-27953	2	65.455	CCTGCTGCTACGATGGCGTTGCTGACGAGCGC
ref-26316	2	65.509	TGGATGTTTACGATGGATATGCCTTTGCAAGT
ref-115035	2	65.693	GTTGCAATGACGAGATCACTGCAGACTTTCAT
ref-56684	2	65.842	AGCAGATGGACGATGGAAGTGCTCCCAAAATC
ref-122681	2	66.21	AGTAACCTTGCGATTGGCATGCTGAGATAGAA
ref-22783	2	66.413	TGTATTAATTCGACAAGCTTGCACATGTGTGC
ref-86740	2	66.586	TCGTAGCGTACGACAAGAGTGCTGTCCAAAGT
ref-7945	2	67.136	TACTGGTGCTCGAGACATGTGCATCAGCCACA
ref-59128	2	68.646	GATATCGTTCCGATACCGATGCAGATTTTTAC
ref-88108	3	0	CGGAGCCCCTCGATCACGCTGCAGGGTTTGTG
ref-118785_9	3	0.712	AAGTGACACACGACCTGTATGCAGCTTGAACA
ref-24606	3	1.359	GTAACAGCCTCGACAGCTGTGCTTAATTAAGG
ref-20327	3	1.928	CTTTTGGTGACGATGTGGATGCAAACACTGCA
ref-54051	3	2.023	ATCGAAATTGCGATTAGCCTGCGATGTGGACG
ref-83027_25	3	3.124	TCAGACTCAACGACATATGTGCACATGCACTG
ref-54872	3	3.997	CCTCCTGAAGCGAATGGGATGCCCTGAGGGCG
ref-46919_29	3	14.079	ATGTGTCAGACGAACGCAATGCAACTACATAT
ref-46919_31	3	14.206	ATGTGTCAGACGAACGCAATGCAACTACATAT
ref-120175	3	15.013	GACTGTTGACCGAAGACTCTGCCAACATCATA
ref-5197	3	20.439	TAACTGCACCCGAAACTGGTGCATGTTGGAGC
ref-85315	3	22.866	ATAAATGGACCGATTCGGATGCTCGTGCACGC
ref-37365	3	23.791	GTCGTGCCAGCGACACACGTGCATAGACTCCC
ref-56735_29	3	24.617	AGAATAATTGCGAGGGCCATGCTGCTATATAG
ref-3066	3	25.527	TAGTGAACAACGATTGATGTGCATGAGCGAGA
ref-12231	3	25.889	GCAAGACGCGCGACTGCTATGCTCAAAAATCT
ref-33090_23	3	26.017	CAACAAGCATCGACAGAAGTGCACCCATTGAG
ref-93278_9	3	26.295	AGAGCAGCTTCGAGTTTGATGCTGATTGTTGC
ref-94313_23	3	28.038	TGATGTCCCGCGATTGTTCTGCGGTTATCATC
ref-25645	3	28.563	GACGTCAAAACGATAAATATGCGCATCGATTC
ref-28922	3	29.157	CGATTGAAATCGAGTCATTTGCAAGCTGCAAA
ref-86393	3	29.537	AACAGGCTCACGAATGCCATGCAAATCCATCA
ref-24069	3	30.026	AAAATGAGTTCGATCAAAGTGCTGGAGAGTGA
ref-71869_28*	3	30.34	AGCATCAATACGAGAGACTTGCAGGAGTTTTC
ref-72908_18	3	30.485	GAGAAGATTGCGACTTGCTTGCAGCATTTCAA
ref-37584_18*	3	30.537	TGCAGGAGTTCGATGCTGCTGCCACTACGATT
ref-8360_4	3	30.756	CGCCTTCTGACGAACAATGTGCCCCCCGTTGT
ref-98842	3	31.087	GCAATAATGACGAGATCACTGCAGCCTTTCAT
ref-85703	3	31.253	GCTCATCAGACGAAACTGCTGCTGGTAAACAC
ref-4103	3	31.266	TCTCTCCTCTCGACTGTACTGCCAAACACATG
ref-106192	3	31.34	ACTGCTTGGTCGAAAAGTCTGCTGAGGGAGGT
ref-81630	3	31.353	GGAAGAGAAACGACATTCCTGCAGGATGAGAG
ref-82140	3	31.6	CAGTAGAGATCGACATTATTGCTGCCTGTATC
ref-94370	3	31.718	GGTAGGAGGGCGATAGGAGTGCCGCACTGAGG
ref-59963	3	31.738	ACACTTCACACGATGGCGGTGCTACAGCCGTT
ref-104760	3	31.739	CTGAGACGATCGATGCACCTGCTGTTGCGTCC
ref-87210	3	31.802	TGGGGAAAACCGACTGTGATGCACAAGAGAAC
ref-23323	3	31.814	AGAGCCCTGACGATGTTACTGCTCATCTCTGT
ref-114352_17	3	31.846	ACGATGTCTCCGAGAGGGGTGCTGTTCGCACG
ref-119389_1	3	31.905	GGGATACTGACGATACCATTGCAAATTGCGAA
ref-116447	3	32.144	AAGCAACGTACGAAGAATGTGCCCCTGATCCT
ref-70458_25	3	32.19	CAATGCATTTCGACTGACCTGCTGTAGTATCA
ref-103404_1	3	32.202	TGGAGAGAAGCGAGCGCTTTGCCAATGTTCAC
ref-1494	3	32.213	CAGAGGAAAGCGATGTTCATGCCTCTTGTTAC
ref-39615	3	32.291	TTCTGCCCACCGACTGGCCTGCTAAGGGGCGT
ref-115164	3	32.309	AGACTGATAACGATCGTGTTGCTACCACTGCT
ref-65978	3	32.333	CATGCCCTGGCGATGCACATGCATATTGCTAT
ref-107209_26	3	32.338	GGTGGCGTAGCGATTTGCATGCTTGTCTTATC
ref-28511_26	3	32.353	CGATGAAAGTCGATGGGGATGCAAATCAACAT
ref-93404_1	3	32.354	GTGTCTGACACGAAGCTTATGCATGACATCTA
ref-34959	3	32.371	TGCTCAGTAGCGATCGTCTTGCACTTTCAATC
ref-43973	3	32.389	CACATGCTGTCGATGTTTTTGCTGTTCACAAA
ref-115678	3	32.484	CTGTGGGCCGCGATGGTATTGCTAATTACTAT
ref-96786	3	32.526	CATGCCCTGGCGATGCATATGCATATTGAGAT
ref-54895	3	32.651	GGACCTGACTCGACCTTAGTGCTTAACCCTCT
ref-58483_7	3	32.689	AACAACGTTGCGATGTCATTGCATGATGACGT
ref-82777_1	3	32.692	CACAGTGAAACGAGCCACCTGCATCTGTGACA
ref-122421	3	32.729	TCTTCACGATCGAGCCGCCTGCGCCCTCAGAG
ref-61052	3	32.772	TCTAGGGAACCGATCTGGATGCATGACTCTCT
ref-124059	3	32.82	GGTGTAAAACCGAGGTTGTTGCATTCAGAACT
ref-40633_7	3	32.888	CTGAGCATGCCGATGCGTTTGCAAACCTCTAT
ref-117009	3	32.917	GTATAAAGCACGATAGGGGTGCTCCGATCACG
ref-48823	3	33.024	GTGTAGTTCTCGACAGCGTTGCTGAAAAGGCC
ref-47267_18*	3	33.038	AGAGTTGAAGCGATGACAGTGCTATGAAAAGA
ref-90552_4	3	33.15	ACCAACAGAACGACATGATTGCCAGAACAAAT
ref-39308_1*	3	33.199	TTTGGGCGTTCGACCGTGTTGCTGCGTTTCCA
ref-117167	3	33.296	CACATGAGAACGAGGGACTTGCACTGTTCTGT
ref-113546	3	33.553	AAATCCTCCACGAAACGGATGCCAGCTTCTTT
ref-14983_7	3	33.631	CAGGCCATTTCGACATTCCTGCATTTGAATCC
ref-65876_1	3	33.733	CTGGTTTAAACGATGGAGATGCGAACGTGTTC
ref-4630	3	33.887	AAGAAGCGCCCGAAGAAGATGCTGGTAGTGCA
ref-62297	3	33.988	ATTAGCAGAACGATCAGGCTGCATCCTCCAGT
ref-58957	3	34.229	AGTGGTGGGCCGATGGTATTGCAGGTGGGCCG
ref-106172_14	3	34.419	CTGAGGGCAGCGACGGGTGTGCATTCTTAGAA
ref-61065	3	34.793	TTCACTAAACCGAGGGGGATGCAGCAGTTACA
ref-113343_19	3	35.319	GGATGGTTTGCGATGAGGTTGCTGACTGTGTG
ref-111622_10	3	36.449	TTACCGAACACGATTCTTTTGCTACCTTGTGA
ref-99307_23	3	36.612	ATGCTGCTTACGAAGTCATTGCATGATAGGGC
ref-123207	3	36.722	AAAACAAGAGCGAACCTCCTGCTAGGGAAGCG
ref-19656_24	3	36.895	AGCAGATCGACGATGTGAATGCAGTATAACCT
ref-114566_24	3	37.543	ATCTTGCCCTCGACCTGTATGCATATGTAAAC
ref-49485	3	37.561	CTGAGACTCCCGACCCCCGTGCCACTACAGGA
ref-4649	3	37.779	GACAAGATAACGATAAGTATGCCGTCATCGTA
ref-21189	3	37.895	TTACGCTGCACGAATCACCTGCTGGACCAATC
ref-3083	3	37.971	CGCACCTCGTCGAAGGCGTTGCCGTAATATTT
ref-39635	3	38.136	ATAAACGCTGCGATCCAGTTGCAGACAGGAAA
ref-400_28	3	38.515	CCACCTGGAACGACTGGAGTGCTGTAAAAATA
ref-1816	3	38.665	GTCGGATGACCGACGAATATGCGAATATGGGA
ref-80479	3	38.914	GAGGTCTTCGCGATGTGTGTGCGCGCACATGC
ref-50681	3	39.17	ATGGCCGTGTCGATAAGAGTGCTTGCATCTGA
ref-3838	3	39.471	ATAAACACCCCGAGTATTGTGCATTTTGGGTC
ref-93284	3	39.648	AAGTTAATAACGAGCACGATGCTTTGCTATGC
ref-63803	3	40.017	GCTTTTTAAACGAATCGGTTGCTTCAGCTCAC
ref-6399_29	3	40.426	TTGTGTAGCACGAATAAGCTGCAATTTGGACC
ref-21435	3	40.977	TTGGTCGTGGCGATTGGCTTGCTGCATAACTG
ref-41472_9*	3	42.024	CTTTAAGACGCGAGGTGATTGCATGAAGTCTC
ref-71281_26	3	42.109	CAGATAGAGCCGACTCTGTTGCCATGGCAACC
ref-71281_4	3	42.109	CAGATAGAGCCGACTCTGTTGCCATGGCAACC
ref-67183	3	46.884	TCAAAGCTTACGACTGACTTGCTCTTGCTCCA
ref-23881_8	3	49.392	GAAACAACCTCGAGACACATGCAACAGCTCAC
ref-108113	3	51.678	TACTGACTGGCGAATTCTGTGCTTAACTGTGG
ref-62060	3	52.268	CCCCGATTCTCGATCAGTCTGCGTCGGTATAG
ref-117246_8	4	0	TGTCATCTTGCGATAAACATGCCCCTCGCCCC
ref-9170	4	0.418	GCAAGAACGACGATGTGAATGCAGAGGTGAGT
ref-89350	4	0.805	CTGGCCACCTCGATAAACATGCCTTAACATCC
ref-78536	4	1.26	AGTTAACAAGCGATGCTTCTGCTTCAGGGGGG
ref-3264_31	4	2.472	CTAGCAGATCCGACACTGATGCAGCCTCCCCC
ref-100303_27	4	5.383	AGAATAAAGCCGACAAGTGTGCAGAGATGGCT
ref-106748	4	6.237	TATTTAACACCGATGCCAATGCCATCTGAGGG
ref-35901	4	7.396	TTCATCTCACCGAAAGGGGTGCCGTCGAAGCT
ref-108391_1*	4	9.394	GGATGCGTCTCGAAGCCTCTGCGGGCGTTTCT
ref-112570_8	4	13.931	TGCGTCTGGCCGAACCTGCTGCTGCTCGCTTT
ref-26032	4	19.501	CTCGCAATTCCGACATGCTTGCAATTGCAATT
ref-26688_4	4	24.859	TACGGGAACCCGAGTGGGATGCTGCAAAACAC
ref-77357	4	31.357	GCGCTGTTAGCGACTTGCTTGCTTGCCGCCAC
ref-105812	4	31.989	TATCCTGGCTCGATAGGGATGCTGATAAAGCC
ref-84074_2	4	32.364	TGCAGTGGTGCGAGTAGTGTGCTAGTATGCCA
ref-52608_16	4	32.726	CCCAAGAGAGCGATATCTGTGCTGCCTTCAAA
ref-58438	4	32.998	TGATGAGCTCCGACGAATCTGCGATGTCGTTT
ref-17544_16	4	33.269	GCGATGCTTACGAGTGTAATGCACCACAAACA
ref-105393	4	33.624	CAAACACACACGAACATCCTGCACATGCACAA
ref-3213	4	34.507	AACCTGCAAACGAGCTCCCTGCAGCAGCACAT
ref-63033	4	35.246	TACATGCATCCGACTCTGTTGCCACGGCTGGA
ref-82773	4	35.787	CCAGAAATTTCGAGCCTTTTGCATCTCTCCAT
ref-26524	4	35.796	CACACAACCTCGATGCTTGTGCAGGAAACTAG
ref-78573	4	35.817	ACAACTGCACCGATGTGTCTGCCGTTTCACAA
ref-41077	4	36.265	GGATTTGAACCGACACCTTTGCCGACAACCTT
ref-120844_27	4	37.016	AATGACCCATCGAGGCTTATGCTCAGAGTGCA
ref-37804	4	37.299	CAAACGGCCTCGAAAGGTATGCACTGAGCCAA
ref-78516	4	37.676	ATCTCCACACCGAGGGTTCTGCACGATACATC
ref-4588	4	37.941	ACTGCTTGCGCGAGCCCTGTGCGTGAGGCTCG
ref-59780_4	4	38.138	GAGTCGGTGACGAGTCACATGCGTAATGGCGT
ref-2538	4	38.34	AGAGAGAGAGCGAGACTGCTGCTGCTGTATCT
ref-70064	4	38.511	GCAAAGACCACGAGCTCCCTGCGACATTCCAG
ref-55902	4	38.689	CCAGGACTCCCGACAAAGATGCTCTCCGAGGC
ref-77083	4	38.872	TCCAGTCCTCCGAGAGGTGTGCAGGAAATCCT
ref-85427_29	4	38.958	CTCCAACCCTCGACCCCTCTGCCTGCCAACGT
ref-31350_3	4	38.998	AAACAGACCCCGAGCTTCTTGCCATTTCAGTC
ref-120606	4	39.122	TATTAGTGAACGATGCAACTGCCTCAGTCTTT
ref-114919	4	39.384	AAGAAGGAAGCGACATGTGTGCATGCGCAGTA
ref-78649	4	39.388	TGTCATATTTCGATTGGTGTGCAGAATGCAGT
ref-84413_1	4	39.465	CGCGGTCTGACGAAGAAAATGCCCCCCGTTGT
ref-70502	4	39.788	TGTCCTGAAACGATGCAGCTGCCATTGTGGCA
ref-44727_14	4	39.854	TCTGCGGAGCCGAAAAACCTGCAACTCCCACT
ref-45930	4	39.972	TTCTATCCAGCGATGCACTTGCAAACTGGTTG
ref-110013_29	4	40.038	CAAAACTCCACGAGTTCAGTGCTGGTTCGTTT
ref-106539_4	4	40.064	TGTCGTCTCACGAACACCTTGCTTTCCTCTCA
ref-102872	4	40.356	GCCGGTCTCCCGATGCTCTTGCATTTGAGAAA
ref-90680_26	4	40.472	GCGATGGGACCGACAGTGATGCCTTCGCCATT
ref-44024_2	4	40.712	ATGTAAGTCCCGAGGTCTCTGCTTTGTGTGGC
ref-67623_16	4	41.003	CTAATAGGCTCGACCCTTCTGCACGATCCAAA
ref-112978_4	4	41.116	AAACCACCATCGAGGTTAATGCTGGATCAACA
ref-56475_6*	4	41.364	TGTAAACACTCGATACAGTTGCGCCGCGTCCC
ref-49556	4	41.589	CTGTAAAAGTCGAGGTGTTTGCCTTCTCCATG
ref-96708_29	4	41.623	TGCAGTGTATCGACCCCCGTGCCATGCTCATC
ref-83423_30	4	41.638	GATTTGTCTGCGAAGACAGTGCTTGCAGTTTA
ref-47567_14	4	41.717	ATTCGGCACGCGAGGAGCTTGCTGGGGTTGCC
ref-100195_24	4	41.838	ATCGGTGCTGCGATGTTCTTGCTCGCAAGATG
ref-102059_28	4	41.847	ACAGCTGAAGCGATTATTATGCATGCAAGAGG
ref-62260_32	4	41.926	TATAACTTACCGAGACAGCTGCGGTTTCACAC
ref-62260_31	4	41.927	TATAACTTACCGAGACAGCTGCGGTTTCACAC
ref-17977	4	41.962	AGGATATTGTCGATACCAATGCAAACTACGTG
ref-40140_29	4	42.001	TTAAAGGTCACGAATCCCATGCAGAGAAGCAA
ref-84149	4	42.046	TCACTAAAAACGACCTCCATGCTAAGGAGCTG
ref-101031	4	42.047	TTTTGCATGCCGAACTACATGCTCTCTTCTCC
ref-88243	4	42.206	AAGTCGATTCCGAAGCGTGTGCTTCGTGTCAC
ref-118897	4	42.228	CAAAGCAACTCGAGCCGTTTGCTGAAAAGCCC
ref-76553_6	4	42.262	AACGCTGACACGAATGAGCTGCAGACGTCTCA
ref-102826_23	4	42.269	GTGTGCACGGCGACTTTTATGCATTAAAACCC
ref-116286	4	42.295	TCAGACAACACGAGTGCCGTGCTGAGTGACGA
ref-4678	4	42.305	TGTCTGCAGACGACTTCTGTGCTGATCTTCAT
ref-89246_2	4	42.361	CGGTAGAGAGCGATGGGACTGCTGCTCTAAGC
ref-107340	4	42.392	TGTGTGAGTGCGAGTGTGTTGCCAGAGGGGAT
ref-47595_4	4	42.564	TCCGGTAAAACGATGAGCTTGCTGGAACGGTC
ref-106007_8	4	42.635	GCCATGTTCTCGACTGTGTTGCCGAAAAGGCT
ref-68436_3	4	42.658	ATGTTCAGCGCGACAGTGTTGCCCGTGCTTCT
ref-67359	4	42.934	GAAAAAAGTGCGACTCCATTGCCAAGTCATAT
ref-27945_6	4	43.123	TCATCCGGCACGACACTGATGCAGTATAGGGA
ref-104016_19	4	43.391	ACCTCAATGCCGACGCCTTTGCAACGTGAACC
ref-10719	4	43.728	CACCCCAGCCCGACTCGCATGCTGTTATTGTA
ref-62432	4	43.809	TTGTGTCAACCGATGCCTCTGCCACAGGATGG
ref-23743	4	43.996	CACCTGCGCTCGATAAAGATGCAGAAATTTCA
ref-113638	4	44.12	TGAACTGCACCGATTGGCATGCACTGATAAAA
ref-5691_24	4	44.238	ATGCTGTATGCGACACATTTGCAAAGACTGTG
ref-121989	4	44.347	AATGCTAATGCGATGCAGGTGCACTGCATGGA
ref-47567_8	4	44.669	ATTCGGCACGCGAGGAGCTTGCTGGGGTTGCC
ref-30880_4	4	44.828	GGCGCTCAAGCGATGCAGGTGCCTGATCAAGC
ref-111059_26	4	44.886	TCTAAACCTGCGACACCAGTGCCATACAATGA
ref-67566_10	4	45.024	GATCAAGAGCCGAGAGAGCTGCTGGAGAATCG
ref-12759_24	4	45.238	GGAACACAGGCGAGAAAAATGCACGTGACGTC
ref-106898_19	4	45.514	CAGCTTGACTCGATCGCCGTGCATGCTGGGAT
ref-73344	4	45.57	ACAACTATAACGATAGGGGTGCTCCGATCACG
ref-72573	4	45.805	CCTAACACTTCGAGTGAAGTGCTGCTGGAGGT
ref-28580	4	46.071	ATGCAGTACTCGACTTGAGTGCCTCTTCCCCA
ref-106030_24	4	46.326	ACGAGCGAAACGATCAGCGTGCACAGAAAGAA
ref-29033	4	46.414	ATTCTGTTCACGACACTGCTGCAGAAAGATAC
ref-76508_23	4	46.555	AGGACCTCCTCGAGACAAGTGCTAACAAAGCA
ref-454_9	4	46.706	AGGACTTAAGCGAAGGGTGTGCCTCCCAAATG
ref-60635	4	46.995	AATCATCTCGCGACCCCTGTGCGAGTTAATAG
ref-117745_29	4	47.122	ATATACGGTACGACTTGTGTGCTGAAGCTATA
ref-23313	4	47.246	ATTTAGGTGCCGATAGTGTTGCCATAGAAACA
ref-33157_30	4	47.816	AAGGAGAACTCGATGTCCATGCGGAAGTGACT
ref-59477_6	4	48.224	AAAGCCTTTGCGAATCCTTTGCATACTGCATG
ref-37359	4	48.441	CCCCCCTTGACGACGGGCCTGCCCCCCTGCAT
ref-20785	4	48.608	AGTCCTCCTACGAGCAGGCTGCCTGCTAGTAT
ref-85859	4	48.779	TTTGTTCTGGCGACGGCCCTGCAGGGGGGAGG
ref-93600_6	4	49.111	GCTTCCAAAACGACTGGACTGCTGCTGAGTGG
ref-106030_5	4	49.496	ACGAGCGAAACGATCAGCGTGCACAGAAAGAA
ref-61940	4	49.979	GGAAGTTAGGCGATGGAAATGCTTTTTGAGCA
ref-63597*	4	51.493	ATACATTGACCGATTGCTGTGCTGAAATGCTG
ref-19467_32	4	52.066	ACTCTGTTATCGACCTCAGTGCATCCTCTTTC
ref-77530_15	4	53.374	GCATTGACTGCGAATGAGATGCTGAACGAGAT
ref-11098	4	56.432	AGATCAAGTTCGACAACCATGCACACAGTGGG
ref-60945_30	4	57.367	TCACTGAGAGCGAGGCCTTTGCCAAACGCGCC
ref-16511	4	57.639	AGCAGCGGTTCGATCTCGTTGCACAGTGTCTG
ref-11588_28	4	58.028	GTGAAGCATGCGATTGTTGTGCTTCTAGGGTC
ref-123305	4	60.52	GATTCAGACACGAGATTGCTGCAGAAATGTGT
ref-63955_17	4	64.46	ATCGGGCAGTCGATGGAAATGCTTGTGTTGAG
ref-23262	4	69.956	ACTTCCAACTCGAAGCATGTGCCACTCTCGTG
ref-120210_28	4	70.943	CCCGGGCCCTCGAGCCAGCTGCTGGACGACAG
ref-116004*	4	74.937	TGTTTCTGACCGACCAAGATGCAAAGACTGAC
ref-12338*	4	76.537	TGCAGTACCTCGACCTGGCTGCACCCACCAAT
ref-1251*	5	0	CGGGGCAAACCGAAAGTCCTGCTCAGTTTTAC
ref-101969_30	5	0.621	GGCTGCAGCTCGACAAGACTGCATTGACTTCT
ref-31244	5	1.066	ATTTGGTCAGCGAAGAAAGTGCCGCTGCAAGA
ref-87224	5	1.585	CCTGCAAGCCCGAGGCAACTGCCTACTCCGCC
ref-2222	5	1.881	ACCCCACTAGCGACGGCCCTGCCCATCTCACG
ref-88381	5	2.063	CCCCCCTTGACGACGGGCCTGCTCTGAGGTGT
ref-64020	5	2.192	CATGGTGGAACGAAGGATGTGCAAGTGCAGTA
ref-81902	5	2.424	CCCTTGAGGACGACTGTCGTGCACAAATAAGG
ref-16763	5	2.591	TCTATGCGAACGACATGTGTGCAAGTTCAGTC
ref-1563	5	2.638	CTGATAACCGCGATAAGAGTGCAAACACAAGC
ref-55676	5	3.095	TTTGTTCTGGCGACGGCCCTGCTGTGTTAATA
ref-59553	5	3.401	CTCCTGAACACGACTGGCCTGCAGATCACTTC
ref-86778*	5	5.782	TGCCTTGTCGCGACTGGCCTGCTTAAAGAGCT
ref-87343	5	6.899	CCCACGGGTGCGACGCCCCTGCAAGTATCAGC
ref-120930_4	5	7.718	ACAACGCGCGCGAACGTTCTGCCAATGAGAGC
ref-36598	5	8.929	GGCAATCCCACGACTGAGGTGCCCATTTTTCA
ref-80362_6	5	9.967	AAACATACCGCGACTCCTCTGCCTGTCTGTAA
ref-103775_31	5	10.181	GATGTGAGCTCGACACAGATGCCACCACAGTA
ref-51455_4	5	10.453	GACATGATTGCGAGCAATGTGCCATTTAACAC
ref-17757	5	10.608	TAATCGAAAGCGAATCATCTGCAGACGCATCT
ref-78065	5	11.172	AGCGTGGCTCCGATGAGTGTGCAGTGAAGTTG
ref-76060_2	5	11.851	GTTGAAGGAGCGACATCTGTGCTAGAAGCTGT
ref-28147_2	5	12.265	GATCGCTAACCGAGGCTTCTGCTTCTTCATTT
ref-117842_26	5	13.266	TCTCTCAGAGCGACACACGTGCCAGAAGACAT
ref-86194	5	13.829	GCCCGTGGTGCGATGATTATGCCGCATTATGT
ref-44370_1	5	14.496	CCGAAACATCCGATGCAAGTGCAATTGCTTCC
ref-92806	5	14.949	ATGCTCAACACGATACATTTGCTGAGGAGATG
ref-121739	5	15.348	ACGTGTGTAACGACACACCTGCCGACCAACCA
ref-67296	5	15.565	AAAAATCTTGCGACAACGTTGCCAAGTTGGCA
ref-69420_9	5	15.862	AACTCAGGATCGACAGTGCTGCTCTTATTCTG
ref-12952	5	16.186	TCTCCATGAGCGAGTGATGTGCCACTAACACA
ref-108286	5	16.596	TGGAGACGTGCGAGGAGCATGCACAGAATAAA
ref-40755	5	17.05	CAAACACAAACGAACACTTTGCCACCTACACC
ref-35360_14	5	17.241	CTCTTTCTCCCGACACGACTGCCAAGGTGGCT
ref-34565	5	17.295	CGCAGCAGAACGAATAACGTGCTCGGATATCA
ref-111648_3	5	17.384	AACGACGCCGCGAGACCACTGCAAGTCCAGTC
ref-116003_31	5	18.031	CTGTAGGGTTCGAGTGAAGTGCTCCCAGCAGC
ref-66893	5	19.241	AGCACGGTCACGACTTCTGTGCGCATGCCCGT
ref-100734	5	19.671	CTAGTCATGACGAAGCAGCTGCTGGGTGTTTA
ref-80485_26	5	19.677	AAAGCTGGAGCGAGATCACTGCGTGAACCTTG
ref-42793	5	19.678	TGACCTGGTTCGACTTCCATGCTGCCGTTCTG
ref-88556	5	19.679	AATTTCGACACGAACTTACTGCTCGAGGATCA
ref-75653_2	5	19.709	GCCAACATTTCGAAATGTGTGCTTCTGGAGGA
ref-67072	5	19.78	AGCATGATCACGAGTTCTCTGCGTGATGGTCA
ref-104383_1	5	20.118	CAGACAGACACGATCCAGATGCCAGCTGGCCC
ref-46859	5	20.293	TGCATTTAAACGATCCTAGTGCGCGCGCACAC
ref-93843_27	5	20.566	GTTGCAATGACGATATCACTGCATTTATGCAC
ref-68138_29	5	21.247	GGCACAAAAACGAGATCTGTGCATTAAGCCCT
ref-81157	5	21.551	GAGTCCTTCGCGACAGCCATGCTCGTGTTGAA
ref-75135_7	5	21.762	GTTAGTAAGACGAAGATGGTGCCAGCTGCACC
ref-38924_32	5	21.873	ACAGAGAGTGCGAGGCTCTTGCAATACCCCCA
ref-40280	5	22.023	CACCTCTGCACGATCCAGCTGCTTCGAAAGGA
ref-64781	5	22.19	ATGATGTCAGCGATGCGCATGCGCTGGTAAAT
ref-108848	5	22.326	TGGTTGAAACCGATGCAGCTGCCGCTCAAAAA
ref-115104	5	22.407	AGGAGGGGGGCGACTGTGCTGCAGAGACATGT
ref-68836_14	5	22.408	AAATAGAAACCGACAGGGGTGCTCCGATCACG
ref-15304_23	5	22.573	CTTGTGATCCCGAGGCAGCTGCCACTGCTCTC
ref-14602_4	5	22.661	CCAGGCCTTACGACTCGTTTGCGTTCATGCTT
ref-25169_14	5	22.83	AGAGAGGAAACGAGGAGTGTGCCTGGAGTAAA
ref-5364	5	23.19	ACTTCCTCAACGACAAAGATGCCAATCAGAGA
ref-105513	5	23.525	GCAAAAGTCTCGAACAGAATGCTACCAGCGTG
ref-118258_17	5	24.107	TTTCCCAAGACGACACCGATGCTGTTTGATGG
ref-35012	5	24.855	GAAAAACCTGCGAAGACTGTGCTACCTGACCA
ref-83684_3	5	25.215	ACACACAACACGAGCGCGGTGCACACACGCAT
ref-76598	5	25.898	ATGCATTGACCGACTGTTTTGCTTCATACACC
ref-74712_6	5	26.011	AGCGAGTTTGCGACTGTCATGCTACAACACTG
ref-40787	5	26.16	CCTCGTCTAGCGATCCCAATGCTACATGAAAG
ref-27416	5	26.395	GAGGGCTTGGCGATTCAAATGCGCTTTGTGGG
ref-51912	5	26.618	CATACTTCTCCGAGATCTCTGCCGTCCGTCAC
ref-122971_17	5	26.899	TTCAGTTTTGCGAGGGAAGTGCATGAAGCGAA
ref-99436_2	5	27.025	TGGTGGACTCCGAATGTGGTGCAGAGCTCAAA
ref-58119	5	27.263	TGGGCCACATCGACAGTTTTGCCGCAGACAAT
ref-41514	5	27.482	CCTGTGCCCACGAAATCCCTGCAAATAGTCAA
ref-91767	5	27.72	AAACAGTAGTCGAAGTCAGTGCCTAAAGGGTC
ref-88240	5	28.311	AGAGGCAAGACGAGAGGGATGCAATGAGGAGG
ref-42083_2	5	28.446	ATTGACTCAACGATCAGGTTGCTGTTGTTAAC
ref-92637	5	28.631	CAGCTAGTCTCGACATACCTGCCTGGCAGTTT
ref-24768	5	28.915	AGTTGACATGCGACGGGAGTGCAGACCACCTT
ref-48908	5	29.233	GGACTAAGCTCGACAGCTTTGCTAAAGAATCT
ref-123480_23	5	29.432	AACTGCTCGACGAGGTGTGTGCCAAATCTCCT
ref-123480_24	5	29.449	AACTGCTCGACGAGGTGTGTGCCAAATCTCCT
ref-64753	5	31.659	TGTCTGTCGCCGACCCCTCTGCTTTTTGGTTA
ref-109281_17	5	31.854	ACTTCCCAGACGAGCTACGTGCAGACATCGCC
ref-2964	5	31.894	AGGCTATGTGCGATGTCCATGCGAGTCGTCAA
ref-109281_29	5	31.979	ACTTCCCAGACGAGCTACGTGCAGACATCGCC
ref-44656	5	32.69	GTTGCAAGTTCGAGTCTTTTGCCAGCAGGAAT
ref-2604	5	34.522	AACAGGAAAACGACGGATCTGCTAGTTCGGTA
ref-4362	5	35.645	CTCAGCTGAACGACACAAGTGCAACTGGTGCC
ref-69004_18	5	35.673	GTTTTCTGAACGATGAGTGTGCATCTTCCACG
ref-14098	5	36.121	GTCTAAGGCACGAAGGCATTGCCGCTGAAATG
ref-67976_19	5	36.679	TGGAGCTCAACGAAAGACATGCACAGGTTCAT
ref-106249	5	37.368	TAATTTAAAACGAGCATCCTGCATCATCGGCT
ref-47401_23	5	37.751	AGGATGATACCGATGCAGTTGCACAACTGGAA
ref-115059	5	37.949	AGAGCAAAGCCGAGATGCATGCAGATCATCTG
ref-23600	5	38.302	TCAAGAGAAACGATGCGGTTGCAAAACAATGA
ref-67681_29	5	38.554	ACCTGCATATCGACAGGGTTGCCAGGTTTTTT
ref-2574	5	38.721	GCATTGTACTCGATCACTATGCAGGGTCTGCA
ref-113215	5	39.174	ACTAAGTGGGCGATGGACATGCTAACTCTGTG
ref-51656	5	39.861	GATGACCTCTCGAAGCTGCTGCATGCTTTATG
ref-78924_10	5	40.179	ACAACCGTCCCGAGCTTAGTGCGCGCCATGTG
ref-88950_15	5	41.559	GCTGATGAGACGAGAGACGTGCAGATACATTT
ref-88950_18	5	41.933	GCTGATGAGACGAGAGACGTGCAGATACATTT
ref-47721_30	5	42.283	TCATTTCAAGCGAAACTGCTGCTTCTCCCCCT
ref-49683	5	42.924	CAAAGGCTGACGACTGCTGTGCCACAAACATA
ref-60518	5	45.082	CATCAGTCCCCGAAGCCTTTGCAGACTGAGAA
ref-114712_6	5	45.352	ATGATATGAACGAACACGTTGCTGTTCCTGCA
ref-117432_29	5	45.771	TGTGATTGTCCGATCACGCTGCAAAACTGTTA
ref-84863	5	47.193	ATTCCGAAGACGAAGGCAGTGCAAAGCCTACC
ref-89216	5	51.407	AATGTCCATGCGACTTCAGTGCCTCTGTATTC
ref-13362_23	5	51.957	TTAAACTCCTCGAGAGCCGTGCAGCACGCTGA
ref-54954_29	5	52.407	AGTTTGTATGCGACTTCTGTGCAGCGTTGGGT
ref-111123_9	5	53.199	ACAGTTTCCACGACTATCTTGCCACACACAGA
ref-81873_25	5	55.232	TGTCTCCTAGCGAGCTGGATGCTGGTTTTTCT
ref-22277	5	56.415	TCATGAGGGGCGATGCAGCTGCTGACCTCTCT
ref-86297_26	5	56.712	AGATGAAGTCCGAGAGGTTTGCTCTTAACGTT
ref-26547	5	57.465	AAATCTTTGTCGAGGAGCATGCTTACTGAGTC
ref-77291	5	58.265	AGGGAGACTACGAGTACAGTGCAAGGGTCGTT
ref-74615_8	5	58.483	ACCTAGCGTCCGACAGCAGTGCAGATGGCACA
ref-18405	5	62.184	AACAACTTGTCGAAATCTGTGCAAAAGTCATG
ref-100111_7	5	65.303	CGACTCGGCTCGAGAGAAGTGCACTGATCTGG
ref-100111_2	5	65.356	CGACTCGGCTCGAGAGAAGTGCACTGATCTGG
ref-108590	5	72.425	TGATAACGTTCGAATCGGGTGCCCCGAGAGCA
ref-29630	5	72.997	GTGTGTGTGACGAGGCCAATGCTTTAAAGCGT
ref-7939_2	5	74.897	CGCAACCCATCGATGTAGATGCCTTTTGTGCA
ref-8422	5	75.669	TTTGTTCTGGCGACGGCCCTGCAACAGCCAAT
ref-30873	5	76.437	TCTTTATGAGCGACGGCGGTGCTGGGCGAGAT
ref-49234	5	77.126	TTGACACCAACGACTCTGTTGCTGATATGCTC
ref-92090	6	0	TTTTCACTTCCGATACTGATGCTGATGCTGCA
ref-58482	6	2.916	ACAAACTCTGCGATGTGGATGCAGGCGGCTCT
ref-20449	6	3.259	AGCTAGACCTCGATTAATGTGCTCAGGTGCAC
ref-92282	6	3.88	GAAATAGAACCGACACGCATGCATGTTGGAAG
ref-31626	6	4.004	ACAAATATCACGAAGACAGTGCATCCCCCGCA
ref-52252	6	4.185	GGGCAAAATTCGAGCCCATTGCTGTCGATGAT
ref-51126	6	4.438	GAAGAAGAGCCGAAATAGCTGCAGAGGGGAAT
ref-113866	6	4.676	AGCCATTATGCGACTGATTTGCTGTAGGTGCA
ref-57756	6	4.81	ATAGTTGGACCGACAGCTCTGCAGTTTCTTGT
ref-124101	6	4.941	CGAGAGGACTCGAAGGACGTGCAGACTAGGAA
ref-85697	6	5.076	GATGGAGAACCGACAGGTGTGCTGCAGCCAGG
ref-111991	6	5.117	CAGACTTTAGCGAATGCGGTGCTCAGAAAAAG
ref-81259	6	5.17	GGGTGGGGGACGAAGTGGGTGCAGGCGCAATC
ref-35207	6	5.192	TTATCAACAGCGATTTGTATGCTATCGTCGCT
ref-101698	6	5.214	TGCTTCCATACGAACCGGGTGCACAGAGGAAT
ref-85803	6	5.295	TTATCTGTGGCGATGCATGTGCAAAAAAGATT
ref-113707	6	5.409	TGAGAATGAGCGATGGCAGTGCACTGGATAAC
ref-104148	6	5.696	ACAGTGACAACGATGAGACTGCCTCAGGACAC
ref-77208	6	6.457	GTGAGAGATACGAGACCGGTGCGTCTGTGCAT
ref-13516_6	6	7.012	TGGTTTATGCCGATCCTTTTGCTGGTTTATTC
ref-63393	6	7.36	AAAGGAGGGTCGATGAAGGTGCAAAGATCCTC
ref-18738	6	7.627	ACCGTAGCGTCGAGCAGAGTGCAATACGTAGC
ref-25293_1	6	7.818	TCTTGTTCTTCGACCCTCATGCCCTTTTTCTC
ref-51776_5	6	7.94	AACCTCACCCCGAGCCAATTGCCAACAATTGC
ref-77090	6	7.995	AGGGTTAATGCGAAGCTAATGCAGTCTCATTA
ref-76395_25	6	8.176	TAAGGCAAAACGAGCTCTTTGCCACGAACATC
ref-108677	6	8.356	GAGTAGTGTTCGATTGTGGTGCAACCTCTCAG
ref-6858	6	8.451	TTTGCGACAGCGACAAAAGTGCCAAGTAAACG
ref-27348	6	8.456	CTGGCTGTTTCGATCCTTTTGCCTACTTATTG
ref-2899_2	6	8.496	ACGTGGAAAGCGATGGGCCTGCCTGGCTGCCC
ref-81164	6	8.636	ATTTCCATGACGAAGCATGTGCTGCACCACGC
ref-72559	6	8.969	GAAACAGTGTCGACTGTAGTGCACGTGATGTC
ref-78638_23	6	9.055	ACGAAGCTTGCGACAGCATTGCAGGATTGTCA
ref-121669	6	9.091	AGAGAAATCGCGAATGAAGTGCAGTGGCAGAG
ref-80667_16	6	9.105	GATGCTTTATCGATCCCAGTGCTGCTGTTTGT
ref-98510	6	9.354	TCCCCGCTGACGAACCATATGCTGAAGCCGAC
ref-12903_27	6	9.477	GGTCTCCACCCGACCACCCTGCAGGCTTCGCC
ref-69653	6	9.61	CGAAAGCGATCGAATCAGATGCTTTGCTGTCT
ref-105828	6	9.775	AGGTTTGAGTCGAGGCTGATGCTGTGAGCAGT
ref-55298	6	10.847	AAAACTTGTGCGAAGTGCATGCGTCTTCAAAA
ref-115189_10	6	10.976	GAAAAGGACGCGACCAGCATGCAATAATATCA
ref-115189_19	6	11.162	GAAAAGGACGCGACCAGCATGCAATAATATCA
ref-55299	6	11.224	CTCGCCAGCCCGAACCATTTGCATAGGATGCT
ref-85209	6	11.593	ACACACTATACGACATGGCTGCCGACAGCAAT
ref-51947	6	11.785	AGTTCATAGACGAGCCCCTTGCAGGGTGTGAA
ref-93139_26	6	11.789	TTGTATCACCCGACCTGTTTGCACCATTAGAC
ref-53104	6	11.938	GAGATAGTCTCGAAATGGTTGCCAGAGGTGAT
ref-64471	6	12.351	ATCAGACTAACGAGTCTTATGCAAATTAGCGC
ref-72163	6	14.341	GAAATCACCACGAGCGTTGTGCACACTTCAGT
ref-40717_25	6	14.826	GGGCTTCTCACGAGCCCAATGCCCTAATTAAA
ref-100971_23	6	15.756	CGGGGCAAAACGAAAGTCCTGCGCTCTCATTC
ref-51573_15	6	16.088	AGACTTTGCCCGACGAGCCTGCTTCTATCGAA
ref-5720_9	6	16.572	TGCCGCTGCGCGAGGAGGATGCAGTCTGAATT
ref-44304	6	16.949	CTCCCTCCACCGAAACTGCTGCAGCTCTTCCT
ref-17565	6	17.303	GTCTACAAGTCGAGCATTATGCTTACAGGTGG
ref-121080	6	17.725	GAGAGCCGGTCGAGACGCATGCTCAGTGTTAC
ref-71754	6	17.857	AGGTGACTCTCGACAAGGCTGCAAAGTTTCAT
ref-107628	6	18.178	TAAAGAGCTGCGATCAAGCTGCTCCTCTGTTC
ref-24550	6	18.325	CGCTGATTTCCGACATATATGCCTTCGTTAGT
ref-24410_28	6	18.415	GAATGAGTCACGAGCCCACTGCCTAGCTTCTG
ref-43110	6	18.814	TGGCTGTTCACGAGCTCTGTGCCCAAGCACAT
ref-82145_19	6	19.444	TCGCGATAAACGATAATATTGCCGTTCTAAGA
ref-99112	6	20.254	AGACTGGAGACGATGTCGCTGCAAGTCCTGCC
ref-34875	6	20.471	CTCTGTTTTTCGATGGCTATGCAGAGCTTTTT
ref-21681	6	20.81	AGAGAAAGAGCGAACGGGTTGCTATTGGCAAC
ref-75145_19*	6	20.896	TACACTCAAACGAACCTCGTGCAGATCCTGAT
ref-75145_24*	6	20.896	TACACTCAAACGAACCTCGTGCAGATCCTGAT
ref-109726_10	6	22.61	AAGTTAGAAACGAGGCTCCTGCTCATTTTTCT
ref-98149_14	6	24.713	AAAAAACAGACGACGGATCTGCACATCTGCTC
ref-43536_24	6	25.208	GGTACTCAGACGATCACCCTGCTAATAAAACA
ref-52304	6	27.064	ATGCAGCAAACGACAGATTTGCTCGGATCAGG
ref-64278	6	27.779	ATTATCCACACGACGCAAATGCATATCCTCTG
ref-94802	6	27.785	ATTACGACCACGAGAGATGTGCGGAGTACAGT
ref-75724	6	28.45	CAAATGCTCACGAAGTGACTGCCAGAGCAGTT
ref-914_24	6	29.11	GGAAACGGCACGACCAAAGTGCTGAGGTCACT
ref-93736_25	6	29.238	AGAGACTTAACGAGAGCAATGCCAATGGACTG
ref-38142_28	6	29.84	TGCAGCGATGCGAATAGGGTGCTGCATGCACT
ref-94531_18*	6	30.477	CTCACACAATCGAGGGGATTGCTGTGTCCTCC
ref-45700_27	6	30.622	ACAGTTAAACCGAGGGCTTTGCACTTCGTTGA
ref-16141_14	6	30.671	TTCTTCAACTCGATGTTTGTGCAGCTTAAAGG
ref-120682	6	31.118	TCCAACTTGACGACCCCAATGCTCAGAGGGAT
ref-26664	6	32.384	CCCCCCTTGACGACGGGCCTGCACTTAGTGCA
ref-84104	6	32.516	ATTGACAACACGAGCGCAATGCTAGCCTTAAT
ref-40244_27	6	32.705	TGCAAAAATCCGATGGAGTTGCAGTCAGTAAA
ref-87690_23	6	32.715	CCCCTCTTTCCGAAGCAGCTGCGGGCGACCAG
ref-65560_3	6	32.892	ATATGGAAAACGAGGTGGGTGCTTTTGTGGGC
ref-65560_1	6	33.017	ATATGGAAAACGAGGTGGGTGCTTTTGTGGGC
ref-65349_14	6	33.143	CACTTAGACTCGATGTGCCTGCCTTTTTCGTC
ref-42278_26	6	33.663	TAACCGCACGCGACATTCCTGCGCCTGTCACT
ref-24498_28	6	33.664	CGCAGCTGTTCGACTGTCATGCTACAGGAAGT
ref-3811	6	34.026	TGATAACGTTCGAATCGGGTGCCTCATCCAAC
ref-73269	6	35.643	ACAGAGCTGTCGATGCCAGTGCCCAAATTCAA
ref-79562_24	6	36.247	GGTTCATAACCGAAGGCTTTGCTCACCTAAAA
ref-70205	6	36.441	GATGGTCCATCGACTGCAGTGCTTGCCTGTTG
ref-39208_7	6	36.718	ACCAGCACAGCGACACTTCTGCTCCAGATTTA
ref-59941*	6	36.856	TGCATTTATACGACAGGCATGCAGTTGAGATT
ref-27379_8	6	37.02	ACATCGCTATCGAAGACTTTGCTTCGATGTCC
ref-86943	6	37.191	TATCTCAGCACGAAACATTTGCAGATGGTACT
ref-98788*	6	37.317	TGGAGCGACGCGACAGGTGTGCTTTTCCTTCT
ref-102542	6	37.411	CCAACAGCGGCGACCGAGGTGCTCTGGGAATA
ref-98065	6	37.586	ATTTTTGAGACGACCACTCTGCTGCATGGGAG
ref-112829	6	37.698	GCTGCTGCACCGAAGCGCGTGCCGATCACGAC
ref-8630	6	38.313	ACTGGTGATCCGAACATCATGCAACCGGTTCT
ref-12199_3	6	38.983	CCTTGTTGTACGAGGCTGTTGCTCTTAGCTAC
ref-4030	6	39.606	GTCTACATGTCGACACGTATGCATCCAGATAA
ref-79560	6	40.051	TCAGCCCTTGCGACACCATTGCTGAGCGTGTG
ref-15506_16	6	40.069	TGCAGTGATGCGATGCCTGTGCCAAATCGCCA
ref-32693_2	6	40.638	AGAAGCCATACGATGAAGATGCAGAGTACATG
ref-32693_8	6	40.638	AGAAGCCATACGATGAAGATGCAGAGTACATG
ref-15506_25	6	40.813	TGCAGTGATGCGATGCCTGTGCCAAATCGCCA
ref-59597	6	42.049	CGCGTCATTGCGAACAATGTGCTTAATTCATT
ref-4905_23	6	42.086	TTTTCTCATGCGATGCCACTGCGTAAGTGATT
ref-53084	6	42.114	GAGAACCAATCGAAATCAGTGCCGTAAACCAT
ref-73796	6	42.119	TTACAAACCACGAGATGGCTGCTTTTTGAGCA
ref-116754_4	6	42.36	ATTAAGCTACCGAAGCCTTTGCCGAATCGCGA
ref-72952	6	42.611	CATCAGTGCCCGATCAACATGCATGCATTGTG
ref-7755	6	43.24	AAATTTGTTGCGATGCGATTGCTAAGGAGTTC
ref-1751	6	43.904	CTTCTTCCAACGATCCATATGCAATTTAGCGC
ref-14811_15	6	44.38	CCTGGCATAACGAATTGCGTGCACCATCCACA
ref-27995_30	6	44.401	CCTGGTTTGCCGACTGGCTTGCCGTCAGTCTT
ref-49679_10	6	44.814	GCAAAGCTCACGAAACCGTTGCTAGGAAACAA
ref-99786_18	6	45.084	ACTGTGTGAGCGAAGATCGTGCCACTCAGTTC
ref-91575_24	6	45.504	ATACATAAAACGAATGCTGTGCTACGTGTACC
ref-31353	6	45.526	CTGCGTTACTCGATTCTGGTGCTGCTGGCAAT
ref-62819_2	6	45.877	ATTCCCGTCACGACAGACTTGCGACTTAGTGT
ref-61847_14	6	46.119	TGCTCCTGGACGAAGAAGATGCTCTCATGATG
ref-32409	6	46.592	TGATAACGTTCGAATCGGGTGCTTTAGTTCAT
ref-49705	6	46.996	GATATGGGGACGATATTCGTGCGACACACATT
ref-91696	6	47.272	GTCATAGAAGCGACAGGACTGCTGTTGCCGAA
ref-76164	6	47.818	CTCCTTAAAACGACTACATTGCCTCTGAAGGC
ref-33999_19	6	48.248	CCCTGCCGGCCGACAGCGCTGCACTCTGACGG
ref-79818	6	48.677	AGTTAACCAGCGATACTTGTGCTGCTTTGTTG
ref-33235_27	6	48.965	AAAACAAAAACGACTGCAGTGCCATTACAGTC
ref-48528_25	6	49.174	GAGCTCAAACCGAAAGCGCTGCTGACAAGAGC
ref-50334_28	6	49.454	TGTTTTAGCACGAGGTAAGTGCACGGGGCTGA
ref-120516	6	51.373	CCCACGGGTGCGACGCCCCTGCGTGCCATGAT
ref-113099_15	6	52.219	CAGGCCAAACCGACCGTGCTGCGCATGTACAC
ref-58870	6	52.371	CCCCAACAGACGAGGCCAGTGCCCCTCAGGGC
ref-79734	6	53.02	TTATCGCAGACGATTATATTGCACACTCCGCA
ref-108520	6	53.189	ACCAAGACTACGAAATTTGTGCTCGCTCACAT
ref-97368	6	53.499	TGAGCTGAGACGACTGGCTTGCTAATGTAATC
ref-104960	6	53.914	TCGTGCGTCCCGATGCCCATGCAAATCATGGT
ref-121665	6	54.181	GCTTCAAAAACGAGTGAGCTGCCTAACAAGTC
ref-86961_9	6	54.647	GTGAGAATGACGAAGCGATTGCTGGGTGGAAC
ref-86961_28	6	55.112	GTGAGAATGACGAAGCGATTGCTGGGTGGAAC
ref-117612_2	6	56.544	CTGAAAACTACGACGAAGGTGCTTCCTGAGTT
ref-78238	6	57.015	GGGTAAAATACGAGCTGGATGCTTCTGGACGG
ref-58135_6	6	57.225	ACAATGTCCGCGAACAGGATGCTGACCGGCTC
ref-100177_9	6	57.348	GCCTTTACGCCGAAGGCTATGCATTTGGTTTC
ref-56059_32	6	57.93	ACTGGTGGAACGAATGCGGTGCAATTAGCAGA
ref-18439_28	6	58.15	AAAACCTCTGCGAGTGGCGTGCAGGACAGAGA
ref-112331_1	6	59.268	TATCAGAGAACGACTGGGATGCTGTTCATCCC
ref-81856	6	60.12	GGAATGTCTGCGACATACTTGCACACTTGTGG
ref-26956	6	60.693	TTCAGGAGAGCGAAGGTCGTGCTTTTATATTG
ref-9060_19	6	61.235	CACTTCTCACCGAAGCCTATGCTAGGCTTACG
ref-118745_14	6	61.361	CTTATGGTGGCGAGAGAGTTGCCATACCTGTT
ref-119453	6	61.649	CAACTTTATCCGACGCGAATGCAAGCGCTAGA
ref-96160	6	62.139	GCTTTGAAGACGATGACTCTGCACTTCACACA
ref-90405	6	62.732	ACACATAGTCCGACTGCAGTGCGTATACATTG
ref-43393_28	6	63.887	TCTGAATGAGCGACGCCTCTGCATTCGCATCA
ref-106478	6	64.681	AGGATGTTCCCGAATGAGCTGCTGCCATCCAG
ref-91546_27	6	65.102	GCTGCTGCAACGATCGGTTTGCATAAGCAAAG
ref-115383	6	65.307	GAACCCATTGCGAAATCTGTGCAGGGGGATCT
ref-91250	6	66.181	ACAGTTTGACCGAACAAGCTGCAAACTAAAGT
ref-69891_18	6	66.347	TTTGGATCCGCGAATGATCTGCATATCCGCTC
ref-33436	6	67.531	AGCATAGGCACGATGACTATGCACAGGTTTCG
ref-84307	6	67.56	ACCAGAGTCCCGAATGGAGTGCCCTCTACTGG
ref-59021	6	67.583	ATGTTTTCTGCGATAGACATGCAAAGCGGGTA
ref-69036	6	67.625	AGTACGGGGACGAACCTAATGCACAAGCAAAT
ref-108834	6	67.675	CTCCCTTGACCGAAAGCGTTGCCGATGTTGTT
ref-64499	6	67.688	GGTACGTGTTCGATCTCAGTGCAAGACCTGCA
ref-99967	6	67.855	GAGGGTTAAACGATGCTAATGCACTTCCATCA
ref-21460	6	68.016	GATCGTTGTACGACATCTATGCACCGTGAGAG
ref-81427	6	68.067	AGTCGCCATTCGAAACCTGTGCATAGTCATCG
ref-27049	6	68.226	ATCGTGATCACGAGCTCATTGCATTCCAGCAT
ref-45034	6	68.358	TGCCTTGTCACGACGGGCCTGCTTGGATATAT
ref-107135_16	6	68.796	TGAAGTACATCGAAGCGGCTGCAAAGCAAACA
ref-42065	6	69.25	TCATCAAGCTCGAGCGACATGCATTCAAACAA
ref-14844_10	6	69.71	GTTAGGTATGCGATGATTCTGCGATGCTGGTT
ref-107932_23	6	70.252	ACTACAGTCACGACTGAGGTGCCCTTGAGCAA
ref-43948	6	70.714	CTGTAGGAGACGAGCACACTGCATTGACTTCC
ref-66799_23	6	70.877	AATCTGTCCACGATACCCTTGCCCCACAAGTC
ref-17144	7	0	TATAAAACGGCGAGGCGCATGCGCACTGCGGC
ref-39842	7	2.468	AGGAGAAGAGCGATGCTCTTGCTGTGTTTGTG
ref-54412_14	7	15.294	GGTGAAGAAACGAGTGTCATGCTTCGGGGGAT
ref-82259	7	16.413	GACAACAATGCGAAAGACTTGCCTGATAGTCA
ref-81770	7	17.142	GATTCGAATGCGAATCATTTGCGCTACACTGT
ref-88626*	7	21.791	AAACCGTTTACGATGCTTGTGCCTCTGAACTA
ref-102947_2	7	36.441	CTATGGGAATCGATTGGATTGCAATTGGTGCT
ref-85165	7	37.519	TTTACGTTTGCGACAGAGCTGCAGATCACAAG
ref-28898	7	40.711	TGCCATGTTTCGAATGTGATGCTCAGCCTACA
ref-88770_3	7	42.478	ATCAACATCACGAGTGTCATGCCCTTCTGGAC
ref-77704	7	42.844	GACGATGAGACGATAACACTGCAGGGAGACGG
ref-88549*	7	43.128	CACTCCACCACGACAAGGTTGCAGCACACGGA
ref-108849	7	43.396	CAAAGGGCCACGACGGGGTTGCTGTTTATCAT
ref-64553	7	43.658	CTTCCACTAGCGAAACCGCTGCCATGTTGGTC
ref-40495	7	43.818	GTAGCATGTCCGATGCACTTGCTCAGATCCAA
ref-28681	7	43.856	CACATAGGTACGAGAGGAGTGCTGGCATCCTC
ref-8009	7	44.03	AGATCTTCAACGAGCTGTCTGCAGAGTCAAGG
ref-102475	7	44.275	GTAGCTTTCCCGAGAATAGTGCCAAGAGTGCA
ref-31419	7	44.519	CCGCGTAGGTCGATGCACATGCATTCTCAGTT
ref-44824	7	44.657	CTGCTCCCGACGAGCTGGATGCGCCTTGAATG
ref-74267	7	44.738	GGACAAGCCTCGACGTCAGTGCCCATACCCAA
ref-64938	7	45.302	ACGGAGGAGCCGATGGCACTGCACATGCATGA
ref-7718_14	7	45.418	GAATTGGTTCCGACATATGTGCCGATGGATAT
ref-36164	7	45.571	AGGAGCAACTCGAGTTGAATGCAATGCTAGCA
ref-41410*	7	45.869	TTAAGAGAAGCGAAGAGTGTGCAAAGCAGTAA
ref-15329	7	46.212	GTATGTTCCCCGATACATATGCATTTGGCGAG
ref-66983	7	46.274	AGTGATGAGCCGATGATACTGCGCAAGCATGA
ref-96156	7	46.493	CCCGCCATCACGAAGGTCTTGCCTGACCTTCC
ref-87232	7	46.633	AAGTTCCTTCCGATCCACATGCCCTGCTCATC
ref-1259	7	46.812	AGCAAAGAGACGATCACTGTGCTGAAGAGTGC
ref-116817	7	46.917	AGCTTGTTCACGAATGACGTGCTTCAGTTCAG
ref-38857	7	46.996	GACTGGGACCCGATGAAGGTGCTGTGTGCATC
ref-11587	7	47.038	ATTGCCATGTCGACAGGTGTGCCAAATTTCAT
ref-52130	7	47.458	CCAAGGGCAGCGATGCGTGTGCATTCTTCGAA
ref-10868	7	47.585	GTTGATAACACGACGTTGTTGCCCCATCGTAC
ref-43867	7	47.849	AGGGAACAGACGAAGACTGTGCTAACACTCAT
ref-108171	7	48.188	TCCACCATCACGAGTGCAGTGCAGATCTTGCA
ref-86166	7	48.486	ATCGAAGTCCCGAGCAGAGTGCTGCATTTAAT
ref-67865*	7	48.637	ATCTGTGTAACGAAATTCGTGCCATTGTGGAC
ref-17458	7	48.78	TGCTGGAAAACGAAGGTTATGCTGCTGAACCA
ref-83281	7	48.794	AAACATGCTCCGATCCAGGTGCCGTCTCTTTC
ref-52573	7	48.909	GTACGGAACACGACAATGTTGCACTTGGAAAT
ref-109239	7	48.973	TCTCCGTCTCCGACTCCCATGCCGCCCAGGCC
ref-68257	7	49.078	AGCACTGATGCGACACTGCTGCTGCATGATTG
ref-101391	7	49.33	AGGAGCACCCCGATATTATTGCCATCTGCTTC
ref-6887_19	7	49.5	TTACACTTCACGATAGGAGTGCGCGTTGTGTG
ref-6887_17	7	49.524	TTACACTTCACGATAGGAGTGCGCGTTGTGTG
ref-53466	7	49.699	ACACTTACTGCGATATTATTGCGGACACTGCT
ref-26913	7	49.895	CCCACCTCTGCGACCCCAGTGCACCCACCTCT
ref-99568	7	49.997	TCGTGTTTAACGACATGAGTGCGGGACAAACC
ref-103107	7	50.059	TCAAGGATGACGATGAGTGTGCCACCAACAAC
ref-9263	7	50.12	GTGACAGTTACGATGCCATTGCAATGTCATAT
ref-34392_1	7	50.136	CGTGTGCATTCGAAACCCATGCCAAGCAGACT
ref-51561	7	50.141	CTGCTCAATCCGACACAGCTGCCCCTCCATCG
ref-10165_19	7	50.19	TCGTACATCGCGATGTCGATGCTTAGACACAT
ref-22665_8	7	50.293	TTTTTAGGATCGACTGGCCTGCCGAGAAACAA
ref-123131_15	7	50.294	GTCTCGTGTACGACGTCTCTGCCGCAGAGGCA
ref-55068	7	50.328	CTTTTGAATACGATGGGGTTGCTGCCCACATT
ref-37482	7	50.329	TAAAACAATGCGATGTCTGTGCTGAACGTGCT
ref-107151	7	50.383	GCGTCTGTTGCGACTCGGCTGCAGAAAGGTTT
ref-123131_14	7	50.407	GTCTCGTGTACGACGTCTCTGCCGCAGAGGCA
ref-17708	7	50.447	TCACTTCATACGACAAACATGCTCCTTTCCTG
ref-57351	7	50.546	GCAAAGCTCTCGACTATTTTGCCTTAGAGGCT
ref-56003	7	50.565	TTTCCTCTCGCGAAAGGACTGCTCAAAGGAAC
ref-85786_28	7	50.624	CTCGGCCTAGCGAGATGAATGCCTAAAGAAGG
ref-85530	7	50.665	CAGTTATGTACGAGCCATGTGCCAGGGGAAAT
ref-61674_24	7	50.761	ACGACCGGAGCGAGGGATGTGCCGGATGATGC
ref-63882	7	50.793	TGCCAAAGAGCGATGGTACTGCTCGATGACTA
ref-37981	7	50.984	GCAAAGAAAACGACTCCGTTGCTTTCGACGTC
ref-60525_5	7	51.043	CTAAACAGCTCGACGAATATGCAGTCTGAGGT
ref-115066_3	7	51.044	AGCATTCGCGCGATTGTTATGCGTGCACTCTG
ref-38537	7	51.046	CATCCAGTTCCGAATGTGCTGCTGGGCCCACT
ref-102767	7	51.059	CGCTCTGATACGACTGTAATGCCCACAGAATC
ref-31884	7	51.131	TGATAACGTTCGAATCGGGTGCACATATCCAC
ref-51526	7	51.181	TAACTCTCCCCGACAGAAATGCACTCAAACAC
ref-116468_4	7	51.218	GAAACCCAAGCGACATTAGTGCAATCCATTTC
ref-14761_6*	7	51.243	CACTGCCTGTCGAGATCTGTGCCGTTTTGATT
ref-52707	7	51.26	TTCGGCAATCCGAGCGACTTGCGTACTCTGCG
ref-97280_9	7	51.29	AACAACTCGACGAACTGTCTGCCAAAAGAAAA
ref-24150_6	7	51.337	GGGACTTTGACGAGACAAATGCTGTCATTATT
ref-116468_6	7	51.393	GAAACCCAAGCGACATTAGTGCAATCCATTTC
ref-91005	7	51.448	AAAATGCTCGCGAGGTTTATGCAATCAAAGGT
ref-36188_1	7	51.607	CCCCCAGCCTCGAGGAGCGTGCTCATGTGACG
ref-5123_29	7	51.722	AAGTGACAGACGACAAAACTGCAATGTGGGCT
ref-40307_29	7	51.848	CGCTTCACAACGATGAGAATGCGGATACCGAA
ref-115116	7	51.954	GTCATGGCAGCGATGACAATGCCCCACCTGGG
ref-46399	7	52.303	TAGATTTGAACGATGCCGCTGCTTCCTCGTAC
ref-58078_5	7	52.676	TTTGTACCAACGATAAAGATGCCAGGGGGTGT
ref-71328	7	52.894	GGAAAGCAGACGACTCTTATGCTTTTGAATTG
ref-8390	7	53.18	ATCTAGGTGACGAGGGGTTTGCATGCAAGTTT
ref-102916_14	7	53.418	TTCAAATCCACGAGCGATATGCAAGCTGTGGC
ref-113659	7	53.529	AAACCTTCCGCGAAACCATTGCCATTAAAAGT
ref-110888	7	53.673	TCGTGTGATTCGATTGCAATGCTGTGTTGAAC
ref-110784	7	53.788	ACCAGACAAGCGATGCGCGTGCAACTGAAGGT
ref-52537	7	53.935	CCTCTGAAAACGAAGCTAATGCACGGTTGCAG
ref-23286_2	7	54.091	TCTGTCATTGCGAAACACATGCAAAGAAGCCC
ref-64185	7	54.327	TGATAACGTTCGAATCGGGTGCAGGAGCGGCC
ref-14906_23	7	54.445	GCTGTACCCACGATACTGTTGCGTGAATCATG
ref-14906_9	7	54.478	GCTGTACCCACGATACTGTTGCGTGAATCATG
ref-10244	7	54.53	GATAGGGAACCGATGTTTCTGCAGTTAAGATG
ref-103580_15	7	54.814	AACTGGTCTACGAGTGACGTGCAGCGCTTGCA
ref-65952	7	54.952	AGGATGAGGACGATGAAGATGCCAGGAAGCTG
ref-21991	7	55.238	CAGAGAAGCGCGATTGTTCTGCTGTGGCCTTG
ref-6591_30	7	55.504	CAATGAACATCGAAACACATGCACCTTGGCAC
ref-92744	7	56.03	CCACGACTCACGACTTCCATGCAAGTCATGTC
ref-102049_25	7	56.842	CGGAGCGAGTCGATGCTGCTGCTGCTCTCGTT
ref-111675	7	57.663	GCCAGTACTTCGACTGCAATGCATTCATCCTT
ref-73326_8	7	58.653	GCATTAACTGCGACTGTATTGCGCACATCATA
ref-14362	7	58.657	AGAGCGACAGCGACAGAACTGCAGAAAATAAT
ref-77381_18	7	58.973	GTGTGTGCCGCGAGCCGCGTGCTCAAATGAGA
ref-71755	7	60.519	TCTTTTGCTACGACAGCACTGCAAAACCCTTT
ref-79016	7	60.917	CCTTTGGGAGCGATAAAGATGCCGCTGCCCAC
ref-3782	7	62.002	TACTCGTATGCGACTGTCATGCTGGTCTCTTT
ref-2583_23	7	62.828	TGTCCCTGAGCGAACAGCCTGCGTTTGGCTCC
ref-98058_15	7	62.948	AGCCGGTGAACGACATCCCTGCAGCCATGATT
ref-111310*	7	63.321	GCTTCTTCCCCGAGGGATGTGCCTGGAACACC
ref-100460_7	7	63.811	TGTTTGTAATCGATCTCACTGCTTTGACGGAC
ref-79888_8	7	65.469	TTTGCATGCACGATGCGTGTGCAGAATCTGCG
ref-75441_28	8	0	CTTTAATGAGCGATCTGTATGCAGGCTCACCT
ref-118668_25	8	0.596	AGTGGATGCTCGAGGCGACTGCATTTGAAATT
ref-119869_7	8	0.78	GTTCCAGCATCGACCGTACTGCTGAACTCTCT
ref-26470_28	8	1.072	AGCTGTGTGGCGAAATGCATGCTTAACAAGTT
ref-62029	8	1.267	AATGGCGAATCGAATATGTTGCCCTCACACGA
ref-33783_27	8	1.547	TTTTCAAAGCCGACTTCCATGCTGCCTACACA
ref-49954_16	8	1.668	CGAGGGGGGACGACAGATTTGCCATGAGGACA
ref-97855	8	1.981	CCACCATATCCGAGCCGTATGCATGGTTCAAC
ref-4386	8	2.364	GTGGGGGTCTCGACTCCATTGCTCAGATCCCT
ref-95011_24	8	2.824	TCCTGAAATCCGAAGACCCTGCTGATGCACCA
ref-83751	8	2.908	TGTTCTTTCGCGATGGAGTTGCATGGGCATGG
ref-98208	8	3.011	ACTGCAGTTACGAGGGACCTGCGCCACCTGCT
ref-30479	8	3.024	TCATCACACACGATGCCGCTGCTAGCTTCCTC
ref-3504_28	8	3.092	GGGAGTAGCCCGACATGTCTGCGCAGATCTGA
ref-65232	8	3.191	CTTCTGTGGACGATGCTTCTGCTACTGAGTTT
ref-23461_15	8	3.512	ATTATGCAAGCGACGGTTGTGCAGCGCACATT
ref-75217_4	8	3.939	CCCCTGTGCACGACTAGAATGCATTTCGTTCA
ref-103190_26	8	4.042	CGCGTCTGAACGAACACCTTGCATTCGTGGAT
ref-80212_3	8	4.177	CATTGGTATTCGATTGAGATGCTGTCTGCGTC
ref-113456	8	4.467	AGATCTACGACGACTTCTATGCACACAAAAGG
ref-73831_9	8	4.493	TGCAACCACACGAAAGACATGCGCAGGAATTC
ref-79819	8	4.6	TGATAACGTTCGAATCGGGTGCCAGATATTTC
ref-48210	8	4.81	CGTCCTGGCCCGATGTCTCTGCCCAAGAACAT
ref-22076	8	5.049	ATATTGCCTACGAATGCAGTGCTTATGCAAGT
ref-84005	8	5.133	CACAGTAGCCCGAACTGATTGCATCTTACAGT
ref-3506_15	8	5.204	GCTGCTGAAGCGAAGCTCGTGCGCAATTCGGT
ref-42424_28	8	5.227	ACCATGGTGCCGACTCTGATGCATGTTATTCT
ref-120527_23	8	5.344	CCTTGATTGTCGATGCCACTGCATGTCATGCC
ref-3506_31	8	5.419	GCTGCTGAAGCGAAGCTCGTGCGCAATTCGGT
ref-6116_17	8	5.486	TGCACTTTGACGACATGACTGCCATCTAGTGG
ref-90537_23	8	5.549	ACCAGAAATACGATTGCAATGCGCGTTCGTTC
ref-70348_9	8	5.631	GCGTAGTCCACGACCCCTCTGCTGATGAGAAC
ref-38838_31	8	5.675	GCTGTGTCGCCGACGCCGTTGCACCAGGTACT
ref-101571_26	8	5.687	CCTACGCACTCGAGTTCGCTGCTCGCGGGACT
ref-30431_25	8	5.869	CTCTCATCTCCGAAGGCTTTGCTCTGTGAGCC
ref-19585_7	8	5.934	GAATGGCGTACGATAGAAATGCTTGCTGATGG
ref-118607_14	8	6	GAGACCTTTACGACCCTTCTGCTGGTCATCAC
ref-25035	8	6.317	TGTTCAACAACGAAGCCAGTGCAAGTACCTTT
ref-105527	8	6.365	TAATGTGCTGCGACTGTGTTGCACGTGGAGGA
ref-36445_31	8	6.369	TAGCATGTTGCGATGCTTCTGCTGTGATGCTC
ref-12643	8	6.563	ATCCAACACACGACTTTGATGCATGACTGTGT
ref-67768_26	8	6.958	ATAGAGGAGCCGATACAGCTGCAAAACTATCA
ref-86546	8	7.575	GTTGCTGTCCCGATGTAAATGCTGGCATGTAA
ref-72117_14	8	8.411	TACGGCCACACGACGCCTTTGCCGCCAGCATA
ref-34940_6	8	8.475	GACACCGTAGCGACAACACTGCATGTCCGTAA
ref-32239	8	8.532	TAGTTTTGCCCGAGGGAGATGCCATTTTCAGA
ref-94481	8	8.69	AAAGGCCCCACGATATTCATGCCAATGCAAGT
ref-69726	8	8.695	TGTTGCGATGCGATGCAACTGCTAAAGTCTGT
ref-88689	8	8.696	GTGCAAACTACGACTGTCGTGCCTCCCTCTGG
ref-72117_28	8	8.878	TACGGCCACACGACGCCTTTGCCGCCAGCATA
ref-119793_19	8	8.943	ATACACTGCACGACTGCCGTGCGAATCTGAAC
ref-51582	8	9.156	GCACAAACTACGACAGTCGTGCCTCCCTCTGG
ref-46365	8	9.353	GTGTTCTACACGAGTACTGTGCCAAAAGTCAT
ref-28089_18	8	9.733	GGTACCCCAACGACCTCATTGCCAAGGCCTAA
ref-32911	8	9.987	CTCTGCTCCCCGAATTCTTTGCTCCAGGACAT
ref-73470	8	10.464	AGACATGGAACGACATCCTTGCACTCCATGAC
ref-115412	8	10.678	GGGATGAAGTCGATCCTTGTGCCAGGGTAGAT
ref-105007_3	8	11.041	ATTGGCAACACGAGTGAAGTGCAGACGGTTCT
ref-8672	8	11.164	CTGTTCTCAGCGACTTCATTGCTGCTGTCAAT
ref-89092_2	8	11.223	TCTTACCTGACGAACCTTTTGCCACCAAGAAC
ref-13296	8	11.607	ACTCTCCAACCGATGACTCTGCTGATGCTGTT
ref-115329	8	12.137	ATACGTCATACGAGCTCTATGCTGCTCAGGTG
ref-26538_32	8	13.507	TTTAAAAGCACGAGGGCAGTGCTGACCCAGGG
ref-105364	8	13.61	AGTGATAAGACGATTGACATGCCAGTTTACGA
ref-96110_24	8	13.665	AGGAGTAAACCGAAAGTGTTGCGTGACTGTGT
ref-49852	8	14.032	CATGGCCTCCCGAGCTTCCTGCACCACCATAG
ref-55919	8	14.155	CATTTGGAAACGAATGTTATGCTGCGCCGCGG
ref-57110	8	14.175	AACTGTCATCCGAAACAGTTGCCATGGTTTAC
ref-25524_1	8	14.28	ATTTTGGGTACGATGTTGTTGCTCCCTCCCCT
ref-83491_2	8	14.472	CAAGGTCCTGCGACAAGGCTGCAGCCATCGAC
ref-29097	8	14.842	CACCACAGGTCGACTGAGGTGCACACATTGCC
ref-46240	8	15.03	TCATACATCGCGATATCGATGCAGCCATTGTT
ref-32567	8	15.446	GTCAGTGAGACGAATGGAGTGCGAGCGCAATC
ref-58510	8	15.847	AAGTCTCTTACGAGGCCTTTGCTGGTCCGATT
ref-108315_30	8	16.08	GCTCAGACTGCGATAGTTCTGCTTCAGTAGCA
ref-72874	8	16.323	CTCGCTTGCTCGATAGGTATGCTGGTTCCAAA
ref-45602_25	8	16.497	AACCCCCTCCCGACCTGTATGCACCAAGGGTC
ref-45602_26	8	16.497	AACCCCCTCCCGACCTGTATGCACCAAGGGTC
ref-115870	8	16.78	TGAGAAACAGCGATATTGTTGCATGGTTTGTC
ref-123815_2	8	17.656	AAGGCCTGGTCGATGCACATGCATCACTGCCT
ref-44291	8	18.477	CAAGTGAAATCGAACCTTATGCCCTGCACCAG
ref-121695_32	8	19.127	CACACCACAACGAGCCCGGTGCACGCACACAC
ref-94267	8	19.828	AACAAATCAACGAGCCTCATGCAACAAAAGGA
ref-37453	8	36.721	CTGCCTTCAGCGATGGAGATGCTGTCGGATCC
ref-80519	8	37.254	CTCCATCAGACGAATCCGCTGCTCGCACTCCT
ref-9315_23	9	0	ACTCGAACCTCGATAGCCGTGCTCCACGTTCT
ref-99649	9	0.868	CAAAAGACCTCGATCAGGTTGCCTGATTATCT
ref-13412_3	9	3.32	TGAGTTGGTTCGAGTTTCGTGCGTCAGATGAC
ref-11050_16	9	5.238	AGCAGAACAACGAGAGCAATGCTGAACAAGAG
ref-79743	9	7.771	ACATTCATCTCGAATGCATTGCATGAAGCTTC
ref-47950	9	10.899	ATAGGCCTAACGACATCCCTGCTTTCAAATAT
ref-28924_18	9	12.126	AGGTCACAAGCGATGGGCCTGCTCTCGTATAT
ref-116464_8	9	12.427	CGCTAACCATCGAGCCTGATGCATAAGCATGT
ref-121625	9	14.305	ATATGTGCTCCGACATAACTGCACACCCATGT
ref-47401_6	9	14.931	AGGATGATACCGATGCAGTTGCACAACTGGAA
ref-84259	9	18.875	TAACCGTATGCGACATGTATGCATGCGTGCAT
ref-2671_27	9	23.115	CATCACTACGCGACCGCGCTGCTTCCTGTCTG
ref-94544	9	28.882	CTGCCCCCGACGAAGAAGATGCACAATGCTTA
ref-42058_6	9	30.513	CACTTTCCGTCGATGCGGTTGCAGAAGTGACC
ref-30665	9	31.93	TAACTGAATACGACAACTGTGCTGATGATGAC
ref-52552	9	32.68	TAACATCCACCGAGTTTCTTGCAGGAAGATGC
ref-78357_29	9	35.111	AACAGCTGGACGAGATGGATGCTGATAGCTGG
ref-45161_25	9	35.687	GACTGTAATCCGATGACACTGCCCCATTATGC
ref-96083_23	9	36.28	GGGTGTAAAACGAGGTCTGTGCCGTGCATTTT
ref-5661	9	36.284	GAAGCTCACTCGATGTCTGTGCACATGACTGG
ref-67563_19	9	36.635	CAGCATCTCTCGATTGTGTTGCAGAAAACAGG
ref-98013_31	9	37.239	TAAAAGCGGACGACGTGACTGCGTTCTTCTTG
ref-98013_29	9	37.257	TAAAAGCGGACGACGTGACTGCGTTCTTCTTG
ref-99792	9	37.496	ATAAAAAAAGCGAAGCCTGTGCCCATGTTCCT
ref-49310_32*	9	37.972	ATCTTAATTCCGAGCACAGTGCAACAAATCAC
ref-65576_28	9	38.291	ATGTGCTGAACGAATCTGGTGCACTTGTGCAT
ref-111180_3	9	38.578	AGCGGGCCAACGACTCGACTGCTGAGTCTTCT
ref-51211	9	38.627	TCCTCCCACGCGACACAAATGCAGGTGAATGA
ref-17434_28	9	38.713	TTCTCCTCTCCGAAGACACTGCCGAGGATTTG
ref-50588	9	39.039	GAGAAAAAGCCGACCTGTTTGCCACCACAGAG
ref-111582_8	9	39.345	ATCACGCTTGCGAGCACAGTGCAGATGGCGTC
ref-5234_6	9	40.079	TTCTTGGCTTCGAGTGACTTGCACAAGTAACT
ref-66609_17	9	40.32	GACTCACAGTCGAGCACACTGCGTACGTTCTC
ref-60977_28	9	40.447	CATTGCTACACGAACAACATGCACGCACGAGC
ref-68540_16	9	41.063	GGTCACTTCACGATGGCTCTGCAATTTAACAA
ref-60560	9	41.402	CTCCTACCATCGAAGGCAGTGCCTAAGTATCA
ref-87094	9	41.627	TAGTGAGGTTCGATGCAGGTGCTTGTGGTCGA
ref-78092_2	9	41.644	GCTGAGAGTCCGACAATAATGCCATAGCAGAA
ref-22987_8	9	41.725	AATAACACCGCGACACTTGTGCTCACAGAAGC
ref-36430_3	9	41.764	GCTGACAAAACGAGAGGCATGCAGATCCATGA
ref-42786	9	41.785	ACAACCGCTTCGATCAATGTGCAAAAACTACA
ref-93037	9	41.811	GACTTCAATCCGACCCAATTGCAGAAATAAGC
ref-87166_24	9	42.834	TTATCATTGGCGATAGTGCTGCCGGTACTTTG
ref-87166_9	9	42.998	TTATCATTGGCGATAGTGCTGCCGGTACTTTG
ref-87536_26	9	43.342	AAGTGTGGGCCGAGCCCTGTGCCCCCTTTAAG
ref-72189	9	43.354	TGTGAGATGACGACATGACTGCAGCTGGCAAT
ref-122563	9	43.355	CGGAGCCCAACGATGTTGTTGCGACTCGCTAC
ref-104332_31	9	43.486	GAGTCTGCCTCGAGGGATTTGCCTTAGACCCG
ref-68779_18	9	43.521	AATCATACCGCGACCACGGTGCTGAAACCCTT
ref-68779_19	9	43.521	AATCATACCGCGACCACGGTGCTGAAACCCTT
ref-119969_28	9	43.643	TCGGCAACACCGATACACATGCCAGTGGTGAA
ref-20960	9	43.667	AGCTGTTTACCGAGGTGAATGCACACACACAC
ref-71513	9	43.688	AGTTGACATGCGACAGGAGTGCAAACCAGCTT
ref-70004_28	9	43.751	CAGTCGCTTTCGACGAATCTGCTGGAACGGGA
ref-85245_24	9	43.805	GTCGACAGAACGACGTGCTTGCTGGAGCACAA
ref-116057_18	9	43.822	ACTCATCGACCGAAGATAGTGCTTAGGTATTG
ref-123641_5	9	43.829	GGTCTGTCGGCGACCCTGATGCCCACCAAAGC
ref-49508	9	44.138	TGTATGCATTCGAAATGAGTGCCTCTGCAGAC
ref-14665_27	9	44.441	AGACTCTTGGCGAAATGTCTGCTCCTCTTTAT
ref-48345	9	44.68	TTGCATGAGCCGAAATGTCTGCTGCTATGGTG
ref-16321	9	45.045	CATGCAAGTACGAATTAACTGCCATGGTGCCA
ref-72895_17	9	45.196	CTGTTCAGCTCGACACGTCTGCCAGTCAAATG
ref-70356_14	9	45.226	AGACCTTAAACGAGAGCACTGCACATGTCTTC
ref-66969	9	45.506	TGGAAAAGAACGAGGGGGCTGCTGTGAAGAGA
ref-23471_25	9	45.689	GTGCTAGTCACGATCACGTTGCACTGATTCAC
ref-57180_32	9	45.816	GAATGCGAAGCGAACAGGGTGCTTTTTCACTA
ref-59598_19	9	45.82	GGGAATCATACGAGAGGCATGCGGATCCATCT
ref-81463_9	9	45.82	CAATCTACAACGAGCTGTCTGCCCTCTGATTC
ref-56894_23*	9	46.064	CAGTCTTTCACGACACCGCTGCATTCTTCACA
ref-102219_28	9	46.066	GGGTTGCATGCGACAATTCTGCTCTGACACTT
ref-48047	9	46.096	TCTGCATCGGCGAAGAGGTTGCAAGAGCTAGT
ref-48753	9	46.106	ACTGAATCACCGAGTGGTTTGCCACCGCAAGC
ref-48238_23	9	46.145	AGTGTCAGTACGAGAGCTGTGCCCATCAGTAC
ref-88650_26	9	46.427	ACCAAACTGACGACACAAGTGCGTGCGATCGA
ref-96514_23	9	46.449	ATGTGCGACTCGATAACTGTGCAATGTAACAT
ref-61719_7	9	46.483	TCCTCTCTTCCGATCTCTGTGCCTCTTTAGCG
ref-5225	9	46.513	GGATACAGGTCGACAGAGGTGCAGACTTGCAG
ref-35834	9	46.535	TGCGCTCATTCGATACTGTTGCATCCATTCAG
ref-32555_23	9	46.542	TTAAGCTCTGCGAATGCAGTGCCCACATAGGC
ref-16038	9	46.674	ACACAAACTTCGAAAGGTGTGCTTTGCACGAG
ref-46281_19	9	46.82	CATCTGCTCCCGAATCATATGCTTGCAGCCTC
ref-103557_17	9	46.834	CCTTTGCGGACGACTGCCGTGCACAAACATAA
ref-5086_15	9	46.996	TGCAAATAAGCGATGGCTTTGCCCACATGCTC
ref-43797	9	47.243	GTGAACTCGACGAGAGCCATGCAGCCAGTAAG
ref-14095_10	9	47.396	ACATCCTGACCGAATGGCCTGCTGTGGTTATA
ref-97042_31	9	47.591	GAGCGGTCCACGAGTCTGATGCAGGATCAACA
ref-123782	9	47.616	CTGGCTAGAACGACTCCAGTGCTGCTTCTATC
ref-56855_30*	9	47.797	TTCATTTCTGCGATCCTGCTGCTGGGGTGATC
ref-109700	9	48.14	GCTAACATAGCGATGCTAATGCCCAATCGCAT
ref-63166_7	9	48.164	ACGAAATAATCGAGGAATGTGCCGCTCTGTCG
ref-943	9	48.22	GTCGATTCGCCGAGGTGCCTGCCTGGGAAATT
ref-80789	9	48.529	ATGCGGAGGCCGATGCTGTTGCAGAGGCCGAT
ref-49935_15	9	48.597	GGCTACATAACGAAGCGCTTGCTTTGTGGACA
ref-108395	9	48.817	AAAAAACGCCCGACACAGATGCACACATTGTC
ref-85437	9	49.125	GGCTTTAAAGCGAATGCAGTGCATAGAGCACA
ref-59687_2	9	49.262	AAATCATCCCCGACATCCTTGCTTGGCATATG
ref-37080_28	9	49.357	GACTGGGTAACGACTGCTGTGCTCTACTCTTC
ref-25894	9	49.429	TAATCACATCCGACCTGTGTGCATCATGAGGA
ref-61876_7	9	50.269	ACGTTGTCTTCGAATGTGTTGCGCATGTTGAA
ref-14339	9	50.474	AAACGTAAAGCGAACACAGTGCCGTGTGTCCA
ref-36079	9	50.963	ACTATCGGCACGAGTCTCTTGCCCAGTACAAC
ref-95209_1	9	51.143	GGGTTACTTACGAGCCTGCTGCTCCCAGAGCA
ref-48601_26	9	51.252	GCTCCTATCACGATAAAGATGCGCAAATAAAC
ref-90621_1	9	51.503	TGTCATACAGCGATTGGTGTGCGCAGTCCCTG
ref-102924	9	51.525	GTGGAGTCACCGAGCCACATGCAGCTGAAAAT
ref-52551_3	9	51.617	ACACTCCATTCGATGGTGGTGCTTCAAGACTA
ref-699	9	51.861	ACATGGACTACGAGGATAGTGCTACGCTAGAG
ref-122424*	9	52.247	AACAGGATTACGACAACGTTGCTGTGTTTGCG
ref-115715_29*	9	52.475	GCTAATTTGGCGATGCGGTTGCTTATCAATTT
ref-108814_31	9	52.581	TCTTCCCACTCGACTCGGCTGCAGTTTTCTCT
ref-102376_4	9	52.676	GCATCCCTGCCGATGCTTTTGCTGGTACTCGA
ref-43056_25	9	52.903	TGCTCTGACGCGATCTGAATGCGTGAAGTGTA
ref-64966_24	9	53.069	CACTGGAGGTCGATGTGTGTGCACGTTTGCGG
ref-31420_17	9	53.283	CACAGGGGAGCGACACCGCTGCTTGGCCAATC
ref-83826	9	53.552	GTGGGACACTCGAGGAATGTGCTTTGTGTTCT
ref-4746_8	9	53.858	TATGTCAATGCGAGTGGCGTGCTTTGAATCTG
ref-50084_17	9	54.417	CAAGGTGTTGCGATGCAGTTGCTAGGGTACTT
ref-9949*	9	55.239	AAAACTGACACGACTGGCTTGCTTCTGTTTTT
ref-88261_23*	9	56.33	AGGCTCTCTCCGACTTTGTTGCATTCCTGGAG
ref-54094	9	57.201	AGAATTGTTTCGAAGCCTCTGCACCTTTGCTT
ref-63404_30	9	58.048	AAAGAGCTCCCGATAGCATTGCCCGAGCACGT
ref-95490	9	58.94	TAGGTTAGCACGACACCAATGCCATAATCTGA
ref-17210	10	0	CTCATGGAAGCGAACAGCTTGCTACCAGCAAC
ref-35764*	10	3.444	CCCCCCTTGACGACGGGCCTGCCGCAACTCCG
ref-95213	10	6.808	CTCTTTAGGACGACATGCATGCCTCTGGACTC
ref-62273_29	10	9.16	CCTCTGGACTCGACCTGAATGCATTTGCGTGT
ref-83196	10	10.769	AACACGATACCGATCTGTGTGCTGGAGTGTTA
ref-86871_28	10	12.637	CTGAAGTCAGCGACTGGCTTGCTGCTAACGCT
ref-35080	10	13.788	TCCACCTCACCGAGCCCAATGCTGGTATAATC
ref-82091	10	17.317	GACACAGAAACGAAGAAGCTGCCATCATCTGT
ref-33734_23	10	22.839	CTGCTGAGGCCGAACAGCTTGCAGAAACCATA
ref-101294_8	10	28.58	AGAGGAATCACGAGAGCAATGCACAAGCATGA
ref-101294_10	10	29.464	AGAGGAATCACGAGAGCAATGCACAAGCATGA
ref-12975_30	10	29.632	CCGTTTGTCACGACCGCTTTGCAGAAGCTGTC
ref-1550_1	10	31.106	ACTAGCCTGACGACAGCCATGCTGGCTCAACA
ref-13742_10	10	32.147	CACATCAGAACGAACCCTCTGCGAACACACAC
ref-79859	10	32.497	TGTCTCTACCCGAGCGATGTGCTGAAAAGACC
ref-15717	10	32.913	CAGCATGCTCCGAGTCTTTTGCTACTTGATTC
ref-124243	10	35.232	CTCCTTAACACGATCTCAGTGCATGTGTAGGC
ref-81422	10	35.572	ACTCAAAATGCGATTGGTTTGCCTGTTCCTGC
ref-76604_3	10	37.767	TTCCTGGCCTCGACCCTTATGCACAGAGATTG
ref-96176	10	38.43	GCAGGTAACTCGAGTGTTGTGCTGTCTGTGGG
ref-37177_14	10	38.754	GCACCCTAGACGATCTGCATGCCTTTTAACAC
ref-25945	10	39.225	GCTGAGATATCGAAGCCTTTGCATTTGTGCTT
ref-22923	10	39.353	GGGTTTCTGCCGAATCAGGTGCAGACAAGTAA
ref-70710	10	39.579	AGGACCACCACGAGATTCTTGCATGCTGGGCA
ref-70178	10	40.147	AGACAGAAACCGAAATAAGTGCAGGGAATCCT
ref-51498_18	10	40.6	GTTTTTAACTCGATGCGGTTGCTTCCATTATG
ref-42295_30	10	40.665	ATCAAGGGTCCGATATTGGTGCTTGAAACGGT
ref-103852	10	40.817	TGTTGTGTTGCGAGGATGTTGCAATGCTGACA
ref-20292_28	10	41.208	ACCTTGTTTGCGATGTGTTTGCTACTTGCAAC
ref-106026_10	10	41.252	TGGAGGCTCTCGATGTCACTGCAACCTCGGTC
ref-123338	10	41.453	TGTGAGAGGACGAAGCTGCTGCAACATTTTCA
ref-79601	10	41.74	GCAGATGGCCCGAATGAGATGCAAATTCACTC
ref-32533_24	10	41.841	CCGGATTCCACGACAGCGGTGCCATGAGAGAG
ref-70209	10	42.215	GTTTGGAAAACGACACTATTGCTGACCCCCTC
ref-101142_14	10	42.363	TACTTTGCACCGAGACGCGTGCCACATAGCGC
ref-85704	10	42.437	CTGAAACCTACGAGCTGTTTGCCTGTCCCTGT
ref-77482	10	42.549	ATAAGCCAAACGACGTCAATGCCCCTGACACT
ref-59220_4	10	42.62	CTATTAGAGCCGAACCAGGTGCAGCTTCTGTC
ref-111212	10	42.717	GTGGCTACCACGACATAGTTGCTCTTGGAAGA
ref-63511	10	42.798	ATAAAAGCGCCGATAGGAGTGCAAAGCTCTTT
ref-72007	10	42.851	TGCAGAGCCACGACTGGCATGCACACCACAAA
ref-1722_18	10	42.924	CGTGAACGCGCGACCGTGTTGCCATCTCCGCC
ref-29188_23	10	42.988	TGAATGGAATCGACAGGCCTGCAGGCAAATGA
ref-50533	10	43.079	CAGTTGCTCCCGAACGCTATGCAACTCCACAT
ref-30935_7	10	43.094	TTCTGCCCCACGAGGTCTGTGCAGGTCACTGA
ref-124244	10	43.102	GTCGGCGATGCGATGCTGATGCTGGATGCTGT
ref-79280	10	43.141	CCAGGTTTTGCGATGCCCATGCAAGCTTGAGT
ref-44054	10	43.326	AACTCCAGCACGACACCATTGCACACACACAC
ref-81632	10	43.353	TTTTCTGCACCGAATGACATGCCTGGCAGTGG
ref-38436_10	10	43.376	AGCCTGCTTGCGAGGCATGTGCAATATTTTGC
ref-30935_15	10	43.518	TTCTGCCCCACGAGGTCTGTGCAGGTCACTGA
ref-69963_6	10	43.745	AATGCAGCGACGAGATAAATGCGAGAAATGGG
ref-85834_28	10	43.808	CGCGCAAAACCGAGCCTCGTGCCACACCAAAC
ref-11696	10	43.813	TCTTCATAATCGACAGCAGTGCGAGCTCCAGC
ref-68978	10	43.838	CGGGGGTAAACGATGCCTCTGCCAGCTCCACC
ref-120251_3	10	44.01	CCCTTACCGTCGACCCATCTGCACAAATAAAT
ref-26543	10	44.194	GGCAGTGCACCGATGCCTCTGCCACAATCTAG
ref-58714_9	10	44.887	GCCAATTTTGCGACTCTGTTGCAAGATTTAGT
ref-60761	10	45.044	CTTTCAGAGTCGATAAGCTTGCATCGCTCTCT
ref-15466	10	45.345	ACTATGATGACGAGAAGACTGCTGGAGGGCAG
ref-100081_15	10	45.4	TGTCCAACAGCGAATGCTTTGCCAGTATTGGG
ref-13874_26	10	45.63	AGGGCATTCTCGAGTGGAGTGCATCATTCAAT
ref-5086_23	10	45.679	TGCAAATAAGCGATGGCTTTGCCCACATGCTC
ref-35930_24	10	45.825	CCTGCACACACGATCTGATTGCCTGGCTGTAG
ref-78078_2	10	45.829	TCGTGCGGCTCGAGTGAGATGCCAGGGAATCA
ref-105917_23	10	45.847	CCCTCACGGACGACTGATGTGCGAAATAAAAG
ref-103055_17	10	45.909	GTCTGCAGCACGAAGCGTCTGCGTGTTTGCCT
ref-7036	10	45.973	GTTGCAGATGCGACATCCCTGCTAACAACGTT
ref-77964	10	46.011	TGAAGTGGGACGACGGATGTGCAGGAAAGGAA
ref-99294_4	10	46.048	GGTTATCCAACGAAATCAATGCAATTTGCGAT
ref-33360_2	10	46.079	GGCATGGAAGCGATCAGCCTGCTGACCTGGGG
ref-40523_28	10	46.147	CTAGCTCAAACGAGCTCAATGCAATGACTGAG
ref-122021	10	46.213	AGTTCAGCAACGAAGCCAATGCAAGTAACTGT
ref-42760_2	10	46.257	AACCCACTGTCGATGTTGCTGCTAGCCAATGT
ref-33619_3	10	46.268	TTGGTTATATCGATAGGGTTGCCAACTTCAGC
ref-56939	10	46.335	AGGGTCAGTTCGATACCAATGCTTCGTGCGCA
ref-70896	10	46.433	TCATTGCAGACGATGCTATTGCACACCCCTGA
ref-107071_30	10	46.551	TGTTGTCTTACGACATGGCTGCTGTCGCAGCT
ref-45470_29	10	46.591	CCATTACTTACGACAACCATGCTGATCTCCCT
ref-117514_31	10	46.593	AGCGCCTGGCCGAGGAGACTGCAGCACACAGC
ref-45470_31	10	46.682	CCATTACTTACGACAACCATGCTGATCTCCCT
ref-90403_4	10	46.707	TATCCGGTGACGAATTGCGTGCCACTCCAATT
ref-52179	10	46.756	TCTCTGGACTCGAGGTCATTGCTGAAAGGGCA
ref-61735	10	46.92	AAATGCCGGACGATGTTTGTGCAGTCCTACTG
ref-3373_32	10	47.075	ACCTCCTCCACGAGACGAGTGCTCCCAACCTT
ref-119788_5	10	47.156	TAGTGGTGTTCGATGGCTGTGCTGATTTAAAT
ref-90403_6	10	47.287	TATCCGGTGACGAATTGCGTGCCACTCCAATT
ref-104129_2	10	47.466	GCAGGGCTTTCGACTGGGCTGCCGCCTGAAAA
ref-3630_16	10	47.722	ACATCTCTGTCGATCCTTATGCTTCCACAGCA
ref-6523	10	47.845	CGGAAGCCCACGAACACATTGCCAGAGACCCC
ref-109274	10	48.145	CTTCCTGTTACGAGCTACGTGCATTGACTCTC
ref-82400_30	10	48.744	AAGAGGAAGCCGAGTCTGGTGCAGATACTCAT
ref-122309_5	10	49.368	GTGCTAAATGCGAGTGCAATGCTGATAGATGT
ref-112835	10	50.285	CTTTTTGATCCGAGCAAAGTGCACCGAAGTGC
ref-104396	10	50.663	ACAGGGAAACCGAGGACACTGCCTCACAGTTA
ref-116062_6	10	50.884	TCAGCTGACACGAATAACGTGCAGTGCTTTAG
ref-96923_26	10	51.238	GTGCATGCAACGATGCACTTGCAGTGGAGGTG
ref-16194	10	52.296	CAGTGAATATCGACACCTGTGCGGTGATTGAC
ref-32673_10	10	52.512	GTTTGATGGTCGAGTTCTGTGCATCTTTTAGC
ref-10821	10	52.723	TGTATTGCTACGAGACCACTGCTTCAGAAAGT
ref-89864_32	10	52.971	ACAGTGTATCCGAAGAGCATGCAAGGTCTGCT
ref-45954_29	10	53.182	GATCAGACAGCGAGCGCTCTGCAAAATTCAAT
ref-117323_27	10	53.63	TGTAGCAGACCGACTCCTCTGCTTCATATCGC
ref-37015	10	54.587	GCAAATATCGCGATAGAGTTGCTGTGTTCGCG
ref-88699	10	54.6	CAAATAGCCCCGAGTTGCGTGCGGCTCTCTAC
ref-49666	10	54.8	CGTCCACCGCCGATGCTGATGCCTGTGCGCTG
ref-71863	10	55.523	TTCGTTACAGCGAACTCAGTGCTATATGAACA
ref-116591_17	10	56.361	CCTCTCGATACGAGAGCGCTGCCGTCATCCTC
ref-62968_18	10	56.434	TTCAACAACACGACTGAGGTGCACGCCCTTGA
ref-94296_5	10	57.296	GATGCTTAAACGACACTTGTGCAGCCCTAGTG
ref-34977	10	57.816	ATTTGTTTGCCGATGTCACTGCAATTTCCATG
ref-18741_14	10	58.162	ATTTATTAAACGAGCCGCGTGCCCGATCACGC
ref-106258	10	58.556	AGAAGCGATACGATACACATGCACCTTAAACT
ref-25961	10	58.872	AGTCAGACAGCGAAGAGGTTGCAGTTGGGGTT
ref-84470	10	59.297	ATAGTCAGATCGAACCCAGTGCTATGGGTGTT
ref-54362	10	59.545	AGTCATGCATCGATTCTCATGCACAGCCTAAA
ref-26281	10	59.773	TAGGGATCCTCGATAGGGATGCACCGAAATTT
ref-114018	10	60.029	TTTTAGCTAACGATTCCATTGCATTGGCTGCC
ref-39763_8	10	60.421	AGTGGAATAGCGAGCAGCCTGCACCAACTTTT
ref-60566_30	10	60.829	TGAGATGGTACGAGTGTCATGCGAGAGGACGC
ref-88299_26	10	61.296	GTAAGGGCTACGATCACTGTGCCCCTGAGCAA
ref-108925*	10	62.688	CGGGTCATCACGACACATGTGCTGCACTTTGT
ref-45549_14	11	0	ACGAAGGCCACGAACACACTGCAATCACAACG
ref-12732	11	1.079	TATCAGAGAGCGAGACGGATGCAGATAGACAT
ref-113327_28	11	4.439	GTGTGTGATCCGACACAACTGCTCTCTTAGGT
ref-102652_5	11	10.116	AGCCGTGTGACGAATTGTCTGCGCTTCTCTTG
ref-57275_8	11	20.306	ATTTCTGCCCCGACTTCGTTGCCTTAGTTATG
ref-85460_23	11	24.239	GAAACCTACTCGAAGAAAATGCCAACAGTTCC
ref-46224_4	11	26.303	AGTTCTAAGACGACTTCGTTGCACAACATAAC
ref-26681	11	26.916	TTTAACTGCCCGAAACTGGTGCTTCCGCTGCC
ref-71332	11	27.43	ATCCTGTGCTCGATTACACTGCTTGTTTGGAT
ref-94795_24	11	27.871	TGTAGCTTGTCGATGCATTTGCATTGTCACTG
ref-62264_29	11	28.263	CGGTACATTGCGAGTCTCTTGCGGCGCACAGT
ref-106715	11	28.941	AAAATCACCTCGAAATGCCTGCTTGTACACGC
ref-123744	11	29.461	AGGAGGCTGACGATGGAGATGCGCTGGAAGTG
ref-69981_5	11	29.749	TTCAGACTGCCGAGATTTATGCGGTGACCACT
ref-36786_24*	11	29.951	AACGCGCCGACGATTGAATTGCGCGCAGGGCG
ref-34482_24	11	30.061	GGGGTTTCCTCGAAGACCCTGCCGGCAGAAAG
ref-68197_31*	11	30.173	AGCTTACATCCGAATCTCGTGCAGCAGGTCTC
ref-111775_30	11	30.248	CCACCCTAAACGAAGACATTGCCCTCAGAACT
ref-58514	11	30.333	AGGATGCCGCCGAAAGAACTGCCTATTGTGTA
ref-61675*	11	30.403	ACGTTTCAGGCGAGTGTGGTGCCATTATCCAA
ref-84051_1	11	30.473	ATTGGAGGGACGAGAGGGGTGCTTGGCATTTG
ref-32926	11	30.611	CATTGATTTTCGAGCCTGATGCTGCTGTTACG
ref-47856	11	30.688	AATCTTTCTCCGAGTGGCCTGCATGAGGAGAA
ref-117141_7	11	30.72	AGACTTAAGCCGAGAATTATGCACGGCCCGGG
ref-74635	11	30.761	CATATTCCACCGAGGCAGGTGCAGGGATGCCA
ref-72498	11	30.839	GTTTAAGGTCCGATGAATTTGCTGGCCAGTCG
ref-43089_18	11	30.953	CCTTGTTATGCGATGTGGGTGCTAACAAGACA
ref-116783_14*	11	31.049	ATGGAGGACTCGACTGAAGTGCAGGCATTTGG
ref-103679	11	31.114	CGTCTCTCCTCGAAACGACTGCTCTTATTTTC
ref-71925	11	31.158	CATTCTCAAACGAACAGCTTGCTTTTGATGCT
ref-82685_18	11	31.183	TCATTGGTTACGAGATATGTGCCTCTGGGATT
ref-116706	11	31.24	GGAGTCCTGACGACAACCATGCAATTATTTAC
ref-23267_23	11	31.278	ATGAGTGGACCGATCAGTGTGCTGATTTCTAT
ref-85145_1	11	31.285	GAACCGATCACGAGGCACGTGCGTGCAGCGGA
ref-119970	11	31.312	CAGGCTCACACGAGCCCGGTGCCGGAGAGGAG
ref-93076_6	11	31.332	AGCTTCAGGTCGAAGTGACTGCTGTCAAACTC
ref-12881_31	11	31.335	TGTGCCTACGCGAATATGCTGCGCGTGCATAT
ref-40337	11	31.338	CAGCAATGGACGACACGAATGCTCACACAGAC
ref-10373_3*	11	31.342	AGGCTCTCTACGATTGCCTTGCAGACAAAGAG
ref-99598	11	31.377	TATGCTGACCCGAACTGCTTGCCCAGAGACTG
ref-66213_15*	11	31.42	ATGAACAAACCGATCGACATGCCAACAAGCGA
ref-85536_26	11	31.545	TGGTCGTGAACGACACTGCTGCTGACGACCGT
ref-8864	11	31.553	CCACGAGTCACGAACCGGTTGCATCGGTTTTC
ref-70775	11	31.555	ACGAGACGGACGAATTTTATGCACACTCATAC
ref-114318	11	31.57	TTTAACCCTACGAGCCTGTTGCTATGACAGCA
ref-51014*	11	31.571	GGCCCATCTCCGATCCCTTTGCTGAATAATAA
ref-73442_26*	11	31.636	TCTGAAACAGCGACTCGTGTGCTTCTTGTGCT
ref-116934	11	31.717	ATTCCTGCAGCGAGCGAGCTGCGGCTGAGTCT
ref-94329	11	31.789	GGTCTGTTTCCGATGGCTTTGCTGGTTATGTT
ref-25193	11	31.81	GGCAATACCACGACTGAGGTGCAAAAAAATGG
ref-100834	11	31.857	CTTGTCTTCACGAACAGGGTGCGCAGAGCTGT
ref-40114_10	11	31.944	ATACTGAGTACGAGACATGTGCTCCCTTGCTT
ref-27814_29	11	32.02	AGTCATACACCGAGCCTGATGCCACATCATTA
ref-113559	11	32.099	TGAGTGGCCACGATGTCCATGCTGCCCACGGT
ref-14645_2	11	32.215	GCCGATGACACGAAAAGAATGCGCATACCGGA
ref-38686_1	11	32.271	TCTTGACGCACGATGGCGCTGCGGTGTCAAGA
ref-101639	11	32.3	GTTTTTGCTCCGAGGCCTTTGCATCCTGCTTC
ref-23198_23*	11	32.31	AAAACTACCACGACATGCTTGCTGGAAATGTC
ref-93709	11	32.333	TGACTTTTGACGATTGTAGTGCTGACCCATAG
ref-60633	11	32.509	GTAAACCACTCGACAGGGGTGCGTGTTGTTTG
ref-34482_23	11	32.615	GGGGTTTCCTCGAAGACCCTGCCGGCAGAAAG
ref-33387_9	11	32.806	ATATTGACCCCGACACTTTTGCCTTCGTAGTT
ref-48232*	11	32.951	ATGGAGGATGCGACTGGTCTGCTCAGGCTGCC
ref-5726_18*	11	33.002	CACGAGTGTTCGAAGCGTCTGCAGGACTGTCT
ref-89451_16	11	33.35	GGATGAAGCACGAGGTCAGTGCTTTAATTCAG
ref-114321	11	33.879	GCGGTGCTCGCGAGCTCTATGCTCTTGCTGTA
ref-112192	11	34.32	GAAACCTCTGCGACTATGTTGCATGTTGTTTT
ref-20388_19	11	34.733	TACAGCCTCACGACACTCGTGCGCTTAATGGA
ref-16907	11	36.8	AGCAGAGGAGCGAGATCATTGCTGACCGTTAA
ref-114425_9	11	37.865	ACATGGCCCTCGAGACATATGCAGTGGTAAGA
ref-58967	11	40.6	CCCATCCGCGCGAGGATGATGCGTGTGCATTG
ref-111382_26*	11	44.222	GCAGCAGGAGCGATGTGTTTGCTATTGGTGCT
ref-91601*	11	45.025	GCTTGTAAAACGAACCTGTTGCAGATCAAGGA
ref-35334_2	12	0	AGCGGCGGAGCGAAGGAGCTGCTGGAGAAGGT
ref-65226	12	5.349	ACCAATTGAGCGACAGGAATGCTGCTAAGTAT
ref-109454	12	12.584	AGGGACAGGACGACTGGTTTGCAATCGAAGGA
ref-79575	12	13.967	GACTGAATTGCGATGGTTGTGCATTTGGGAAT
ref-83128	12	17.72	AGGTCTAGACCGAGACTATTGCTGTCATGTGA
ref-71354_30	12	22.224	GTAGATTTCACGAAGGACCTGCCGTGTGCCGT
ref-57549_4	12	26.685	TCCCTCGCTACGACGCCTGTGCAACTGCTCCA
ref-104509	12	29.112	CATTGAAGAGCGATGTTTATGCTACACCTTGT
ref-12957_29	12	29.992	CCCCTTCTGGCGATATAACTGCATAGCTGCTG
ref-12957_19	12	29.992	CCCCTTCTGGCGATATAACTGCATAGCTGCTG
ref-60537_23	12	30.394	AGCCAACATGCGATGCCGTTGCACTTCGGACG
ref-115079_9*	12	30.968	AGACAGAGCACGAGTGTAGTGCTGAAAAGGGG
ref-104205	12	31.423	AGGTATTTACCGACCAGCTTGCAACATTTGTG
ref-119929_23*	12	31.62	GAGCGTGACTCGAGCTGCATGCTTAACATGAT
ref-122319	12	31.655	ATGTCTGGTGCGATACAACTGCTTAACGAGCA
ref-122892_14	12	31.914	CCTTGCTATCCGATGCGGGTGCAAACAAAACA
ref-122892_10	12	31.914	CCTTGCTATCCGATGCGGGTGCAAACAAAACA
ref-73860*	12	32.254	ATTTTGTATCCGAGCATGGTGCTGATTGTGGC
ref-110963	12	32.41	GACCCGGGTTCGAATGTAATGCAGTTAATGGG
ref-29851_3*	12	32.489	ATCATGAGAGCGATTTTAGTGCGTATCCCGCG
ref-10355_5*	12	32.691	ATTCATACACCGACAGCAATGCAAGGCGCTAT
ref-28004_2	12	32.874	CCATCGACCACGAAGCAACTGCACAGCAACAT
ref-84150_6*	12	32.874	AGAGACGAATCGAGATCAGTGCTCAGTGTAAA
ref-120482_25	12	32.907	CTCTTTCAAACGATTATGCTGCAGTTTGGACA
ref-39555_1	12	32.933	CTCCAATCAACGATCATTCTGCTCAGCTTCAA
ref-78430*	12	32.962	GTTTCACACGCGAGCCCACTGCCCTTTCAGTG
ref-73879	12	33.049	GAATCAACAACGATCTGATTGCAGCACAGAGC
ref-38426*	12	33.05	CATATGGAAGCGACGCGGTTGCGATGCGCGGT
ref-17790_19	12	33.065	GAGATGGTTGCGAACAGGATGCATGTATGGAA
ref-37269_1	12	33.134	GCTCTGCCACCGAGATCACTGCTGAGCACGTG
ref-27952_18	12	33.217	CACACGCATACGAAGCACATGCACAGAAGGTG
ref-115615	12	33.237	TACAGTCACACGATTGTGTTGCCAGTATGTCT
ref-87074_15	12	33.26	TTCAGTGGTGCGAGTCTTGTGCTGCGCTATCT
ref-50728_2*	12	33.354	TATTTTGAGCCGAGTGGTGTGCAACAGTAATG
ref-28004_3	12	33.478	CCATCGACCACGAAGCAACTGCACAGCAACAT
ref-114196*	12	33.626	AGTTGCCTGCCGAGTGACTTGCTAAACTACAT
ref-111027_17	12	33.918	AATCAACGCCCGATACAGATGCATCACTGGAA
ref-11599_7	12	34.038	CACGATGGTACGACTGCTGTGCAACATGGGAA
ref-75636_3*	12	34.457	ACAGGAGAGACGAAAGGCATGCGAAGGGAGAC
ref-16581*	12	34.521	CTCAAACTCTCGATCTGGCTGCCTCTGATGTG
ref-1110	12	34.858	AGATGGGGGACGACCCCGCTGCTCACGCACAC
ref-82623_19	12	35.092	GCCAGGTATGCGAGCCGGTTGCCAACTTCCTC
ref-64285	12	35.113	CACACTTCTACGACGCTTGTGCCTACCCAGAA
ref-5045	12	35.538	AAAGTCAAGCCGAGGACACTGCTAATCCATTC
ref-47894_26*	12	36.004	AAAAGTGACGCGAGCTGAGTGCATTCGATGTG
ref-100325_2*	12	36.197	TGAAGCGAACCGAAAGAGCTGCCATTAGCTTT
ref-97229_26	12	37.159	TAAACCACACCGATAGAGTTGCCAAACATCTC
ref-7360_30	12	38.684	TCTCGCGGTCCGAGCTCTGTGCTGACGTTGGA
ref-6995_18	12	38.957	GCTCGAGCCTCGAATATGCTGCAGTGCAGTAT
ref-90556_3	12	38.983	TGCGACGAGGCGAACTTGATGCTTATTGCACC
ref-23103*	12	39.504	ACTTTTACCTCGACTGTTATGCCTGTCTCAGC
ref-35440_4	12	47.975	ACCACTGACCCGAGACTCATGCTCTGTATTCA
ref-115000_31	12	48.65	TTCATTGTTTCGAAACGCGTGCCGTTAAACCG
ref-86890_10	12	52.452	TTGTAATGCACGAGCACAATGCAGATAAATGC
ref-87333	13	0	TGAGCCTCCTCGATCCTCCTGCCCTGCATATG
ref-9064_3	13	0.492	TCCGCATAAACGAGCCGAGTGCATGTGTAAGT
ref-1985*	13	0.93	GGGCTTCAAACGATGTGCGTGCACGCACTACG
ref-60809	13	1.495	GTTAAATAGCCGATGCATGTGCCCCAAGAAGG
ref-19460_19	13	1.764	GTCTTTCCCTCGACAGAGGTGCTCTGTCGTCT
ref-111398	13	2.088	TGAGATGAGACGAGTGGAGTGCCATTGCAACG
ref-59068_31	13	2.359	ATTGTGTGGGCGAGTGGTTTGCTGATGTCAAT
ref-102730	13	3.084	GTCTTTGCCACGAGCCTGCTGCTATTAGGTAG
ref-54438	13	3.885	ATTCCATCTACGAGCTGAGTGCCACGAGAGCC
ref-111578	13	4.602	TCTCCCTCCACGACACCTGTGCCCCCACCGAC
ref-102344	13	4.944	TTGGGTGTCACGATTGCTGTGCCATTCCCCCT
ref-92486	13	6.361	TAAAGAGCTGCGAAGCCATTGCCCGCAAAAGG
ref-9064_25	13	6.744	TCCGCATAAACGAGCCGAGTGCATGTGTAAGT
ref-8963	13	7.836	TGCTGTCAAACGATTAGTGTGCTGTCGCAAAA
ref-90990_25	13	7.909	TAGATCAGAACGAGCGATGTGCTGATTCTCTG
ref-90484	13	8.231	GAATTGTGTTCGAGACCAGTGCCATAGAAGCA
ref-91423_14	13	9.17	CGGTGGCCACCGATATGAGTGCTGCCCTGTGT
ref-86250_17	13	9.471	AGAGAGATGACGAAGGCGATGCAGGAGCGTTC
ref-91132_10	13	9.896	GAATGAGTTACGAAGTAGATGCAGTGTGCAAG
ref-27791_6	13	10.129	TTACACAAGACGATCGGGCTGCGTCCCAACTT
ref-22294_24	13	10.973	TTAGAGACAGCGAGCTCTCTGCAAGCAGTGAC
ref-104954_9	13	11.288	CAAAGTGCTGCGACTACAGTGCGCCATCTAGC
ref-29078	13	11.614	TTAAAAGAGGCGATAATGGTGCCATGCGATTC
ref-57914	13	11.918	GTTTAGTGGACGAAGTATGTGCAAGGTTGTCT
ref-69842	13	12.017	TCCATTCAAACGAGGCTGATGCTGCGGTGTTG
ref-72873	13	12.096	ATGGGTCCTCCGACGCAGTTGCCAACTTCTTT
ref-72153	13	12.104	TCAGATCTTGCGACAGGTATGCGACAGAAAAG
ref-37256_14	13	12.111	TCCTACCAAGCGATGATGGTGCAATCAGAGCT
ref-114910_10	13	12.625	AGAGAGGCAACGATGATTTTGCAGCTGTCCGC
ref-90640	13	13.454	GTTGGAGTTCCGACAGCAATGCTGGACGTCAT
ref-71801	13	14.606	TGGTCTCTGTCGACTGATGTGCAAATAAGTGT
ref-65005	13	14.624	GTTACATCAACGAGACACATGCACACACACAC
ref-50357_1	13	15.124	GAGCCGCATTCGAAGCCACTGCAAAATATAGT
ref-50357_3	13	15.487	GAGCCGCATTCGAAGCCACTGCAAAATATAGT
ref-97318_10	13	15.853	AAGCTTTTGCCGATGCAGTTGCTTGTGACTCT
ref-32388_14	13	16.143	CCTGAGTTTCCGATAGATCTGCAGGGCCATAT
ref-121691	13	16.463	AAAAAAGGGTCGAGACTGATGCGCTGAGGCTG
ref-86406	13	16.475	GACCTCTTCTCGAAGGTTTTGCCATTTCACAT
ref-53361_14	13	16.573	GCGAAGCTGACGACTTGTCTGCAGAAACCGTC
ref-10555	13	16.671	TGCCTCGGATCGAGAATCATGCGTCGTTATAG
ref-85722	13	16.672	CTCTGCTGTACGATAAGACTGCTGTGGCTGAT
ref-64365_16	13	16.691	AGGAGCGGCCCGACGCGGCTGCCCAAGGTGAT
ref-83325_5	13	16.725	AGACCGTATTCGAAGCTTGTGCTCGTCACTGT
ref-65728	13	16.82	CAGAATCACACGAGGCATTTGCATGTCCTGTG
ref-21187_28	13	16.983	CAGCACATGACGAATCCCTTGCCCCACGCAGC
ref-42276	13	17.069	GTCAGCACCCCGAGTCCTCTGCCATCTGCTGG
ref-82020_23	13	17.249	ACCGCAAACACGATAAGCGTGCATTGTCTCAT
ref-93539	13	17.996	ACCGAAGCTGCGAATGTCATGCTTATCTTGTC
ref-111161_7	13	18.337	CTCGACAGCCCGAAACACGTGCAGCCCCGAAT
ref-40498_32	13	19.149	CGCGGATGTTCGATATATTTGCTTAGCGGCTG
ref-40498_31	13	19.151	CGCGGATGTTCGATATATTTGCTTAGCGGCTG
ref-29573	13	20.644	AAATGACGTACGAAGAACGTGCCCCTGGTCCT
ref-6501	13	21.103	CAGACAAAAACGAGATTGATGCCAGCCAAAAC
ref-89037	13	21.454	CATGCACTTACGATACGGGTGCTGAGAGCAGT
ref-86491	13	21.624	AAGTGCATTACGAGACACATGCTTTTGGTTAG
ref-57335_14	13	22.821	TGCGCATGCGCGAGCGGCTTGCGTCCTGCATC
ref-99699_17	13	23.414	AATAAGAGTGCGAGCTGCGTGCCAAATTTCTC
ref-19496	13	23.938	AGTCAGGCCACGAAGGCAATGCTGTGAACAGC
ref-61217_18	13	24.466	AGCTGTTGACCGATCTGAATGCAAGCTTGCAG
ref-3056	13	24.616	CTCCTCAAAGCGAACAGGTTGCCTTGGCCTCT
ref-49744	13	24.826	AGGCGGGACCCGAGGGGTCTGCAATAATGGGA
ref-79974_15	13	25.336	ATTTCATTTTCGAGTTTGCTGCCAGGGAATGC
ref-57326_26	13	25.725	GATTGCCGAGCGAGCCAGATGCACAAGCAGCA
ref-57326_7	13	25.725	GATTGCCGAGCGAGCCAGATGCACAAGCAGCA
ref-55091_32	13	26.038	ATCATTTGCCCGATGTCATTGCCTCACATAAC
ref-27967_1	13	26.423	TGCTGCAGGACGACATGCCTGCCGGTGGAAAA
ref-65277	13	26.556	TAATGCTTCGCGAGGCCTTTGCTGTAGCTGAC
ref-46852_4	13	26.718	CTTATTACTGCGACAAATGTGCAGCCCAATCG
ref-35072	13	26.965	AATCCGAGAACGAATGAGGTGCCATTTCGGCA
ref-93415	13	27.034	TCTTTGTTAACGAAGGGCATGCTTTTGCCCAC
ref-78865	13	27.092	GAACGGAGTACGAGCGGGGTGCTAAGCAGCAG
ref-25951	13	27.181	GTGGATCTCGCGAGCCAGATGCGTCCTGTGTT
ref-113283_9	13	27.328	TACTGCTCGTCGAAGAGGCTGCAGTGTCCACT
ref-2413	13	27.361	TGATAACGTTCGAATCGGGTGCCTCGAAACCC
ref-70655_28	13	27.445	TTGCACGAGCCGACCTCGCTGCCAACTCTTTG
ref-38729_31	13	27.993	TTTGGCAGCTCGAATACTGTGCTGAAGGCCAT
ref-47341_17	13	28.063	ATCAGCCAGACGAGTCCTTTGCAAAGTGCCAG
ref-24221_5	13	28.158	GAATAATGATCGACACTGGTGCAAGCACAAGG
ref-110144_26	13	28.289	TAGAACCAGACGATCCACGTGCAGCCATCGTC
ref-85976_27	13	28.416	AAAGGGTCATCGAAGCGCCTGCTGTAGAACTA
ref-18173	13	28.46	TTTAGGGGACCGATGGCAATGCATTTACGTAT
ref-46209_32	13	28.805	TTGTTTATGCCGATACGACTGCCAGGATAGCG
ref-58152	13	29.04	CAGATTGGATCGATGGGAATGCATTGAGAGAG
ref-41025_32	13	29.432	GGAAAAACAACGATAAAAGTGCTCAGCCCCCT
ref-60241_7	13	29.746	AGGCACTATACGAGGCACATGCTGTTACAGCT
ref-85804	13	30.108	CTGGTTACACCGAGTGGCATGCATGCTTTGTT
ref-105432	13	30.277	GTTTCCTACACGAGTCTGCTGCTGTTGCCATA
ref-64789	13	30.544	TTTGACATTCCGACTTTGGTGCTGATGAAGAC
ref-95771_19	13	30.737	CTTACTGATCCGACAGCGCTGCTTATCAAAGG
ref-7519_31	13	31.084	AGAGAGAGAACGAGACAGGTGCGAGATCTATA
ref-1545_3	13	31.372	TCAAAACAAACGAGCGTGATGCACACAAACAC
ref-80557_6	13	32.032	TGTTCATTCGCGACATGTATGCAGACCTCAAA
ref-75978_17	13	32.042	GTAGGCTATTCGACACGTATGCCACACTTAAT
ref-62528*	13	33.106	ATCAGGTGTACGACTGGAGTGCAGGGTTAGAA
ref-69630_25	13	33.677	CTCCAGTACACGACTCTGCTGCTCTGCACTCA
ref-52804_15	13	34.745	TCTACTGTGACGACTTCAATGCCGTTCCAAGC
ref-80557_3	13	34.954	TGTTCATTCGCGACATGTATGCAGACCTCAAA
ref-71849_7	13	35.976	ATCTCTCGCTCGATGGAGCTGCTGCTCTGGAG
ref-55609_31	13	36.891	CATAGGGACCCGAACGAAATGCTGCTGAGTAA
ref-55609_14	13	37.111	CATAGGGACCCGAACGAAATGCTGCTGAGTAA
ref-76426	13	39.658	GGGGGCCTAGCGACGCCCCTGCCGCAAACAAT
ref-51158_4	13	40.789	AGACGAGAACCGATGAGTGTGCATTGCATTTG
ref-84903_24	13	43.725	CTTCCAAACACGACGACCATGCAGAGCGAGCC
ref-121046_28	13	45.083	CATTATTTCGCGAGACGGGTGCATTTTTTCCC
ref-2850_16	13	45.999	ACGTTGACTCCGATTGTGTTGCTCAGCTTGTT
ref-63712_8	13	46.129	ATGGAGATGTCGAGTTCATTGCACAAAGTGAC
ref-63712_5	13	46.129	ATGGAGATGTCGAGTTCATTGCACAAAGTGAC
ref-85322_2	13	46.846	CACCCTCTCACGATGGCGCTGCCATTCTCCTC
ref-67687	13	51.57	GGAGTGGAATCGAGGAGAGTGCTTTAAGTGCA
ref-892	13	52.372	TGGAACTGGTCGATGGAGATGCATCCAATATT
ref-36746	13	53.656	GCGAGTGGACCGACGGGTATGCTGGTATGGCT
ref-10570	13	59.732	AGTGATAATGCGATGCACTTGCCTCAGATACA
ref-75676_3	13	60.866	TTCCATGGATCGACTGTCATGCAGAGCACACA
ref-111301_23	13	61.048	AGGACAAAAACGACAGCTATGCGCTCTCTCTC
ref-23460	13	61.976	TATTATGTGACGATGCAAATGCCACAGCACTA
ref-19401	13	63.412	GTCATTAGTTCGACTGTAATGCTGTGGGCTCG
ref-118981	13	64.3	ATTGCACACTCGACAATGTTGCACGCGCGAAC
ref-74303	13	64.503	GTGTATAACGCGATGCACTTGCTGCCTTAGAT
ref-32703	13	64.794	CGATCCAGTACGATCCAAATGCAGGTATTTTT
ref-81054	13	65.269	AGACTGTCCTCGATCTGTGTGCCAACTTTCAT
ref-123406	13	65.464	GTTAAAGCCACGACAAACATGCACAAGCACAA
ref-35043	13	66.03	GGTGTAAACACGAGTGTGCTGCAGTCAGCAGT
ref-110113	13	66.609	TAAAATAAGACGACAAAAGTGCCAACCGCCAC
ref-34241	13	67.624	AGGGAGACAGCGATGCAGATGCAGACATCGAG
ref-35756	13	68.94	CATTTTGAAACGATGGCTATGCTGCTATGTGT
ref-93197_29	13	69.119	GAGCTGAACGCGAACGGTCTGCGTGTGTAAGG
ref-68686_8	13	69.904	GTTTTGTTGGCGACGTAAGTGCGTCATCCGGG
ref-28035	13	71.358	ACACCGAGTACGACATTTTTGCACATTGCATA
ref-62900_24	14	0	GCTTGTGTCCCGACAGATGTGCAAGGCCTGGC
ref-119629_14	14	0.712	CAACAGCCAGCGACGACAGTGCGACTGTGAAA
ref-1957	14	0.956	ACAGCCGGCGCGAGGATTGTGCAGCTTTAAGA
ref-100758	14	2.683	AACTCAAACACGAGCTGCATGCCTTTTCAAAG
ref-89141_1	14	3.566	AGGCTACATTCGATTACAGTGCCTCCACAATA
ref-69119_7	14	4.217	ACAGACGGAGCGAAACCAGTGCACACAAAACC
ref-69119_26	14	4.561	ACAGACGGAGCGAAACCAGTGCACACAAAACC
ref-121948	14	4.97	GGAGAGGGAGCGAGAGACCTGCGTGTGTGTGC
ref-85421_5	14	6.693	CAAGCTCATTCGATCCGTGTGCTGCCCACAGA
ref-71915	14	9.989	TCCAAGCATCCGACCATTATGCATCCATCCAT
ref-62650_19	14	10.691	TCGACAGCATCGATCTGCGTGCACAAACATAC
ref-9692	14	11.919	TAAGATGGTCCGATGGCAGTGCTTATTTTGAT
ref-119550	14	12.806	AACTGTTCCACGAATGGCGTGCCAAATAACCA
ref-55182*	14	14.926	GAGACTGTAGCGAGTGACTTGCATAGACAGGT
ref-21346_32	14	15.516	AACTATGGGTCGAGCTCCCTGCTAAATTACAC
ref-90065_15	14	15.984	CAGAACAACACGAGCATTATGCCACGCATTCA
ref-31319	14	16.466	TTGATCTGTTCGATGCATGTGCATGTGTAGTC
ref-63265	14	16.869	AATCAAGTCTCGATCTCAATGCCGGATGGTCA
ref-59709_23	14	17.006	AGGGGTCCACCGAAGTGCCTGCTGCAGTATAT
ref-107671	14	17.22	TGCGATTATGCGATTATAGTGCAGCCCTAGCC
ref-39323_29	14	17.318	CCGAGCAGAGCGATGCGCGTGCGCACAAGCGC
ref-73670_8	14	17.622	ACCAGTTCTGCGACACAGCTGCCATTGTGGTT
ref-111311_32	14	17.748	GTCTAGAAGGCGAGTGAAATGCCTGGTCGTCG
ref-82219	14	17.952	TCACACACACCGACCATCATGCACAGGACACG
ref-76428	14	18.317	CTACAGCTCTCGAAGCAGTTGCAGGAATTTAT
ref-90260_31	14	18.5	TCTTTGAGCTCGATGTGGGTGCCTCTCTCTTT
ref-43954	14	18.65	CAGCCACCGGCGACTACACTGCGCGCGCTCTC
ref-110285	14	18.794	AGTCAAGCAACGATTCTGGTGCCCACCATGCA
ref-64424	14	18.884	CTCGCTTAACCGATGCTAGTGCCAGAGAACAT
ref-68586	14	19.007	GAGACCGACACGAAGGTGCTGCCAATGACACC
ref-8343_6	14	19.157	ACGGACAGAACGATTGGGCTGCACATGGTTTT
ref-71747_16	14	19.16	GACAATACAACGAATTAGGTGCCGTTCGTTGG
ref-66093_2	14	19.613	ACTATGCACACGACGTTATTGCCTCAACGACC
ref-48132_15	14	19.798	CATGGAAAAACGAACGAGGTGCCAGAAAACCT
ref-83669_2	14	20.066	TATACTGCCTCGACTGTATTGCTCATGCATCA
ref-50405	14	20.337	TAAGCTCATACGATTAGCGTGCAGGAAGGCCC
ref-3761	14	20.448	GAATCTTCACCGAAGGGAATGCGTAAAGCCTG
ref-75293_18	14	22.557	AGTGTCTGCGCGACATACATGCAGTTAAAATG
ref-32587	14	23.152	TGTGCTATGACGACAACTTTGCGTCATAACCT
ref-80576	14	23.61	ACGTATCCTCCGAACAGTTTGCAGTGCAGCCT
ref-30066_27	14	23.783	GTCCAGGTCACGAGACTATTGCAGCACTGTAC
ref-21721_28	14	24.128	GCGAAGCCGACGACTTGACTGCAGAGCTCGTT
ref-36453	14	24.159	AAGCACAGATCGATACACGTGCAATTTCTTTC
ref-63406	14	24.489	TCATCTCAGACGAAACTCCTGCAGCTCAGTTG
ref-63092	14	24.695	CCATGGCCAGCGAAGCATATGCCTGACAGTTT
ref-57848	14	24.775	ACAATGCCACCGATAGCTGTGCAAGCCAAAAA
ref-15223	14	24.962	GATTTTAGGTCGATCCCTTTGCTGCGCCACAT
ref-87338	14	25.038	GTGTATCAGACGAGAGGTCTGCACATGTTTGT
ref-2203	14	25.045	CCCCCCTTGACGACGGGCCTGCTTGGGACTAT
ref-104706	14	25.285	ATAAACGGTTCGATGGGCATGCGGGCGAAGGA
ref-39380	14	25.298	GACTCCCATACGACTATCATGCACCCAGTGTT
ref-56873	14	25.34	ACAACATATGCGACTAAATTGCCGGATTGCAG
ref-21721_24	14	25.373	GCGAAGCCGACGACTTGACTGCAGAGCTCGTT
ref-71132_8	14	25.431	AAGACGGTAACGACAGATCTGCCACAAGAGAT
ref-98760_31	14	25.51	AGCACTCAGTCGATCTCACTGCTTTGATGTGA
ref-112616_5	14	25.786	AAATTGGTAACGATGCATGTGCACCACAATCA
ref-9384	14	26.044	CAAACAGTCCCGAAGGCAGTGCTGACTTGTCC
ref-84783_1	14	27.104	TGATGGAGAGCGAGTACAGTGCCTAACCTGGG
ref-2974	14	27.29	TAAAGGAGGTCGATACCAGTGCGCGCGTTGAG
ref-90087	14	27.298	ATTTGATTTACGAGGCCACTGCGGTTTGAAAT
ref-99776	14	27.493	AGAGAGAGAGCGAGAGAACTGCAGGCTCCGCT
ref-113268	14	27.509	TCTGGATGCACGACTGTACTGCCATACCCCAC
ref-79311	14	27.819	CGCTCCCCGTCGACGCAGCTGCCCAGTCTCAT
ref-120297_29	14	28.47	AGCGGAGGATCGAGTGATCTGCGGCTCTAGCG
ref-120804	14	28.561	GAAACCGTGGCGAGCGTTTTGCCAGACATCAT
ref-226	14	28.643	AGTAATTTGGCGACTTATGTGCGAACTGCGAA
ref-7277	14	30.546	TTATTTACTTCGAAGGGCATGCAGTCTGTTCA
ref-101750_28	14	31.036	GATCCCAGAGCGACACGGCTGCCCAAATACCT
ref-9986	14	31.583	ACACACTACACGACTATCATGCCGATCATGAA
ref-36065_24	14	31.84	GGTTTCCTGACGACGTCATTGCTTTAGTTTGA
ref-77097_30	14	32.331	GAGGCCCACACGAGGGAGCTGCAGCGACTTTT
ref-45522_31	14	32.336	ATTTCACTGGCGACTACAGTGCTACGAGCTTT
ref-97682_25	14	32.583	CATATTGTGACGAGTAACTTGCCAGCTGATCC
ref-25659_5	14	33.158	CAACCCTAGTCGACAATGGTGCAAGGAAACTG
ref-36103_9	14	33.376	CTTAACAAGACGATCAAGGTGCCTTCATCGCA
ref-18743_14	14	33.385	GAGGAGGATGCGAAGGATATGCAGGACAGGGA
ref-58964_30	14	33.555	CAAACAGTTCCGACTGAGGTGCCAAGAAGGTT
ref-103039	14	33.77	ACGAACGTCACGAGATCAGTGCCAATGGGTGA
ref-48784	14	33.838	ACTTAACCTCCGACCTGGTTGCCATGGCTTCA
ref-66120	14	34.066	ATTGAGGGAGCGAACAGGATGCAGATTTGCTT
ref-113433_26	14	34.201	TTCTTCGGTGCGACGCACATGCTTTCCTCATG
ref-65126	14	34.461	GGCTCAGAGACGAGGAGAATGCAGTCTAATGG
ref-55014	14	34.931	GAAGTGGTCCCGATTGAATTGCCCTTTCTACA
ref-50303_6	14	34.937	AAGCGGTACGCGACGTAACTGCACGAATATAG
ref-97371	14	35.102	TGCAGGTAGACGATCTGGATGCAGCCAAGTCT
ref-87139_10	14	35.268	ACCAGTTCGGCGACAGAGTTGCTCAAGTACCA
ref-82090_31	14	35.694	ACCACCAACACGATGTGGATGCCTCGTTAAAA
ref-22946_17	14	36.094	GTCTGTGATGCGATTCGCATGCACCATGCATG
ref-36198_17	14	36.457	GGAGTGGCCTCGATGAGTTTGCATTTCTCTTT
ref-110066_31	14	37.513	CACTGAATCCCGAACAAGCTGCAGGCTGTAAA
ref-25659_31	14	37.521	CAACCCTAGTCGACAATGGTGCAAGGAAACTG
ref-110066_2	14	37.653	CACTGAATCCCGAACAAGCTGCAGGCTGTAAA
ref-48123_7	14	37.848	GCTGTTCTCCCGATCGGCTTGCTGATAGTGTG
ref-97534_31	14	38.298	AAGAGCTCCTCGACACAGGTGCTTGGGCTCGA
ref-28932_18	14	38.784	TAAGTGTGTGCGAGGACCGTGCGCATCCTACT
ref-56530	14	38.96	TACAGAACTCCGAAGCGAGTGCAGAGCCAATT
ref-31008	14	39.628	AAAATGAAAACGAAGCCCTTGCATCGCTTTCA
ref-34915_1	14	40.387	ATGGCAGGAACGAGAGGTTTGCAGAGATTCAC
ref-102912_30	14	41.44	AAAAGTGACACGACTTTGTTGCTGTTTAACCG
ref-65644	14	41.572	GATATTTCTACGAACTTGGTGCTGACGACCTG
ref-55531_15	14	41.877	GTTCTTGTAACGATGGAGGTGCTGTGACAATG
ref-80728_1*	14	42.278	TAGATGAGGTCGAGTTGGTTGCCTGATTTGTG
ref-74492_23	14	42.484	CTGAAGAGAGCGAAGAAGATGCCAGCACGCAG
ref-80728_30*	14	42.691	TAGATGAGGTCGAGTTGGTTGCCTGATTTGTG
ref-53028	14	43.044	AAACCGACTTCGAAGAACATGCAGCGACTAGA
ref-92985_25	14	43.602	GTGTGAAACTCGACAGAAGTGCTTGCTGAATA
ref-13577	14	44.136	CTTTTTTTGGCGACGACGATGCAGTGGAGTTC
ref-97063	14	46.124	AACTTTGCAACGAGTCTGGTGCTTCTGACTCA
ref-20783	14	47.786	GCGGTCTACACGATAACGGTGCAAACTATTTT
ref-31757_25	14	51.209	AGTTGTCACACGAGGAAGTTGCCACAAATCTC
ref-70387_3	14	51.598	TACTTGAACCCGAGAGCTGTGCTGTAAACCGC
ref-110100	14	52.564	GTTATCTAACCGAACCTTTTGCCGTCAAGGAG
ref-23720	14	53.024	GCACTTAAACCGAAACTCCTGCCGTCCTTTCA
ref-104583_17	14	53.03	TGTTGTGTGACGACACGATTGCAGCTTGAGTT
ref-116527	14	53.683	GGTTTAACAGCGAAGGAGTTGCTTGTTTCAAA
ref-3575_19	14	54.908	GATGCACGAGCGATTGCTTTGCTTCACAGCTG
ref-25053_17	14	55.818	GAGGCTCTCTCGACCCTTCTGCTAATATTGAG
ref-20736	14	56.234	AATGTATGCACGATGGCAGTGCGTCCACATGC
ref-15190	14	57.605	GTGAATCTATCGAGGACTTTGCATGTAAATGC
ref-14005	14	58.495	AGCGTCCCCCCGAAACCTATGCCCATGCCCAT
ref-112636_2	14	62.744	ACACTCAACACGAGTCCATTGCTGTTTGGACC
ref-10816_1	14	63.849	GCCGAATAAACGAACCGGCTGCAGTTACGGAG
ref-54480	14	64.361	CGAGGCTACGCGACAAGCATGCACTGGTCTGT
ref-8424	14	64.657	ACACCACTAGCGACGGCCCTGCCCGCGGTATT
ref-80397	14	65.295	CATGGGTGAGCGACAGCTGTGCTCTCGGGGTT
ref-1032	14	65.605	GTTTGTGTGACGATCCAGATGCAGATGCACAT
ref-3987	14	66.184	ACCCAAGACCCGACCAAACTGCACTGACAACA
ref-5784	14	68.096	TTCATCCCATCGACACCATTGCCAGTTCATGT
ref-44654	15	0	TTAACACGTACGAGCTTGCTGCATGAATCCGT
ref-115269_26	15	6.143	CGGCGGCGTTCGATTCGCCTGCTGAGTCAGTT
ref-45640	15	7.022	TCTACCTGATCGAACAATCTGCGTGTGTAAAG
ref-121072	15	8.028	ATGACGGATCCGATACGAATGCGGATCACGGA
ref-33757	15	14.908	AGCATTTACACGAGCTCTGTGCTGTTCGTCTC
ref-33726	15	17.961	TTTGTTCTGGCGACGGCCCTGCCCGCTACAGT
ref-108123	15	19.974	TTCAGAAATACGAGCTGCTTGCTACTCGTGAT
ref-31898	15	22.307	ACAGTCCAGCCGAGAGCAGTGCTACACGGGCT
ref-35641_32	15	23.123	ATATGTGATCCGATTGGAGTGCTTTGAAACAG
ref-32719_19	15	29.842	AGCCTCCCATCGACAGCAATGCAACTGGGATG
ref-100446	15	32.254	TTTGTTCTGGCGACGGCCCTGCGGTACACTAA
ref-100322	15	32.588	CCATCTGTGGCGATTGTGTTGCAGTCGTGCCA
ref-20400_7	15	32.807	ATCAGCATTTCGACTTGTATGCTCAGAGTCCA
ref-80232_32	15	33.191	GGTGAAATGACGACCAGCATGCAGATCAATTA
ref-54791	15	33.238	ATCTTCAACCCGATTCTAGTGCACAAACAAGC
ref-98296_4	15	34.406	CGCACAGTATCGACAAATCTGCTACACGGAAT
ref-15019	15	34.706	GAATGCCAAGCGACACTTGTGCACATGCTCAT
ref-113271_9	15	35.434	TCACTCAGTACGAGACGCCTGCGCATGCGCAC
ref-78963	15	35.811	CAACTGTGAGCGATGCCATTGCTGCAAGCATG
ref-58713_31	15	36.094	CTGTCTATAGCGATGGGCCTGCTTCAGCTTAA
ref-101745	15	36.73	CCCCGCATCCCGACGCAGCTGCATCAGTTATG
ref-24590	15	37.22	TATTGTATGGCGACTGACATGCACACTTGGAA
ref-39841_28	15	38.148	TATTAGCTCACGATCCCCTTGCAGTTCTCTCA
ref-61332_8	15	39.433	ATTCAATCAGCGACAGTGTTGCCAGATTGGAT
ref-13822_6	15	39.617	ATCTCTACAACGACAGCCCTGCATGTCACTTC
ref-12076_4	15	39.725	ACACCCGAGCCGAGGCTCTTGCTGCAGAACAG
ref-56910_2	15	39.967	TAAAGAAAAACGAATTCGATGCCCAGCACGTT
ref-30230	15	40.014	TTGGCAGCTGCGAACATAGTGCTTCTGTTTAC
ref-107139_26	15	40.104	TTGCTGCACACGAAGCCTATGCTGCTTGTACT
ref-46727_1	15	40.107	TGTGATTAAGCGATTGGGATGCAAAGAGAGAT
ref-66497_7	15	40.149	TAAACGCTCTCGATGCTTGTGCTTCATGCTTG
ref-90712_28	15	40.191	AAAGTGGGCACGAATGTTTTGCCATGAGTGCA
ref-53601_8	15	40.285	CCTTTTCATCCGACCCCGCTGCTGGTTCTCAA
ref-36919_25	15	40.878	ATAAATCAGACGACACGTGTGCATCAGCTTCA
ref-124335_8	15	41.668	ATTGTGCCGTCGATACTTATGCAAATGCCTTA
ref-46172_3	15	42.013	ACCTATCTCCCGATCTGCCTGCTCTGCCACAC
ref-25416	15	42.532	ACACCGAGCTCGACAGCCCTGCCAGGGAACAG
ref-124335_2	15	42.981	ATTGTGCCGTCGATACTTATGCAAATGCCTTA
ref-59634_3	15	42.998	AGCGTGTAAACGACTGAACTGCAGGCTCTTTC
ref-117779	15	43.003	AGACAGATGCCGAAGCCGCTGCAGCATTGTAT
ref-9313	15	43.167	CCCTGATAACCGATCTAAGTGCTAGGCCTACT
ref-95714	15	43.313	CCCTCAATACCGAATGAAGTGCCCTTGAGCAA
ref-53287_27	15	43.529	GACTGCACCCCGACCGCAGTGCTTGGCAGTGG
ref-111404_1	15	43.732	TGGCTATTAACGATGGCCATGCCCTCGTAAAA
ref-103693_24	15	43.771	CAGGAGAAACCGAATGAAGTGCCCCTGTGGAA
ref-68248_9	15	43.93	GCCCTAGATGCGATATTACTGCAGCCTTGAGT
ref-92302_1	15	44.164	GATAAAGACTCGACTGTGCTGCCACCCTATGG
ref-65125	15	44.55	GGTAACCAAACGACGACGGTGCCCATTGGTTT
ref-57986	15	44.754	CCTTTACCCACGATGCATGTGCTAGCTATCAG
ref-63623_32	15	44.82	AGACGGGTCGCGATGGTATTGCAGGTGGGCCG
ref-97117_32	15	44.838	ACAGGCTGTGCGATGAAGATGCAAGCAAAAAA
ref-42649	15	45.123	CGAAAAGAACCGATCTGCATGCTGTCATTGCT
ref-44565_6	15	45.208	GGCCGCTAAGCGATGCCTGTGCATGATTTAAG
ref-3728	15	45.219	ATTACGTTCACGAACGAGATGCATCCGTTCAT
ref-9187_17	15	45.938	TAAACTACGGCGATCCCTATGCTGACTTGGTT
ref-46029	15	46.038	CAGAGGCCACCGAGGCCAGTGCATTTCTCCCT
ref-109766_25	15	47.625	ATCAGCAGACCGATCTCAATGCACAGCATCAG
ref-112966_14	15	49.636	AATGGCCTAGCGATGCCCATGCTCTTATTTAT
ref-114050_2	15	50.4	CTGTTTCTCCCGATGCTTCTGCATGCATTACA
ref-89324_24	15	51.45	TTTCTATAGCCGATGCCGATGCCGATGCCGAT
ref-89324_18	15	51.625	TTTCTATAGCCGATGCCGATGCCGATGCCGAT
ref-56679	15	52.222	GGCAGCTGCACGATGGCAGTGCTCTCCGGGCG
ref-102979_17	15	53.106	GGGTGGCGAACGACTCGAATGCAGGATATAAT
ref-37988_18	15	53.579	GTTTTCAGCTCGATGGATGTGCGCTCCACTCT
ref-19649	15	53.876	TGCCTTGTTGCGACGGGCCTGCTAGGCCTGCA
ref-114050_14	15	53.99	CTGTTTCTCCCGATGCTTCTGCATGCATTACA
ref-105845	15	54.016	CCGCAAAAGTCGAAACAGTTGCCAGAGTTGTC
ref-93431	15	54.318	TCTGAGCTCCCGACAGGCTTGCTGGGCCCTCT
ref-106951_15	15	54.902	GGACACGGATCGATGTTCCTGCTGATAGACAA
ref-107444_19	15	55.298	TTCGTGTCTGCGAGCCGGCTGCACAGTAGTTT
ref-87906	15	55.738	GACTGTCATCCGAAGTGCGTGCATACAGCGCG
ref-101674	15	56.649	AAATGCTAACCGACTGATATGCAATTCCAGTT
ref-123714_2	15	57.317	CTTGCACATGCGACAGAGTTGCACACTCTCGT
ref-110201_28	15	57.33	GTTGGTGCCCCGAATACGCTGCAGTTGTGTGT
ref-88253	15	59.033	GGCTGATTCACGAGAGAGCTGCCACCTTCAGG
ref-78482	15	59.253	TCTCAATGAGCGAACAAAGTGCCAATTTACCC
ref-16075	15	59.452	AGTTCTTCAGCGACAGAACTGCTTGTGGAAAC
ref-121403	15	59.763	ACCTGTGGGGCGATGGTATTGCAGTTGGGTCG
ref-108890	15	60.26	GATACAGGAACGAGTACTGTGCTGCTAGCAGT
ref-77729	15	60.986	AACTTTCAAACGAGCCTGTTGCTTCATAACAT
ref-51529	15	61.884	ATGTGTCTAGCGAATGCAATGCTGATCATACC
ref-73048_2	15	62.207	TACCTTGTTGCGACGGGCCTGCCCCCACTAAC
ref-81152	15	62.927	TCAAGCGAATCGACAACATTGCCCACATCTTC
ref-92900	15	63.603	CAGTTGGTAACGACTGGTGTGCATTGTTAGTG
ref-8605	15	64.407	GAGCCTTGCGCGAGGCGTCTGCGAGGCGTGCT
ref-47266	15	65.858	GTTCCCGACGCGATGGATGTGCCTTGTATGGC
ref-29981_31	16	0	TGGCCGTCTTCGATGGCTGTGCCCTATTATAC
ref-29981_30	16	0.737	TGGCCGTCTTCGATGGCTGTGCCCTATTATAC
ref-36679*	16	1.396	CTTTCATGAGCGATATGTATGCTTTTTCGCAC
ref-79896*	16	1.837	CCTGCACCACCGAATGTTGTGCATAACTACGA
ref-43464*	16	2.186	CACCGCAATTCGAAGCAGCTGCCCAGGAGGGC
ref-8398	16	2.532	GCCCCACTCGCGACAATTATGCCATGTGCACT
ref-83986_15	16	2.723	GTATGGGACTCGATCGTAATGCAGCAGCTGTC
ref-112145*	16	3.307	GATGCAGATCCGAGACTTCTGCGGATGCCCTC
ref-6850	16	3.684	ATTTGGTTTTCGATGACTCTGCCTCACCTCTC
ref-27465_25	16	3.699	ATTAGCTAAGCGACAGGTTTGCTCATTCCCAT
ref-68090	16	3.701	CACAAGCGAACGATAACAGTGCAGTACAGCAC
ref-75080	16	5.289	AGGACTGACTCGAGGCTGATGCAGATAAGATT
ref-5206_10	16	5.331	TCACGCTGATCGATTTCACTGCCCTGCAAAAG
ref-119701_4	16	5.626	GCTTTTTTCACGAGCCCACTGCTTGTCCATTA
ref-117891_17	16	5.853	GCTGTACTCCCGAGGCCGCTGCCACCTGAGAG
ref-66925_17	16	6.133	TGCGTAAACACGATAAAAATGCTTGCCCAGCC
ref-40442	16	6.239	ATAGAGTCTCCGAGGGTCATGCGAGCTCAGCG
ref-106463_1	16	6.282	GACGTTAACGCGACATGCGTGCTCTCTTTCAC
ref-121570	16	6.319	CCGATCAGTCCGATGACGTTGCCATGGAATGA
ref-101955_3	16	6.354	CGTGTGAGCTCGAGACGGATGCAATAGTGCGG
ref-70394	16	6.361	GCAGAAATGTCGAATCTGCTGCGGATCGTTTC
ref-19218	16	6.886	TCTAAGCTCCCGAAGGAGGTGCTTCCAGAAGT
ref-9795	16	8.637	GCAGTCACTACGAGTCGTATGCTGAGGAGGAT
ref-100119_16	16	9.395	GGCATTATTCCGATATCTTTGCCTTAGCGAAC
ref-109603_8	16	9.833	TTTACAGCCGCGAAACTGCTGCTCGTGCACCT
ref-18300	16	10	GTGGCTGTAACGACTGGCGTGCATCATTTTCG
ref-51823	16	10.377	GGCATTAGAGCGATGTTGGTGCCACAAAGCCA
ref-11132_2	16	10.63	CTCCGGGGAGCGAAACCGTTGCCATTGTATCC
ref-102698	16	11.079	GTTGTTCAAACGAATTTGCTGCATTAACCAAC
ref-74158	16	11.431	CGATCCACCACGAACCATATGCAACTATGGAA
ref-52031	16	11.898	AGTTGTACAACGAATCCTCTGCCATGGTCTTG
ref-35526	16	12.139	ACGATGCTGACGAAACAAATGCGCTGCTAGTC
ref-48477_27	16	12.231	GGACAGCTCACGATAAGATTGCAAGCAGCCAA
ref-103978	16	12.355	GACAGGCTAACGATGCCTCTGCTGGAATTAGT
ref-55946	16	12.548	CCTCCCCTGGCGACAGATGTGCATTTGTGTAA
ref-43952_10	16	13.402	CAAAACAGGACGATACCACTGCAACTATCCCC
ref-118555	16	13.666	AGCTATCACCCGAAAGGGCTGCACCCACATCC
ref-78768_1	16	13.783	AATGTGATGACGATGGTGTTGCATCACAAACC
ref-75354_19	16	14.277	CCTGATTATTCGACAGATATGCGGCCGGCCGG
ref-116813_19	16	14.291	GAACCTACGCCGACAGAACTGCGATCCGATTG
ref-32866	16	14.309	ACCAAGAGTTCGACAGAGGTGCAACTTTAACA
ref-117912	16	14.315	AAGTTACATGCGATATTGGTGCGAAAAGTGGT
ref-84750_7	16	14.449	GATTGCCGGGCGACAGGAATGCTGTTTGGAGA
ref-2956_31	16	14.806	GCTATGAGCACGAATCTCATGCTGGATAGGCA
ref-7054	16	14.981	GAGGAGTTCCCGAAGCAGATGCTCTGCAATGT
ref-5253_19	16	15.005	ACAACAGGTGCGACCCTGCTGCAATGTTTAAA
ref-45616_26	16	15.227	AGGTCTCCATCGAGGGGGTTGCCTACAAGTTT
ref-13663_26	16	15.703	ACATAATTTGCGACTCGAGTGCTGTCTACGTT
ref-104329	16	15.927	AGAGATGGGCCGACACATTTGCATGGCAATTC
ref-43952_6	16	16.124	CAAAACAGGACGATACCACTGCAACTATCCCC
ref-122782_2	16	16.275	AAAAAGGGCACGAGTGTTCTGCCTCTTCACCA
ref-39278_15	16	16.483	TTGTCCGACACGAAAGAGTTGCAGAAAGAGAT
ref-83099	16	16.74	GGAAGCGACGCGATTGCGATGCACACGCAGGT
ref-20212	16	17.51	CCCCCCAGTCCGACGCCCCTGCACCTTGATTA
ref-27731_3	16	17.771	ACTCACACACCGAGGAGTGTGCAACTGCCCTG
ref-43232	16	17.87	ATGGCAACTGCGATTCCTGTGCCGCTTCTCCT
ref-77395	16	18.463	CTCACTTGTCCGACAGGTTTGCTTTTGATTAG
ref-43738_29	16	18.837	ATGCTTGAAACGATTTTGGTGCTCATGAAACA
ref-33409_15	16	19.634	TTCCCGCCTGCGAGGGGCATGCATGGTCCGCA
ref-82530	16	19.728	GGTTTACTAGCGAATGAACTGCTGTTTGGGGG
ref-116665_3	16	21.457	GTCGCCGATGCGACTGTGTTGCTTTTATCAGG
ref-116665_26	16	21.47	GTCGCCGATGCGACTGTGTTGCTTTTATCAGG
ref-56923_7	16	21.744	AGCATTACACCGACTGCCCTGCTATCTAGATC
ref-119276	16	21.771	GGATGCGAGGCGACGGAAATGCTGATAGGATT
ref-61227	16	22.439	TGAGAGTCTGCGAGTAAGCTGCCTAACTCCAG
ref-61585_31	16	23.364	ACTCTTAGAGCGAGACCCTTGCCTGTGGGACT
ref-32797	16	24.581	GTCCGTCCAGCGAAGCCATTGCAGACAGCCAC
ref-104112	16	24.934	TGTTGTGGAACGATGGAGCTGCCATTGCTGAG
ref-89522	16	25.522	ATCAGCGCAGCGAACATAATGCATCTTTGTGT
ref-70258_15	16	26.129	ACGCTCTTGACGAGGGGAGTGCAGACTTGTAT
ref-69324	16	26.842	GCGTCTGACGCGACTGACGTGCTCAAATAAAA
ref-1079_23	16	28.081	GGTGGGATTCCGAGCCACTTGCGAAGGTGTTT
ref-16152	16	29.848	AGGAGTTATGCGAATCTGTTGCTGCCAGCAGC
ref-74168_9	16	35.96	CCAATGACCGCGAAAGGAGTGCACTCCTACAG
ref-74168_15*	16	36.163	CCAATGACCGCGAAAGGAGTGCACTCCTACAG
ref-88702_32	16	39.565	GGTTTACACACGAGCAGCATGCACACACACAC
ref-47664	16	58.531	TCATGCATCACGATTTTTTTGCCAGGGAAAGT
ref-104737	16	60.625	TCTGATTGGTCGAGTTGAATGCGAGTTGGTTT
ref-61216_3	16	64.662	AGCCGAGAGTCGAGAGTCGTGCATATGTTAGT
ref-75253	16	69.695	GTCTTCGGCGCGATTCTAGTGCGGTATTCCTG
ref-23406	16	70.073	TTCAATACCACGACTTAGGTGCCATCCCAAGG
ref-79814_4	16	70.366	TGCCTGGGGACGAGACACATGCACTCTCTCTC
ref-119139	17	0	CTCTGGCTTACGAAGCCAGTGCCTCAGGAGTG
ref-107855	17	1.352	CTGCAATACTCGATGCACCTGCACCATAGCAC
ref-65843	17	5.1	GTTGCCCTTACGAAAGGTCTGCCACGGACTAA
ref-2077_28	17	6.427	TCACCTGTAGCGACATTGCTGCAAAATGACAT
ref-83265_32	17	8.261	TCTTCCTCACCGATGCCACTGCATCTCACTCG
ref-60676	17	8.864	TGCTCTTCCACGAGCTTGTTGCTGATGTTTCT
ref-83945_31	17	8.876	AAATGACTGACGAGTGGTGTGCTATAGGGACA
ref-106916_4	17	9.534	TTTCAATGCACGACCTGTTTGCATTCAGCGTC
ref-50744	17	10.293	GGTTCAGATACGACTCTTTTGCTCAAGGCCTT
ref-87790	17	12.58	TATGAGAGAACGATTGAGCTGCTCTGATTGCA
ref-22982_31	17	13.783	GTTTGTAACTCGATGTGTGTGCTGGTTGTTTA
ref-27460_3	17	14.707	GTCTTGCCCACGAAGTGTTTGCAGTTCATTCA
ref-19371_29	17	16.152	ACGGATCGCTCGAGACTGATGCGCATGCTCAC
ref-30089_27	17	17.67	ATGGTGCTATCGATGCCAATGCTCAATTTATT
ref-82998*	17	18.396	TCATCACTCACGATCTGTCTGCCTCTCACTCT
ref-110159_30	17	18.752	TATTTCAAGTCGAAGCTCTTGCTGGTGTGGTA
ref-31361	17	19.317	ATTCTGTTGACGATAACGTTGCACCAGTATGT
ref-94335	17	19.72	AGAAGTGCACCGAGGCTGCTGCTCTTGTCTTT
ref-58154	17	19.89	AAATTTGCGACGAGCTCCATGCAGAATAACTT
ref-59886_19	17	19.981	GGTTGATGTACGAGACCACTGCTGTGTCGTCG
ref-89147	17	20.261	TTCGATCCATCGACCTCTGTGCACAGCATGCT
ref-61885_5	17	20.309	CTCGCTTAACCGACACTAATGCCAAAATGAGG
ref-74112	17	20.413	AGTGGCTGTACGAGCACAGTGCCTGTGAAGGG
ref-78331_9	17	20.513	GTGTAAATAACGACTAGACTGCGACGCGTTAG
ref-31212_8	17	20.589	TGGCTTTCATCGATGCCGGTGCTGTTGGTAAG
ref-20803	17	20.709	CCCTGAGGATCGACTCTAATGCCCCTTTCAAC
ref-32175	17	20.749	AGAGCTCATGCGATGGGTTTGCTGACGAGAAT
ref-18093_24	17	20.799	TGTGGCGTAACGAGCCAGGTGCTGGATTCCTC
ref-601_18	17	20.835	CAATTTTCCGCGACCAACGTGCAGTGTGAAAG
ref-121632_30	17	20.988	ACCCATTATCCGATTGGCCTGCTCAGTGCAAC
ref-89521_3	17	21.157	GGCGCGCGGCCGATTTTAATGCCATACTCGTG
ref-89521_4	17	21.158	GGCGCGCGGCCGATTTTAATGCCATACTCGTG
ref-57962_26	17	21.259	CAGTCTCCACCGACCCTTGTGCCACACCAGCA
ref-16090_8	17	21.629	TGTTGTTATACGAGTTGCATGCCCTTTCCGTC
ref-79055_14	17	21.693	TGCGCAGTCACGATTGAATTGCCTGAGACAAT
ref-37640	17	21.845	CTATCTTTTTCGAGGACTGTGCTGCACAGAGC
ref-41977_17	17	21.963	TTACTGCTCACGACCGATGTGCTCATCATCTG
ref-63505	17	22.022	CAGCAATGTCCGACCGTGTTGCGATCAAACCA
ref-24879	17	22.313	CGATCCAATCCGATACCAGTGCAGTGCAGGAA
ref-122721	17	22.541	GGACGGTCCTCGAGCACTTTGCGGGAGAGGGG
ref-65994	17	22.735	CACGTTCATACGAACTGCTTGCTATCAGCTTG
ref-31646_6	17	23.184	GGCGCAGAGGCGAACAGCGTGCGTTAATGATG
ref-26107_5	17	23.247	AGACGTAGCACGATCAGCCTGCAATTCTTGTG
ref-94876_1	17	23.284	CCCCCACTAGCGACGGCTCTGCCCACGACTCT
ref-121216_17	17	23.369	CCACTAGGCTCGAGGCAGATGCAGTTAGACTG
ref-99481_23	17	23.426	GAATGTTTCCCGATGTCTGTGCTCAGAGGAAA
ref-27039_27	17	23.455	TTCAGTGTGACGATGACACTGCTCAAAAGATA
ref-11843_1	17	23.54	AGAGAGAGGTCGATCGAGCTGCTGCAGTTTAA
ref-54509_9	17	23.542	ATACTGCCCACGAGAGCGCTGCCCTGCTGAGC
ref-27039_32	17	23.564	TTCAGTGTGACGATGACACTGCTCAAAAGATA
ref-37956	17	23.717	TAAGTGTGTGCGACCCTGATGCATCATTGAAT
ref-107288	17	24.399	CATGGGGAACCGATAAGTGTGCCCTGGGTGAG
ref-8260_25	17	24.77	CAGAACAATGCGACCCGGCTGCTCGCGCACCC
ref-109293	17	24.791	CCTTTGAGTGCGACCAGAGTGCGAGTATGGAG
ref-13537_9	17	24.878	AGCATGGAGCCGAGGTAAGTGCACCAGATTTA
ref-98979_31	17	24.888	ACCAGTGGTGCGAAGTCTGTGCAATTACCACA
ref-94876_15	17	24.91	CCCCCACTAGCGACGGCTCTGCCCACGACTCT
ref-111934_26	17	25.006	AAATGTTTCGCGAGGTCTGTGCTCACGTAGAG
ref-15039_2	17	25.035	GGCCAGGATCCGATGCAACTGCAGTGTGTTGT
ref-18338	17	25.08	CCAAAGAATCCGACAGCTATGCAGATGTAACC
ref-10694_17	17	25.205	AATTAGATCACGATGACGTTGCGCTGGTTTGT
ref-95388_9	17	25.32	TCCCTCCAACCGATGGAGGTGCCACGTTACCA
ref-115981	17	25.416	CTTCAATACACGACTTAGGTGCCCAAGGCATC
ref-35838_18	17	25.524	TGAAATGTAACGAAGCAAATGCTGCTCACGGA
ref-91619_32	17	25.581	TGACCAAAAACGAAGGATGTGCCATGAAAAGA
ref-56082	17	25.768	TCCCAAACTTCGATGTCCATGCCTTTGTTCTT
ref-38603_16	17	25.868	TCATCTGGTTCGAGGTCTATGCAGTGTGTAAT
ref-51320_5	17	26.229	CCCACAGGGTCGACAGAGCTGCCTGAACCAGC
ref-23259_14	17	26.392	CCCTTCGTCTCGACTGAGATGCAGTTTAGCCA
ref-99257*	17	26.703	TGAAGTCGAGCGACCATGGTGCTGTAGCAAGT
ref-60738_2	17	27.188	CAGCAAACAACGAGCAACATGCGAATTTGCTT
ref-123434	17	27.805	GTCTTTCTCTCGATTCCATTGCCAACATGCAG
ref-85544	17	28.954	CAGCAGAATCCGAATGCAATGCTCTGACCACA
ref-45937_27	17	29.587	CTCACTGAAACGATCAGATTGCACACATCAAC
ref-103870	17	29.923	CTGAAGTGGACGATAATGCTGCTAACTAATGT
ref-69244_2	17	30.305	GCCGCCACGCCGACAGATGTGCAAGATGTCTC
ref-6966_16	17	30.658	CTGAATGACCCGAGCCTATTGCTGGAACATTC
ref-110168_17	17	31.359	ATCTGAGGGGCGACACCGGTGCCCGATTCGGT
ref-56915_1	17	31.494	AAGTGTACAGCGACAGACCTGCCAGAAATCAC
ref-111770_24	17	32.563	CACTACTGGACGATTTCACTGCACCCGGAAAC
ref-102734_19	17	35.217	ACCACCCGCTCGATGCTAGTGCAAACACAAAA
ref-73950	17	37.037	AAATGATTCCCGAACCCCCTGCAGTTCCTGAC
ref-23951_5	17	40.14	GTGTCTGAGACGATCGTGTTGCTGCCTTCATC
ref-32413_4	17	41.439	CAGAGGGCTACGAATGAACTGCCGTCACTCTC
ref-76589_24	17	45.682	CGGTGGCATCCGATGGGAGTGCGGTACTCAAT
ref-13733	17	48.905	ATATAGGGAGCGACGGTACTGCAGTTAACGTT
ref-98441_26	17	57.628	GAAGCGCCTGCGATGACAATGCCAACGCTGAA
ref-80423_30	17	62.509	CACGATAATCCGAACTCACTGCCCTCACAAAC
ref-81735_4*	17	66.485	GCTGTATTCACGAGGAGGTTGCTCTTTTGCAT
ref-38904_8	17	69.014	AAACAGCGGTCGATGAACCTGCGCTCACAGCT
ref-53911	17	69.882	ACCCTGCCTCCGATAAATATGCCTATGTGTGT
ref-10359	17	70.596	GGCTTTTATGCGACCCTCCTGCAGGCACTTAC
ref-82079_24*	17	73.047	CTCTCTGATCCGAAGCTGCTGCCAGTGCTTTA
ref-35184_26	17	74.697	AGTGAGGAAACGAGAGCCGTGCTTCACTTGGA
ref-93371	17	74.914	CTGTTGATGACGACACATTTGCCGGTCTGGTC
ref-19546	17	75.277	AAAAGACAACCGAATCCCCTGCTGACGCGATG
ref-35184_24	17	75.718	AGTGAGGAAACGAGAGCCGTGCTTCACTTGGA
ref-69057*	18	0	AGCACGTTCGCGACTATGTTGCTTCAGATTTA
ref-4020	18	1.783	TCTGGTGTGGCGAGTATGGTGCTGATGTCTCA
ref-89668_3*	18	11.007	GAGAAAGTGACGAGGGGGTTGCACAGAAGTTG
ref-44901	18	14.111	TGTGGGATAACGACACATCTGCCGACCAACCA
ref-52051_6	18	14.421	TCCCGATTGGCGAACACTATGCACTCATACAC
ref-52051_5	18	14.421	TCCCGATTGGCGAACACTATGCACTCATACAC
ref-56015	18	14.817	AAAGCAATAGCGAAGGAAGTGCTGGAGGAAAT
ref-392	18	15.324	GATGCAAAATCGACATTTATGCTGCCCTGATT
ref-41433_19	18	15.718	TTTCGCTCAACGATCGCAATGCAAACAGGTGT
ref-121818	18	16.039	GTCTTGTTTTCGACAGGTATGCCTTCACTGGG
ref-124196_16	18	16.576	CATCAGTGAACGAGACCCTTGCAGAGAAGCCC
ref-63969	18	20.429	CACTGTTCTCCGAGCTCATTGCCCAGACTGGC
ref-30787_29	18	21.152	TAATACTGCCCGACATAGCTGCAAACACGCAT
ref-42940_10	18	21.644	ATCGAAATCGCGATATCAATGCTTAAACGACA
ref-72757	18	25.085	CCCACGGGTGCGACGCCCCTGCAGCCAATGAT
ref-11341	18	28.119	TGGTTGACTCCGATGTTTTTGCAAGTTACAGT
ref-70119_31	18	28.661	CTATATCACTCGACAGGGGTGCAACAAGCTTT
ref-87033	18	29.06	TCTTGGATGACGATGAGTATGCTTGGCTCTCT
ref-7702_30	18	29.693	TAGCTCTTACCGAAGGCCGTGCAGCTGGGGTT
ref-42548	18	31.922	AATTGCCTAACGACAGCCATGCTCTATTTGTT
ref-32775	18	33.04	GGATTTGTTGCGATGGATGTGCTAAATGGGTC
ref-34569_29	18	33.531	CTGAAGCGTTCGAACAAGGTGCTTTCCTGCAT
ref-121178_10	18	33.887	CGGGCCTATTCGAGACTATTGCGATTCTAGAT
ref-35665	18	34.168	GCTGCCATATCGAACTGCCTGCCTCAGGTACA
ref-18100_25	18	34.456	CATGTTCATTCGAGTGGCTTGCAGGGTCCAGC
ref-7927_26	18	34.897	TTGTCGCTTGCGACACAGATGCTTCCCAGAGT
ref-123536	18	35.244	AATCTGGTAACGACAGTAATGCAAAATGCCTG
ref-62536	18	35.887	TTATGAGGTCCGATGGGAATGCACAACTGATT
ref-53416	18	36.364	TCTAAATCCGCGAGTGCAGTGCAGATGCAGAT
ref-91843_14	18	36.441	TCTTGAAGTGCGAGGCAAATGCTGAAATGACT
ref-8465	18	36.457	AAACGCGATCCGATATGAGTGCAAGTGCATGT
ref-67516_30	18	36.933	AGCAGCCGCGCGACACAGATGCGCACAGGACG
ref-4477_5	18	37.725	CACCATCCACCGACACCTCTGCCCCAAAACTT
ref-72488	18	38.157	GATCTGGGAGCGACAGCAGTGCTCGAGGCCGC
ref-22029	18	38.182	CCATCGAGCACGAAACGACTGCACCGAACGAC
ref-740_26	18	38.916	CGACGACCCCCGAGAAAGCTGCCTACGACCCC
ref-64855_8	18	39.426	ACCTTGCCAGCGATGTGAGTGCCATTTTTCAT
ref-67951_14	18	40.038	AGCATGAGACCGAGGCAGCTGCTTAAATCAAC
ref-99290_2	18	40.048	ATGATGATGACGACAGTATTGCACAGGCCACA
ref-83404	18	40.66	CGCATCAAAACGAGCAGCATGCACCTTGCACT
ref-116501	18	40.87	ACGGAGACACCGATATCAGTGCTTTACACACA
ref-6625_14	18	41.035	AATGGAGAACCGAGTACAGTGCTGCCCTGATC
ref-123482_2	18	41.36	CGTCACCCTGCGAGCGAGGTGCTGTGTGTGAG
ref-115391	18	42.079	AACACAACCCCGAGTAGACTGCCTTTCAAACA
ref-58001	18	42.332	AACACTCCACCGATCTTTATGCCAGTGTGGCC
ref-105643_15	18	42.361	AGAATAAGGGCGACACCAGTGCCAATTTCCAT
ref-105643_16	18	42.384	AGAATAAGGGCGACACCAGTGCCAATTTCCAT
ref-26754	18	42.534	AGGAACATAACGAGAGTCTTGCACTGGGAGGG
ref-111075	18	42.838	CTCATTTCCACGAGCTCCCTGCCATGCAGCAT
ref-11168	18	43.171	TGCCAGTTAGCGATTTTGTTGCAAAATGTAGC
ref-49179	18	43.661	TCATCCTAAGCGACCCATCTGCGACTGAAATC
ref-70032	18	44.08	TTTTTTTTGTCGATACCGGTGCCCATTTCGAT
ref-84159	18	45.404	TGGATCAATCCGACTGGGCTGCAGCATTCTGT
ref-1946_2	18	47.099	GTGCTCTCAACGATCTGTTTGCTATGTATTAC
ref-119435_19	18	52.393	ATCGGGCATCCGACTCATATGCCTAAACTGAC
ref-21643	18	53.597	AAATGGAAAACGAACCAGCTGCATGCCATATC
ref-73071_5	18	54.046	TGTTCTTCAGCGAGGGCCTTGCGCTTAGACTG
ref-73071_27	18	54.531	TGTTCTTCAGCGAGGGCCTTGCGCTTAGACTG
ref-95216	18	54.72	AGAGTCGAATCGAAGGTTGTGCATTTGCTAAT
ref-71799	18	55.097	ATCAGGAATACGATTCCTATGCCTGAACGGTA
ref-113677	18	55.444	CACACCGTCCCGATCGGCATGCACACTAAAAA
ref-61927_23	18	56.299	ATGACTTAAGCGAGGGAGATGCCGACAATCGA
ref-85392_6	18	56.912	AACACTCGTGCGAAAGGCCTGCTGGGGTTGAA
ref-37344_2	18	57.015	TGGGTGGTTTCGATAGCCATGCTTGTTGGTGG
ref-60099*	18	59.226	TTAAACGCTTCGACAACATTGCCATCTGTTGA
ref-57072_8	18	59.687	CTCCACACGACGAGCAAGATGCTTCAACAGAT
ref-119136_29	18	60.278	TGGAAGCATCCGATGAGAGTGCTTCACACGTC
ref-53995_26	18	60.928	AGGAAGGGATCGAATTCACTGCCAGCCCTACT
ref-119361	18	61.795	TATAACCGACCGAAATATCTGCAACCATGTCT
ref-89930_26	18	62.267	CGGAGGCCTGCGAGAGACTTGCGAGGAAAAGA
ref-82155_24	18	62.812	TCGCAAATCTCGACTGTGGTGCACTGACAGCA
ref-82155_17	18	62.812	TCGCAAATCTCGACTGTGGTGCACTGACAGCA
ref-119136_1	18	63.16	TGGAAGCATCCGATGAGAGTGCTTCACACGTC
ref-21046	18	65.7	TATCCACATTCGACTTGACTGCATGCTGCAAT
ref-12778	18	66.042	AGACAGACAGCGAAAGAGTTGCGCTCTCTCTC
ref-102036_7	18	66.831	ATCAGGGAGACGATACGTATGCTTCTGCTTTG
ref-117572*	18	70.72	AAGAGTCCCGCGACACAAGTGCAGCCCATCAC
ref-85505	18	71.176	GCATGAACTGCGACTCACATGCACTCAACGCT
ref-109472	18	72.835	CTGGAATAGACGAATTCATTGCAAGCTTCACG
ref-72962_19	18	73.852	GGTTCAGATCCGAGGGGAATGCTTCTATTTTT
ref-29783_24	18	73.97	CCATAAGGACCGAGCGGTATGCGGCCACCATA
ref-44439_29	18	77.648	CTTCTTGAGTCGATGCCATTGCTGCTGTTCTT
ref-62416_2	18	77.911	GAATGAGAATCGAGTCTGGTGCATATAGGACT
ref-62416_3	18	78.193	GAATGAGAATCGAGTCTGGTGCATATAGGACT
ref-121119*	18	78.888	TACAGTCCCCCGATCCCTCTGCAGACAGGCAG
ref-116042	18	79.91	CTCAATGACGCGAATTTTGTGCATTTAAGCGT
ref-25184	18	81.538	GTTTAAGGGCCGATGGCGCTGCCTCGACTGCA
ref-33825	19	0	GTTTAGTATTCGATTGTGCTGCTTTTCCATTG
ref-46242_27	19	2.418	ACAAACAAACCGATGTGATTGCCCCAGGATTC
ref-75075	19	3.445	AACGCTCTACCGATTGAGCTGCAGGAACACTA
ref-23325_26	19	3.866	GCTTCCATCTCGAGCTCAGTGCTTCTCTGTGT
ref-50091	19	4.096	ACGCTGTTTGCGAAGTATATGCTCCTTCCATG
ref-40398_29	19	4.362	CATTGCATGCCGAAAAATGTGCATGTGACGGA
ref-64434	19	4.546	GACGGCTGTGCGATCAGGATGCGAATGCTTAT
ref-101687	19	5.309	GCTTAACTTGCGACATGGATGCCTCAACCATA
ref-40855	19	5.815	TAATGTCTGTCGACCACACTGCACTTTTCTGT
ref-75175_18	19	6.233	TGGGATATAGCGATATCGCTGCTTCCCTGTCC
ref-32192_18	19	6.667	ACAAATCACACGAGCAGTGTGCATCAGATGGA
ref-69048_10	19	6.931	CTTTACGTGCCGAAGCAGCTGCTGTTCCTAAA
ref-69048_24	19	7.28	CTTTACGTGCCGAAGCAGCTGCTGTTCCTAAA
ref-19229	19	7.66	TATTCCTATGCGAGCACCATGCCCAGACTTAA
ref-59385	19	9.971	TTCATCACTTCGATTAGACTGCCGGAGCCTGG
ref-90660_16	19	10.704	ACCAGGAGGACGAATGGGGTGCCATCATGCCC
ref-114572_6	19	10.719	TCACCCAGCTCGATGTGACTGCGCTCGTGTTG
ref-123491_19	19	10.73	GCACTGTAAGCGACCCTGCTGCGAGTCTCAAT
ref-98615	19	10.739	TCTTGCGATCCGATCTCATTGCTGCTGAGGCA
ref-90660_18	19	10.83	ACCAGGAGGACGAATGGGGTGCCATCATGCCC
ref-45683_26	19	11.856	GTGTCCAAACCGAGACAGCTGCCTGCAGGGAC
ref-97230	19	12.276	AGTTAACCACCGAGTCAACTGCCTGTTGGATA
ref-13656	19	14.703	GGAAAGGCAGCGAAAACTGTGCATGAAACATC
ref-2762	19	16.279	CCTGGATACCCGAATCTGGTGCTCGCAAAACT
ref-66578_31	19	16.966	AGGAAGCTACCGACTCCCCTGCAGTGCTCATG
ref-66578_27	19	17.376	AGGAAGCTACCGACTCCCCTGCAGTGCTCATG
ref-45576	19	17.764	TCACACACCTCGACTTTCTTGCAAATAACCCA
ref-86048	19	18.452	TGACATGAGGCGACTCTAATGCGGAGGGGTTT
ref-48089	19	18.526	ATTTCTGGCCCGATCCAGCTGCACTTTCACTG
ref-4638	19	18.531	ACACATGTGCCGAAGCATTTGCAATTTGCTCA
ref-90276	19	18.884	AAATCTTCAGCGATGCTGCTGCAGGTAATCTA
ref-122976	19	19.028	GCTGTGCATGCGACAATGATGCAAAAGATAGG
ref-37234	19	19.218	TATTGTTTGTCGATTGCTGTGCTTTGTGTGTG
ref-107942_2	19	19.265	CAAACAAGCCCGATCAGACTGCAGTTATCACC
ref-38369_8	19	19.267	GGAGTCAGGTCGAGCTGACTGCCGTTCTCTAT
ref-121268_18	19	19.496	ATCACATTAGCGACCACATTGCAACAGCTTGA
ref-124342_14	19	19.85	TTTCCAGCCGCGATGCGTATGCTGACGTGTAG
ref-124342_32	19	19.85	TTTCCAGCCGCGATGCGTATGCTGACGTGTAG
ref-10665	19	20.232	ATGTGTGCTACGAAACCCCTGCCCACCTGAGT
ref-119452	19	20.358	CACACACACACGAGCATTCTGCAAAAGCATTC
ref-16927_16	19	20.726	CTGATTAATGCGATCCTCCTGCTTTCTGTAGG
ref-77251	19	21.071	CGAGAAAGCACGATGGAAATGCTCTCTGTGCC
ref-98166_31	19	21.352	CTCTGAAGCACGATGGGATTGCGTCTCATACG
ref-88097	19	21.861	GAAGCAGCTTCGAGGAGGGTGCAGAATATTCA
ref-2722	19	22.644	GCCCATGGGACGATCTTTGTGCCCGCAAGAAA
ref-28972	19	23.068	GAGCGTACGGCGAGGAGCATGCACATGGAGAT
ref-109129	19	23.075	GTGAGCTGGGCGAGTGTTGTGCCACATGTGGT
ref-93454_30	19	23.794	TTGTACTCTTCGAGTACTCTGCAGCGCCGAAG
ref-98048	19	23.819	TTGCCCAAACCGACTCAGCTGCTACTTCTGAT
ref-93454_31	19	23.947	TTGTACTCTTCGAGTACTCTGCAGCGCCGAAG
ref-29540	19	24.304	CGTGTGTGACCGAAGCTGCTGCTGCTGCTGTG
ref-18086	19	25.037	TGATGAACAGCGATAGAAGTGCAGCACTGCCA
ref-121294	19	25.861	CCCCCCTTGACGACGGGCCTGCAGCCATTGTT
ref-25885_14	19	25.87	CCTTAATCGTCGAACACCTTGCAGCTGTTATA
ref-96433_15	19	25.875	CAAGCTGTGGCGATGAGGGTGCCAGGTAGGTG
ref-67834	19	26.263	TTCTTGTTTCCGAGGCTTGTGCAACTGGGCAG
ref-37028	19	26.53	TGCCTCATTCCGAAGTGAGTGCCATCAGTCAC
ref-117506_18	19	26.742	ACATCTCCGTCGATGTCCGTGCCCACAGCAGC
ref-104002	19	26.981	ACCACACGCACGAACGTGCTGCAGTAACAAGT
ref-94301	19	27.28	AGAACGAGCACGAGGCCCATGCTGCTCTTTTC
[truncated: 2,627 more rows]
